# Supplementary material for: Endothelin B receptor inhibition rescues aging-dependent neuronal regenerative decline
Source: eLife. 2025 Sep 9;13:RP100217. doi: 10.7554/eLife.100217 (PMC12419800; doi:10.7554/eLife.100217)
Supplement: Figure 1—source data 1. [file elife-100217-fig1-data1.xlsx]

## Sheet: FIBRO
Gene

## Sheet: MAC
Gene

## Sheet: MURAL
Gene

## Sheet: MSC
Gene

## Sheet: NMSC
Gene

## Sheet: NEU
Gene

## Sheet: SGC
Gene

## Sheet: VEC
Gene
