# Supplementary material for: Endothelin B receptor inhibition rescues aging-dependent neuronal regenerative decline
Source: eLife. 2025 Sep 9;13:RP100217. doi: 10.7554/eLife.100217 (PMC12419800; doi:10.7554/eLife.100217)
Supplement: Figure 3—figure supplement 1—source data 1. [file elife-100217-fig3-figsupp1-data1.zip]

Archive with 3 entries (2 files):
- Figure 3-figure supplement 1-source data 1/
- Figure 3-figure supplement 1-source data 1/M 60ug GAPDH Neuroscience 2022-04-04_18h15m41s_Exposure_60.0sec.tif
- Figure 3-figure supplement 1-source data 1/M ETBR 50s Neuroscience 2022-03-25_15h37m49s.tif
