# Supplementary material for: Endothelin B receptor inhibition rescues aging-dependent neuronal regenerative decline
Source: eLife. 2025 Sep 9;13:RP100217. doi: 10.7554/eLife.100217 (PMC12419800; doi:10.7554/eLife.100217)
Supplement: Figure 5—source data 2. [file elife-100217-fig5-data2.csv]

	p_val	avg_log2FC	pct.1	pct.2	p_val_adj
Malat1	0	-1.86489921805258	1	1	0
Pde1a	4.54046369801854e-208	1.95757897870552	0.857	0.256	1.23527855368292e-203
Mylk	3.80276620154265e-193	-2.71371388616385	0.441	0.826	1.03458057279169e-188
Slc1a2	3.07833983539165e-178	2.36363345923879	0.527	0.081	8.37493135616652e-174
Cdh23	5.37001981292539e-161	-0.541619777536884	1	1	1.46096759030448e-156
C4b	5.50550075179352e-156	2.3981742839418	0.585	0.126	1.49782653453294e-151
Dlc1	1.49253815926573e-153	1.76291097894803	0.89	0.43	4.06059931609834e-149
ENSMUSG00000095041	8.17417018970855e-144	1.2196877551938	0.956	0.632	2.22386474181211e-139
F830016B08Rik	5.16788900607441e-143	3.69580018330762	0.265	0.015	1.4059758829926e-138
Gm4951	8.89394805673086e-141	3.24412113442675	0.368	0.048	2.4196875083142e-136
Cmss1	1.4033341155003e-138	1.5677454621534	0.948	0.637	3.81791079463011e-134
Dock3	1.01654584317218e-131	1.72016393761992	0.588	0.139	2.76561462093424e-127
Nlrc5	9.10685821952719e-131	2.45648506533086	0.448	0.084	2.47761184720457e-126
Rasgrf1	2.07907979296619e-129	3.17297157272128	0.276	0.023	5.65634448474383e-125
Csmd1	1.64884527277877e-127	-0.524011365626252	0.996	1	4.48584844912191e-123
Tgtp2	6.82990679646397e-127	5.2601992301909	0.196	0.005	1.85814444304599e-122
Gbp9	1.31842434566603e-124	5.76800439514954	0.185	0.003	3.586905274819e-120
Setd5	1.89588301984047e-122	1.27110407141781	0.923	0.541	5.15793934377797e-118
Fgf13	4.67432086044004e-121	1.94353981484327	0.658	0.222	1.27169573329132e-116
Gbp6	1.02515076938755e-119	3.00360992577954	0.306	0.036	2.78902518319576e-115
Iigp1	3.04482101736876e-115	4.69531925165506	0.21	0.011	8.28374005985346e-111
5730419F03Rik	1.39913112562747e-111	1.30839012958192	0.764	0.258	3.80647614038209e-107
Ildr2	1.83882153147111e-111	1.96431028933035	0.361	0.058	5.00269785852029e-107
Dcc	1.80544843353008e-110	1.822867638048	0.695	0.295	4.91190300826194e-106
Gbp5	2.57151399004334e-110	3.82062710203869	0.214	0.013	6.9960609613119e-106
Tap1	1.15742510534826e-109	2.509667680334	0.308	0.041	3.14889074161049e-105
Sema3e	5.94911522624975e-109	1.63317112048617	0.519	0.13	1.61851628845351e-104
Gbp2	1.45831182806909e-108	4.21451191432214	0.233	0.02	3.96748315944475e-104
Epha5	7.49202175163732e-105	1.659236333238	0.578	0.177	2.03827943775045e-100
Ahr	4.57528500487314e-101	1.70151966345424	0.426	0.093	1.24475203842579e-96
Herc6	4.99460290413506e-101	1.60223996349655	0.59	0.179	1.35883166609898e-96
Neat1	1.64370371189798e-97	-0.998168564438826	0.97	0.967	4.47186031858963e-93
Hecw2	1.90888224788198e-96	2.50454670683822	0.297	0.046	5.19330504358773e-92
Ntm	3.26802856192994e-96	1.87144333393273	0.633	0.268	8.8909985055866e-92
Gm45397	1.00773948484498e-94	-3.2386087179613	0.16	0.538	2.74165604246925e-90
Stat1	6.95837295509272e-94	1.91376155010695	0.612	0.215	1.89309494616253e-89
Gli3	7.21681025791845e-94	1.39628519673874	0.454	0.109	1.96340539876929e-89
Chl1	2.27228310527253e-93	1.22551547173947	0.905	0.572	6.18197341620446e-89
Adamts12	1.83471502818291e-92	1.67158240629072	0.43	0.105	4.99152570567442e-88
Son	2.29356527654252e-92	-0.676812356301478	0.975	0.99	6.23987369136158e-88
Ifi47	2.83581631923492e-92	3.79844615095332	0.178	0.011	7.71512187811052e-88
H2-K1	1.6462759026392e-91	1.40786233000946	0.582	0.181	4.47885822072021e-87
Adam23	1.60013153796331e-89	1.74666222728505	0.534	0.17	4.35331786218299e-85
H2-Q4	3.5640880876539e-89	2.79158116641317	0.215	0.022	9.69645805127121e-85
Gm48594	3.21771931322478e-88	-4.6766642922241	0.044	0.435	8.75412716355935e-84
Bc1	1.31796457194289e-87	-5.88692967360381	0.025	0.414	3.58565441442783e-83
Tmem163	5.36329831173963e-87	2.34930313185195	0.215	0.023	1.45913893869188e-82
Magi1	5.96625747742226e-85	1.09592083642226	0.866	0.531	1.6231800093075e-80
Rbfox1	2.06954026984694e-84	-1.30532733187795	0.523	0.733	5.63039125814558e-80
Lrp1b	2.57678581470044e-84	3.1991538947029	0.517	0.202	7.01040348747403e-80
Gbp3	8.66311210597484e-84	2.28896211997555	0.254	0.037	2.35688627955151e-79
Cbr3	4.85880774089528e-83	1.51536030466244	0.277	0.044	1.32188723398797e-78
Glis3	1.5807361878628e-82	1.28816322698343	0.766	0.379	4.30055087269953e-78
Pear1	7.01587450189382e-82	1.96813632445124	0.229	0.029	1.90873881698523e-77
Ddx60	7.18486186946274e-80	1.28245887484321	0.553	0.181	1.95471352020603e-75
Gbp4	2.77615681166646e-79	4.47514845828688	0.15	0.009	7.55281222181977e-75
Gbp10	4.23164648250053e-79	3.65962474144288	0.168	0.013	1.15126174202909e-74
B2m	6.61222923456109e-79	1.48540303422269	0.549	0.179	1.79892308555469e-74
Irgm1	3.76137235916464e-78	2.89120994917264	0.192	0.02	1.02331896403433e-73
Cpne8	1.14078354148619e-77	1.34188490405315	0.469	0.135	3.10361570296734e-73
Gbp7	8.57159695169524e-77	1.85957873601543	0.341	0.079	2.33198866667821e-72
Cadm2	5.24119219367442e-76	1.53999206094609	0.739	0.416	1.42591874821106e-71
Irgm2	2.17832875790688e-75	2.43268582895879	0.353	0.092	5.92636121876145e-71
Per2	3.07162879534584e-74	1.07159347894434	0.49	0.145	8.3566733006179e-70
Atp2b2	4.93485064687198e-74	1.37764042310435	0.399	0.104	1.34257546698799e-69
Angpt1	1.3702415709344e-73	2.20672352833151	0.232	0.036	3.72787921788414e-69
Arap2	1.89667227335013e-73	1.00727497324463	0.71	0.29	5.16008658687637e-69
Tmem117	4.51430393871268e-73	1.40203232174928	0.486	0.156	1.22816152956617e-68
AU020206	1.864757632925e-72	2.67070888554204	0.196	0.024	5.07325961613575e-68
Eif4e3	2.58073865561578e-70	1.78544947826409	0.236	0.039	7.02115758646828e-66
Vwa5a	2.03940371182597e-69	1.08776049891126	0.484	0.149	5.54840173839373e-65
Scd1	5.03341464634808e-69	1.21167100933733	0.494	0.158	1.36939078868546e-64
Lars2	1.105679741218e-68	1.02776578172974	0.516	0.165	3.00811230395769e-64
Tmcc3	2.13006306795027e-68	1.79701517607313	0.258	0.049	5.7950495826655e-64
Bmp6	2.43807200818929e-68	1.71461814895764	0.306	0.071	6.63301870547978e-64
H2-D1	4.11615081165634e-68	1.65341272338348	0.298	0.064	1.11983998981922e-63
Cyria	1.02050315950722e-67	1.26487622933839	0.367	0.095	2.77638089575534e-63
Srebf1	2.62326535179651e-67	0.983421052778717	0.458	0.137	7.1368557160976e-63
Serpina3n	4.30359914050553e-67	1.99440179392147	0.2	0.028	1.17083718216593e-62
Prkg1	5.92572384789196e-67	0.540982060994246	0.988	0.973	1.61215243005749e-62
Col5a2	1.20096832541206e-66	1.05692997551236	0.777	0.383	3.26735442611604e-62
B3galt1	8.70091675451877e-66	1.72997202894527	0.375	0.111	2.36717141223438e-61
Zbp1	1.0738527163798e-65	3.47841762039093	0.114	0.005	2.92152370018289e-61
Scn7a	7.9566204215153e-65	2.04952162765627	0.349	0.096	2.16467815187745e-60
H2-Q7	1.55011657911418e-64	3.0423263905062	0.132	0.009	4.21724716513803e-60
Gbp8	3.12672320436045e-64	3.4403018079913	0.126	0.008	8.50656314978305e-60
Sgcd	8.72984054378748e-64	0.799133629918537	0.96	0.818	2.37504041834282e-59
Gse1	4.59400490569981e-63	1.00374255772265	0.508	0.175	1.24984497464469e-58
Dlg2	1.0724926396528e-62	1.39532234570806	0.564	0.237	2.91782347543941e-58
Msn	1.31117641634297e-62	1.09754661152481	0.429	0.131	3.56718655830269e-58
Stk33	1.66368677684081e-62	1.85078483300307	0.2	0.031	4.5262262450731e-58
Mkx	3.57378412093593e-62	1.08728103816363	0.443	0.143	9.72283707941829e-58
Psmb9	4.02493824505615e-62	2.02840369673737	0.181	0.025	1.09502469894998e-57
Cd274	5.4882144803031e-62	2.78832285583084	0.179	0.025	1.49312363151126e-57
Gm48099	1.19173679513079e-61	1.40128086757833	0.298	0.071	3.24223912483283e-57
Parp12	1.81530919817511e-61	1.09737446011684	0.35	0.094	4.93873020455519e-57
Hexb	1.92096968141792e-61	1.08843106240313	0.393	0.113	5.2261901152656e-57
Grik2	2.16360420299921e-61	0.675889216469566	0.982	0.94	5.88630159467964e-57
Nhsl2	6.85362469856241e-61	1.28549188427772	0.359	0.102	1.86459713549089e-56
Srp54c	2.51817559898603e-60	0.892804690772623	0.338	0.087	6.85094853460139e-56
Mill2	4.71894366211932e-60	2.25057646590126	0.214	0.038	1.28383581271618e-55
Syn2	1.94676126969069e-59	1.41935655406982	0.323	0.086	5.29635871032049e-55
Csf1	2.02915047429565e-59	1.08550951348162	0.317	0.081	5.52050678036874e-55
Tvp23a	2.24874833123057e-59	1.73772049252656	0.225	0.043	6.11794470994588e-55
Slc6a1	4.32057376738799e-59	1.10694961318766	0.283	0.065	1.17545529915558e-54
Negr1	4.32340685586942e-59	1.10457099109592	0.691	0.346	1.17622606920783e-54
Rerg	4.78415966647317e-59	1.73078494468914	0.222	0.042	1.30157847886069e-54
Yy1	7.2524278898696e-59	0.924592854192393	0.359	0.099	1.97309553171792e-54
Gm19951	1.22859447377342e-58	1.14742247614365	0.408	0.126	3.34251412534796e-54
Plscr2	2.11524113494813e-58	0.961721567408505	0.519	0.187	5.75472503173989e-54
Parp10	3.44497240960869e-58	1.26155366863723	0.292	0.071	9.3723919375814e-54
6030407O03Rik	3.69152654299339e-58	1.36326157495654	0.261	0.058	1.00431671128678e-53
Col4a5	7.08108598944787e-58	1.13604073356371	0.377	0.114	1.92648025428919e-53
Scd2	5.27175147469835e-57	0.789987161075969	0.903	0.585	1.43423270620643e-52
Ifih1	5.85601254476663e-57	1.13369824964613	0.372	0.11	1.59318677292921e-52
Olfr56	9.70717357411661e-57	3.3437000948421	0.121	0.01	2.64093364257416e-52
Adgrv1	1.34019002287762e-56	2.52585455685731	0.19	0.033	3.64612097624085e-52
Il1rap	3.9570471575353e-56	1.17435269304116	0.383	0.119	1.07655424967905e-51
Ifit3	4.09348246692575e-56	2.66303150470966	0.146	0.017	1.11367283995182e-51
Grina	5.10190360473916e-56	0.787467026560777	0.524	0.187	1.38802389470534e-51
Dgkb	1.05149804323868e-55	1.65845446075378	0.306	0.085	2.86070557643515e-51
Kcnn2	1.39525333910516e-55	1.21121309255059	0.346	0.101	3.7959262343695e-51
Ndnf	1.75969495799487e-55	1.01797683508738	0.454	0.159	4.78742610272084e-51
Xist	2.51473508879943e-55	-0.545069024624265	0.963	0.989	6.84158828258774e-51
Atp1b2	2.8988367355391e-55	0.993405625052591	0.27	0.063	7.88657522270766e-51
1810013L24Rik	5.19096288074132e-55	0.901917147997398	0.454	0.153	1.41225336133448e-50
Trim12a	1.45109617858636e-54	1.02982744271314	0.429	0.144	3.94785226346206e-50
Agrn	1.62997748230622e-54	0.862974260823018	0.399	0.124	4.4345167383623e-50
Rpe65	2.32832579343992e-54	3.5535399083249	0.105	0.006	6.33444315363266e-50
Xaf1	2.33771319969513e-54	1.06946268811587	0.354	0.105	6.35998253109058e-50
Nrxn1	3.50232799516464e-54	1.56441914544038	0.612	0.318	9.52843354364492e-50
Bpnt2	6.10925970951791e-54	1.02205194799447	0.291	0.074	1.66208519657144e-49
Gpr37l1	6.26482421002334e-54	1.00670193575103	0.341	0.097	1.70440807457895e-49
Dkk3	7.9042224209473e-54	0.956901038054272	0.381	0.12	2.15042275184292e-49
Pdzd8	8.21562247804067e-54	0.930904775196631	0.375	0.114	2.23514225137574e-49
Tapbp	1.21433698480057e-53	1.0795368927142	0.291	0.075	3.30372520084844e-49
Fam78b	2.77441034551956e-53	2.11224198117854	0.194	0.036	7.54806078602051e-49
Ahnak	2.7798845268446e-53	0.801199231456863	0.89	0.575	7.56295384373342e-49
Lrrk2	3.04949986265212e-53	1.463450481146	0.203	0.038	8.29646932633135e-49
H2-T22	5.64089550126472e-53	1.54487612951401	0.226	0.048	1.53466203007408e-48
Irf1	5.66076722249665e-53	1.3691808207191	0.31	0.088	1.54006833055244e-48
Galnt17	6.20414693854888e-53	0.8764324002359	0.79	0.448	1.68790021610161e-48
Ctdsp2	8.13792567826627e-53	0.789212938209951	0.43	0.141	2.21400406002912e-48
Plec	8.4646107482368e-53	0.907059136706939	0.524	0.2	2.3028820001653e-48
Sdc4	8.55767704676707e-53	0.784236836856077	0.466	0.161	2.32820161734345e-48
Itga1	1.13211794555666e-52	0.960786598507019	0.578	0.237	3.08004008268144e-48
A330076H08Rik	1.48664206049304e-52	1.17018416619345	0.295	0.078	4.04455838977738e-48
Ggta1	1.80248979333621e-52	1.05357050189983	0.29	0.076	4.90385373175049e-48
Hivep3	3.50307974333073e-52	0.922103741165472	0.51	0.197	9.53047874970559e-48
Psmb8	5.56408965968737e-52	1.79830049497023	0.182	0.032	1.51376623281455e-47
Phactr3	6.15159683309615e-52	1.72490749664703	0.192	0.035	1.67360343441214e-47
Oasl2	6.42894614483623e-52	1.6137401370487	0.223	0.049	1.74905908816414e-47
Tspan3	7.67988108930247e-52	0.670746310175542	0.465	0.16	2.08938844915563e-47
Agfg1	8.53278124535291e-52	0.635055931624839	0.473	0.161	2.32142846561071e-47
Myo5a	9.06085742055142e-52	0.887399708084011	0.516	0.195	2.46509686983522e-47
Tap2	1.48085723734595e-51	1.10728986376356	0.465	0.171	4.02882019992339e-47
Lbh	1.92630862428141e-51	1.03586499688217	0.303	0.083	5.24071524322001e-47
Gstt1	2.35293267909895e-51	0.757156501142566	0.406	0.13	6.4013886467566e-47
Rnf213	3.40895282817017e-51	1.14133287947047	0.488	0.187	9.27439706431976e-47
Casp1	3.47109500706471e-51	1.47415609465808	0.183	0.032	9.44346107622025e-47
Fkbp5	3.81765742256291e-51	1.00361836807978	0.378	0.122	1.03863187838246e-46
Stat2	5.36229128310346e-51	1.07375935989736	0.446	0.162	1.45886496648113e-46
Znfx1	6.06056124516748e-51	0.888467536535383	0.337	0.098	1.64883629236027e-46
Itprid2	7.7471355190736e-51	0.794793034155066	0.579	0.232	2.10768568931916e-46
Cdh19	8.6849090368207e-51	0.601871292501927	0.978	0.94	2.36281635255744e-46
Zbtb16	9.36651667575479e-51	0.854672722915623	0.614	0.27	2.54825452680585e-46
Maco1	9.79114350552257e-51	0.707772622741543	0.4	0.129	2.66377850211247e-46
Gphn	1.50612973442702e-50	0.471505163191454	0.982	0.936	4.09757655548215e-46
Uhmk1	1.58623345273677e-50	0.940693758084554	0.342	0.103	4.31550673151566e-46
Prnp	1.94009208313463e-50	0.85800493884979	0.606	0.25	5.27821452137606e-46
Hltf	2.17773549256294e-50	0.814116301605657	0.341	0.101	5.92474718106674e-46
Palm	2.79955261329099e-50	0.667223259722273	0.406	0.13	7.61646283971947e-46
Elovl2	8.10429647259157e-50	1.15238385840444	0.255	0.064	2.20485489833326e-45
Pik3ip1	8.89903493753191e-50	0.758393431974142	0.414	0.138	2.42107144510493e-45
Apex2	1.0494098004866e-49	0.895792188695096	0.429	0.149	2.85502430320385e-45
Slc6a11	2.74763293624519e-49	1.08766091626176	0.254	0.063	7.47521016634865e-45
Slc5a11	3.10904458923237e-49	2.49723783029965	0.112	0.01	8.45846670946559e-45
Amy1	5.29435197872456e-49	0.809457688604759	0.419	0.145	1.4403813993318e-44
Ptpdc1	8.91790235302127e-49	0.650641048557456	0.377	0.118	2.42620451416297e-44
Cert1	9.15654067942028e-49	0.744688943697765	0.571	0.23	2.49112845724308e-44
Cd44	1.20970672960329e-48	0.812976307604627	0.589	0.249	3.29112812855871e-44
Mthfd1l	1.34446737995883e-48	0.883403427555463	0.421	0.149	3.657757953916e-44
Nod1	2.82974099401971e-48	1.04168167918155	0.33	0.1	7.69859334833003e-44
Itpr2	2.93803913287371e-48	1.08367855535062	0.288	0.081	7.99322926489622e-44
Luc7l2	3.43217472328381e-48	0.599467845878196	0.934	0.723	9.33757455216593e-44
Pspc1	4.0466523578096e-48	0.677619269270234	0.505	0.189	1.10093224046568e-43
Col18a1	7.15435520217251e-48	1.46823701182373	0.23	0.055	1.94641387630305e-43
Zwint	7.90343020510187e-48	0.759424296963663	0.513	0.195	2.15020722160002e-43
Cdyl	9.01516010322095e-48	0.908755571580633	0.357	0.115	2.45266445768229e-43
Nsun7	1.04853816243819e-47	1.32200573074825	0.193	0.039	2.85265292472933e-43
Gm29183	1.30905755611631e-47	1.24183651876776	0.262	0.07	3.56142198717003e-43
Rassf4	1.42915937921747e-47	1.70414539583226	0.217	0.05	3.88817100709904e-43
Hnrnpu	1.90895292898174e-47	0.686696996764416	0.781	0.391	5.19349733858772e-43
C4a	2.19658728859602e-47	2.11017490631049	0.139	0.02	5.97603537735433e-43
Norad	3.54865156408759e-47	0.946070039091643	0.465	0.179	9.65446144525671e-43
Bmpr1b	4.66362925658121e-47	1.40644020939871	0.214	0.049	1.26878697554548e-42
Nr3c1	7.15783918118116e-47	0.763902004183125	0.542	0.224	1.94736172763215e-42
Zfp91	1.14340150671518e-46	0.672617530172936	0.448	0.161	3.11073813916933e-42
Ddhd1	1.30154610970939e-46	0.565260886211823	0.957	0.791	3.54098634607537e-42
Gm12216	1.49477362963222e-46	1.05751799305181	0.441	0.168	4.06668113677743e-42
Tmbim6	1.50526667663316e-46	0.782142061147517	0.411	0.144	4.09522852044816e-42
Ssr3	1.84160661637342e-46	1.10552135797073	0.236	0.058	5.01027496050553e-42
Reck	2.59129265369539e-46	0.778888825902864	0.43	0.156	7.04987079364367e-42
Xylt1	2.98342658423971e-46	0.771652333485679	0.593	0.263	8.11671036508256e-42
Snrk	3.09905316702888e-46	0.69371755595543	0.52	0.203	8.43128404621876e-42
Siah1a	3.63989436224632e-46	0.673943878397159	0.331	0.1	9.90269660192734e-42
Phactr1	4.75861588624184e-46	0.939485775800946	0.526	0.224	1.29462903801096e-41
Pbdc1	5.38578347074479e-46	0.84376846785502	0.328	0.101	1.46525625105083e-41
Tgtp1	9.03349806302343e-46	4.12493669326304	0.073	0.002	2.45765348302616e-41
Nlgn3	1.01986211123841e-45	0.62120464480501	0.463	0.168	2.77463685983522e-41
Tdrd7	1.21252599555531e-45	1.00348987099163	0.262	0.071	3.29879822350777e-41
Lhfpl2	1.73909696174914e-45	0.715364440805388	0.412	0.146	4.7313871941347e-41
Ciart	1.95527725245644e-45	1.47112945275929	0.16	0.028	5.31952729303298e-41
Adgrb1	2.65223638285274e-45	0.734959183517023	0.312	0.093	7.21567430318916e-41
Cpne4	3.2190916104552e-45	1.57194384217917	0.339	0.12	8.75786063540442e-41
Gm12688	3.34146821478157e-45	0.605935605880261	0.379	0.126	9.09079842513474e-41
Atp13a3	4.09083279955929e-45	0.599062298427444	0.337	0.106	1.1129519714481e-40
Tef	5.1244300170499e-45	0.627376847943867	0.763	0.364	1.39415243043859e-40
Gm47591	5.23067137337615e-45	1.30713499241109	0.258	0.071	1.42305645384071e-40
Samd9l	6.2965563847634e-45	1.00519196965717	0.241	0.062	1.71304113003873e-40
Nmnat2	6.51099864435319e-45	1.01176656832553	0.396	0.145	1.77138229118273e-40
Col16a1	7.25754039498088e-45	0.783336338764749	0.479	0.188	1.9744864398585e-40
Me3	7.39211588913123e-45	1.17443657290044	0.273	0.079	2.01109904879704e-40
Kpnb1	7.72725710428133e-45	0.704964593698459	0.301	0.089	2.10227756779078e-40
Arhgef4	7.86817164825836e-45	0.773264595048229	0.527	0.221	2.14061477862517e-40
Tmf1	9.4378204010103e-45	0.764349304300815	0.332	0.105	2.56765341829886e-40
Lamp1	9.92583730724003e-45	0.646559230500197	0.381	0.128	2.70042329780772e-40
Cry1	1.21538143802108e-44	1.74416396837431	0.148	0.024	3.30656674028016e-40
Tab2	1.80206411638023e-44	0.664062665381315	0.785	0.424	4.90269563502405e-40
Rcbtb1	2.01717000551747e-44	0.694133226415467	0.345	0.111	5.48791271701084e-40
Spin1	3.19552448317668e-44	0.579262474229173	0.428	0.151	8.69374390893048e-40
Jade2	3.35169950598596e-44	0.812285700508651	0.259	0.07	9.11863367598542e-40
Il15	3.59890596624677e-44	2.08809328460046	0.143	0.023	9.79118357177096e-40
Nme7	4.46972582871325e-44	0.731282806628378	0.481	0.189	1.21603360895973e-39
Slain2	4.74575291373666e-44	0.696805049926609	0.399	0.14	1.2911295377112e-39
Chn1	5.01701488147625e-44	0.9350096155084	0.305	0.094	1.36492906865443e-39
Brox	5.16096201960281e-44	0.726550982285475	0.28	0.08	1.40409132705314e-39
Cd81	5.19969491101228e-44	0.826049429500122	0.337	0.109	1.41462899749e-39
Sybu	5.48805732199756e-44	1.27432185580055	0.223	0.056	1.49308087502266e-39
Scaf11	5.93324111029594e-44	0.615450885774211	0.508	0.196	1.61419757646711e-39
Thsd4	6.70805971151256e-44	1.15391112579429	0.354	0.126	1.82499472511411e-39
Zfp362	6.74828009205173e-44	0.700692502064236	0.262	0.071	1.83593708184359e-39
Srp54b	7.54422766543705e-44	0.81705353166147	0.29	0.085	2.05248257865881e-39
Hnrnpul2	8.51194002953836e-44	0.657438099831442	0.37	0.123	2.31575840443621e-39
Unc13b	8.52542327386596e-44	0.802865097489716	0.412	0.151	2.31942665588797e-39
Ap3m1	9.1400636755051e-44	0.768930256162206	0.302	0.091	2.48664572355792e-39
Ppp2r2b	9.7840500256744e-44	0.920855990360451	0.572	0.271	2.66184864998498e-39
Magi3	1.09697275380336e-43	0.717864261401397	0.698	0.345	2.98442407399742e-39
Sp4	1.1415131262431e-43	0.799292829304141	0.367	0.126	3.10560061125696e-39
Kdm7a	1.14238570831873e-43	0.707867960670127	0.399	0.142	3.10797455805193e-39
Tspan4	1.43996882546489e-43	1.61418575677979	0.143	0.023	3.91757918655978e-39
Trim30a	1.76550036342806e-43	3.27035638734914	0.11	0.013	4.80322028874238e-39
Olfm2	1.89625523767533e-43	1.46340774187678	0.186	0.04	5.15895199961951e-39
Usp24	1.94111059089512e-43	0.663709383474707	0.556	0.23	5.28098547358927e-39
Pros1	2.11391090540806e-43	1.1057880418851	0.258	0.072	5.75110600925316e-39
Psme2	2.65350254877381e-43	1.18542780184008	0.219	0.054	7.21911903419402e-39
Ppp4r3a	3.17359352765892e-43	0.584353332270317	0.528	0.208	8.63407855134886e-39
Cry2	3.28912133919648e-43	0.562945792179332	0.44	0.161	8.94838351541793e-39
Gm26618	4.00830376197555e-43	1.93679007127928	0.117	0.015	1.09049912148307e-38
Smyd3	5.4073114809089e-43	0.794662346732726	0.67	0.342	1.47111316149608e-38
Tmem65	6.11735557581849e-43	0.702390176575192	0.321	0.101	1.66428775795718e-38
Gapdh	7.105023084874e-43	1.15804554617263	0.286	0.087	1.93299258047082e-38
Nxpe4	7.40731510260632e-43	1.22167954427767	0.28	0.085	2.01523414681507e-38
Tsc22d3	7.74640871982706e-43	0.921757741944084	0.314	0.1	2.10748795631615e-38
Abca5	8.56754502693982e-43	1.08749081365552	0.255	0.071	2.33088630002925e-38
0610040J01Rik	8.57369424393932e-43	0.779461558684249	0.552	0.249	2.33255925600613e-38
Uba7	9.67245211979637e-43	0.770649945047536	0.354	0.12	2.6314873237118e-38
Parp8	1.01116418262518e-42	0.738182732185488	0.4	0.144	2.75097327525007e-38
Mtmr6	1.14888001335284e-42	0.598975414838476	0.392	0.137	3.12564296432775e-38
Dnm3	1.24317571746165e-42	0.988059553565678	0.508	0.227	3.38218385692615e-38
Cd200	1.30979020095037e-42	0.700426378206786	0.433	0.164	3.56341522070559e-38
Ankrd50	1.3904489379046e-42	0.694932289678127	0.32	0.101	3.78285538046326e-38
Cdr1os	1.63067582788142e-42	0.942361056575198	0.295	0.092	4.43641665733419e-38
Gm16551	1.70378120145918e-42	-2.52831124219694	0.157	0.385	4.63530713668986e-38
Dera	1.77173743200096e-42	1.51452687708067	0.153	0.027	4.82018885750181e-38
Mal	1.87020925626886e-42	0.730591588412458	0.319	0.101	5.08809130260506e-38
Zhx1	2.51535775967495e-42	0.715837022198732	0.316	0.099	6.84328232097166e-38
Plekha1	2.95742898066145e-42	0.547870779377068	0.49	0.189	8.04598128478754e-38
Vapa	3.23497959336599e-42	0.662079994611605	0.567	0.236	8.80108548171152e-38
Selenop	3.35165710296477e-42	0.686313082745865	0.486	0.194	9.11851831432594e-38
Memo1	3.59108642077204e-42	0.564235099439019	0.468	0.178	9.76990971635241e-38
Fgfr3	3.97040244621543e-42	2.57303469102577	0.087	0.006	1.08018768951737e-37
Sec63	4.0393190034501e-42	0.569072125949607	0.578	0.242	1.09893712807863e-37
Bicc1	4.76189281170155e-42	0.821482887087535	0.437	0.172	1.29552055835152e-37
Chic2	5.5145209443583e-42	0.758577387669429	0.316	0.1	1.50028056812212e-37
Erap1	5.63527058904121e-42	0.952867329851211	0.237	0.064	1.53313171645455e-37
C1galt1	6.3433776635303e-42	1.0056321575766	0.219	0.055	1.72577932714005e-37
Greb1	6.96670560351595e-42	0.705858710575298	0.401	0.146	1.89536192649255e-37
Dcun1d4	7.23520183174205e-42	0.763363992765845	0.294	0.089	1.96840901034374e-37
Capn5	7.97705007991496e-42	0.755513503994707	0.324	0.104	2.17023624474166e-37
Mid1ip1	8.72758491300411e-42	1.43223051271905	0.145	0.025	2.3744267514319e-37
Selenot	9.04891763895084e-42	0.865351672796546	0.266	0.077	2.46184853285297e-37
Nt5dc1	1.14337563670912e-41	0.777900598499955	0.366	0.13	3.11066775723084e-37
Camk2d	1.15723312229136e-41	-0.431764715720165	0.978	0.994	3.14836843250587e-37
Lrif1	1.17129866504532e-41	0.66565318245584	0.331	0.108	3.18663514812229e-37
Cd82	1.40295533757701e-41	0.767069547520136	0.252	0.07	3.81688029141201e-37
Nkain2	1.51388189283008e-41	0.560660065560545	0.966	0.859	4.11866707763351e-37
Endod1	1.52193251670085e-41	0.880217456007578	0.346	0.119	4.14056960493633e-37
Kank4	1.83425453207067e-41	0.71360367789791	0.561	0.255	4.99027287995148e-37
Prpf39	2.194575974962e-41	0.55170620647176	0.543	0.222	5.97056339748162e-37
Hhat	2.95870376521845e-41	0.948489381462614	0.189	0.042	8.0494494636533e-37
Actg1	3.06897856196218e-41	0.90921917565771	0.571	0.269	8.34946307567431e-37
Slc25a46	3.13580705402863e-41	0.617972028211843	0.312	0.099	8.53127667119029e-37
Dnaja2	3.24393301533265e-41	0.693175799086487	0.335	0.111	8.82544416151402e-37
Ptpn4	3.40834049927035e-41	0.615661443906366	0.574	0.25	9.27273116231492e-37
Trappc10	3.43020892212276e-41	0.593700025321947	0.354	0.119	9.33222639352717e-37
Baz1b	4.00390284983081e-41	0.593700282265485	0.663	0.303	1.08930180932497e-36
Adamts20	4.33684552723346e-41	0.657275937296571	0.698	0.348	1.17988219413914e-36
Sfxn5	4.5127024170974e-41	0.673634387828898	0.606	0.276	1.22772581959552e-36
Plcg1	5.08962478526928e-41	1.01602958377477	0.207	0.051	1.38468331908036e-36
Cdh10	5.47921574908252e-41	0.866175194557003	0.666	0.362	1.49067543669539e-36
Anks1b	5.49936971031295e-41	0.809654027364568	0.741	0.471	1.49615852338774e-36
Sbf2	5.96888057873546e-41	0.680782733659962	0.81	0.474	1.62389365025077e-36
Myef2	6.15262336665387e-41	0.591996011392271	0.33	0.108	1.67388271313185e-36
Cadm4	6.56671544555434e-41	0.794432947519739	0.436	0.17	1.78654060411751e-36
Git1	6.82858119363898e-41	0.856650962366298	0.214	0.053	1.85778379954142e-36
Gm45159	6.94273034484762e-41	2.51705765991095	0.09	0.008	1.88883921761924e-36
Cyp4v3	7.05324011742127e-41	1.34282234581018	0.168	0.035	1.91890450634563e-36
Slc22a23	7.91832730456251e-41	0.898946195126882	0.356	0.127	2.15426012647928e-36
Laptm4a	8.6296710064296e-41	0.631915344078047	0.568	0.243	2.34778829400924e-36
Ccnd1	9.88026983852474e-41	0.860009291305323	0.302	0.097	2.68802621226904e-36
Rgs12	1.00362732578452e-40	1.07404968229709	0.206	0.05	2.73046850252937e-36
Bhlhb9	1.07720624561651e-40	0.69063931361879	0.316	0.102	2.93064731182427e-36
Kdm1a	1.19890988740327e-40	0.545874951530542	0.401	0.145	3.26175423966934e-36
Cdc42bpb	1.34466534527485e-40	0.475774755124699	0.517	0.204	3.65829653835476e-36
Prkaa2	1.42138455610143e-40	0.885818915336993	0.261	0.076	3.86701882332956e-36
Col3a1	1.43024257811373e-40	1.46375240494723	0.211	0.055	3.89111795801621e-36
Vcpip1	1.45271894034150e-40	0.669023540911375	0.345	0.117	3.95226714909307e-36
Kcna1	1.7232297826081e-40	0.95770662979859	0.367	0.133	4.68821894656359e-36
Rab7	2.30950326821144e-40	0.608347645647465	0.463	0.18	6.28323459149605e-36
Tmem140	2.367227357326e-40	1.16936994116657	0.234	0.065	6.44027874834112e-36
Cdkn1b	2.81888996707355e-40	0.681376088281653	0.251	0.071	7.6690720444203e-36
Ptbp3	2.82356464169586e-40	0.658383009041898	0.51	0.213	7.68178996419775e-36
Man1c1	3.30494424161961e-40	0.959810460664291	0.232	0.063	8.99143130375031e-36
Asph	3.35955485880217e-40	0.582506273052384	0.53	0.221	9.14000494885718e-36
Prrc2a	3.89760060595105e-40	0.553021026273202	0.408	0.149	1.06038122085504e-35
Ranbp2	4.74454683610289e-40	0.573305897103416	0.49	0.195	1.29080141223015e-35
Ercc6	5.67405101923797e-40	0.679581360534719	0.368	0.131	1.54368232029388e-35
Nr1d2	6.48626128874631e-40	0.5741310412784	0.597	0.262	1.76465224621632e-35
Hectd4	8.05385814604e-40	0.515987432041	0.546	0.225	2.19113264721164e-35
Ddb1	9.7699922563247e-40	0.615422265069873	0.35	0.121	2.6580240932557e-35
Prex2	1.00557567107273e-39	0.545998235869342	0.949	0.784	2.73576917072047e-35
Hif3a	1.05559977467893e-39	0.728015505783655	0.33	0.112	2.8718647469915e-35
Vps13a	1.0724774563533e-39	0.612474101162475	0.695	0.345	2.91778216775478e-35
Ripk2	1.1184867803246e-39	0.832186115820143	0.269	0.081	3.04295513455111e-35
Gm19684	1.13263422892237e-39	1.61798610989451	0.124	0.019	3.0814446832062e-35
Mtfr1l	1.14581074185726e-39	0.731082051491419	0.226	0.06	3.11729270429686e-35
Cables1	1.62054533052223e-39	0.627286660157627	0.446	0.175	4.40885562621877e-35
Adipor1	1.71663260003767e-39	0.989859524262596	0.251	0.073	4.67027065166248e-35
Crlf3	1.92750849859123e-39	0.603926798785057	0.705	0.348	5.24397962126729e-35
Phyhipl	2.20884875378815e-39	1.24326380637735	0.222	0.06	6.00939391955604e-35
Stk24	2.3249390767106e-39	0.568549160634874	0.327	0.109	6.32522925209885e-35
Psip1	2.5346395800948e-39	0.578013647696602	0.465	0.184	6.89574044160591e-35
Tubgcp3	2.64593373592328e-39	0.701069598576411	0.287	0.09	7.19852732195287e-35
Washc4	2.78952783075852e-39	0.622788275660639	0.417	0.158	7.58918941636163e-35
Pdcd6ip	3.15985366378535e-39	0.591728730624913	0.454	0.176	8.59669787769443e-35
Antxr2	3.30907409372242e-39	0.633731543171804	0.41	0.157	9.0026669793812e-35
Scarb2	3.3851429216848e-39	0.593258562400734	0.49	0.2	9.20961983273566e-35
Otud4	3.56006656543212e-39	0.624377794088726	0.28	0.086	9.68551709791463e-35
Brwd3	3.63776323899496e-39	0.62389109209818	0.331	0.112	9.89689866800968e-35
Mmp16	3.91438789081154e-39	1.54937740140042	0.211	0.057	1.06494836957419e-34
Fhip2a	4.24088494940227e-39	0.797117419595883	0.239	0.067	1.15377515933438e-34
Epc2	4.74464151029659e-39	0.543021806008006	0.53	0.22	1.29082716929129e-34
Gpbp1	4.85059343200173e-39	0.522053134750307	0.462	0.182	1.31965244911039e-34
Zbtb1	4.87789613457912e-39	0.840688703740322	0.222	0.059	1.3270804223736e-34
Zc3h7a	5.11145205819982e-39	0.571855735815402	0.508	0.208	1.39062164695384e-34
Sacm1l	5.38811598729776e-39	0.463448581331743	0.498	0.199	1.46589083550423e-34
Cpeb1	5.41419453385561e-39	0.566115704644911	0.646	0.306	1.47298576488076e-34
Gm21119	6.11489134823555e-39	1.87208303958428	0.097	0.01	1.66361734020096e-34
Slc35a3	6.58666256242759e-39	0.543139947848033	0.345	0.119	1.79196741673405e-34
Stxbp1	6.64712508817359e-39	0.652714175789616	0.461	0.186	1.80841685148851e-34
Dmxl2	6.67576411944706e-39	0.465882371148446	0.41	0.152	1.81620838633677e-34
Upf1	7.59479497456422e-39	0.76794198352754	0.217	0.057	2.06623992077994e-34
Etnppl	7.94817539190977e-39	1.06004925816345	0.159	0.032	2.16238059712297e-34
Ankrd45	8.23273089746616e-39	2.01253115794763	0.099	0.011	2.23979676796464e-34
Eef1a1	9.59491240223568e-39	0.671378032623453	0.548	0.24	2.61039186815224e-34
Sestd1	9.97007534981042e-39	0.554935132416329	0.397	0.149	2.71245869966942e-34
Lrrfip1	1.01123462768991e-38	1.42361297474926	0.183	0.044	2.75116492809317e-34
Prkacb	1.0604327994147e-38	0.632824300923771	0.477	0.194	2.88501347408764e-34
Gm5820	1.34745646143802e-38	1.00517330760575	0.254	0.077	3.66589004898827e-34
Slc30a9	1.38269154117022e-38	0.581726875412462	0.531	0.225	3.7617506069077e-34
Efemp1	1.40511547215612e-38	0.707988647603444	0.447	0.184	3.82275715354794e-34
Taf1b	1.64340817518012e-38	0.688621748759327	0.302	0.098	4.47105628139503e-34
Jak2	1.8978073877614e-38	0.563899267336764	0.375	0.135	5.16317477914367e-34
Cd164	1.92016991450961e-38	0.937267587341309	0.192	0.046	5.22401426941484e-34
Mamld1	2.11526101869954e-38	0.646283956438801	0.432	0.169	5.75477912747398e-34
Zbtb7a	2.39961196330579e-38	0.711523777400006	0.381	0.142	6.52838430736972e-34
Gm2296	2.41504257961822e-38	1.16102556269845	0.166	0.035	6.57036484210932e-34
Gm44691	2.60195139126573e-38	1.33383283676766	0.149	0.029	7.07886895507756e-34
Abat	2.76410861984277e-38	0.589700563018703	0.541	0.236	7.52003391114424e-34
Pcdha12	3.02079562691318e-38	1.78393049811896	0.128	0.021	8.21837658258e-34
Ssx2ip	3.33484116830399e-38	1.0080819345892	0.192	0.047	9.07276888248784e-34
Stt3a	3.35390639756354e-38	0.78766839975904	0.237	0.068	9.12463774521138e-34
Xrn2	3.36683405977617e-38	0.526598114322468	0.519	0.214	9.15980874302703e-34
Rasgef1c	4.05179421427003e-38	3.0736504370839	0.099	0.012	1.10233113393431e-33
Pak1	4.2835163871067e-38	0.569934701456391	0.466	0.187	1.16537346827625e-33
Cd47	4.39080919106665e-38	0.656079904114164	0.468	0.191	1.19456354852159e-33
Strn	4.39998985515452e-38	0.587940099877083	0.399	0.15	1.19706123999334e-33
Pcdh1	4.5423345027633e-38	0.926607077509014	0.193	0.047	1.23578752482178e-33
Epb41l4b	4.54821770352444e-38	0.768241368318869	0.764	0.434	1.23738810842086e-33
Ube2ql1	5.02364957356135e-38	1.39198130116108	0.159	0.033	1.3667341029831e-33
Crebl2	5.09929986650985e-38	0.775815941859091	0.244	0.071	1.38731552168267e-33
Taf2	5.19203429496818e-38	0.685099911000836	0.262	0.079	1.41254485028904e-33
Plxnc1	5.33552020673001e-38	0.999852843320135	0.276	0.089	1.45158162744297e-33
Cul3	5.45148949223868e-38	0.51086609562397	0.549	0.235	1.48313223125845e-33
Ccdc39	5.51073052809116e-38	0.736749992666824	0.283	0.09	1.49924934747248e-33
Rab28	5.56094027645173e-38	0.516791079253299	0.432	0.166	1.51290941161146e-33
Gsdme	6.27030136585253e-38	1.80692328840686	0.134	0.024	1.70589818959384e-33
Erbb2	6.39419568096662e-38	0.846913101396888	0.203	0.052	1.73960487696378e-33
Tnks1bp1	6.76580001537103e-38	0.518801732967098	0.317	0.106	1.84070355218184e-33
Tbc1d1	6.94543512291383e-38	1.54738560028222	0.146	0.028	1.88957507953994e-33
Ngly1	7.10088360499719e-38	0.543106830162854	0.341	0.118	1.93186639357554e-33
Ep400	7.21943375339309e-38	0.594214469528551	0.663	0.309	1.96411914694812e-33
Ahctf1	7.93312011929683e-38	0.549920623446958	0.35	0.123	2.15828465965589e-33
Kdm4b	8.06734850298465e-38	0.575305608195887	0.292	0.093	2.194802833722e-33
Ugp2	8.53713099822315e-38	0.671788084279654	0.31	0.104	2.32261185937659e-33
Ppp1cc	8.90027638107699e-38	0.565115704217375	0.331	0.113	2.4214091922358e-33
Myh9	9.35118273551649e-38	0.575328340081155	0.465	0.188	2.54408277502462e-33
Tial1	9.79782685148215e-38	0.389842242877404	0.57	0.239	2.66559677321423e-33
Araf	1.00545263191542e-37	0.579749328024321	0.552	0.24	2.7354344303891e-33
Med13	1.03785384383361e-37	0.5335694969854	0.669	0.307	2.82358516753371e-33
Hoxc4	1.06732079534061e-37	0.635288438751936	0.356	0.127	2.90375295580366e-33
Ctsb	1.09351683727505e-37	0.682994793187585	0.495	0.212	2.97502190749049e-33
Ftx	1.20029202441148e-37	0.457278481769612	0.466	0.185	3.26551448161388e-33
Rbpms	1.37454463906389e-37	0.651452592313046	0.268	0.083	3.73958614503722e-33
Reln	1.44031936422996e-37	1.23268692387252	0.356	0.141	3.91853286232403e-33
Pgm2l1	1.5751857795041e-37	0.891028882377235	0.343	0.127	4.28545043171886e-33
Gatad2a	1.86394601213763e-37	0.478337425667221	0.366	0.132	5.07105152062164e-33
Amfr	2.05255176253981e-37	0.484472590822227	0.35	0.123	5.58417232516582e-33
Mapk10	2.25974598361283e-37	0.805268491702999	0.503	0.23	6.14786492301706e-33
Snca	2.53601339631467e-37	1.82229206634594	0.161	0.036	6.89947804601368e-33
Rcn1	2.79949967589975e-37	0.706884178826658	0.265	0.082	7.61631881825285e-33
Jak1	3.01436779078358e-37	0.573317546491227	0.614	0.285	8.20088901160581e-33
Txnl1	3.15833677170849e-37	0.593793780710283	0.29	0.094	8.59257102111011e-33
Zfp664	3.19609684558643e-37	0.558043707856766	0.319	0.108	8.69530107810243e-33
Gpnmb	3.53654400615222e-37	1.1882623029322	0.17	0.039	9.62152162313772e-33
Syngap1	3.77283406560636e-37	0.708380196844377	0.212	0.057	1.02643723588887e-32
Kifbp	3.89142577143065e-37	0.509076797433237	0.33	0.114	1.05870129537542e-32
Rnf19b	3.94479116497343e-37	1.4413340003079	0.166	0.037	1.07321988434267e-32
Bst2	3.97766805227969e-37	2.02032656694441	0.126	0.021	1.08216437030321e-32
Inpp4a	3.98837339058791e-37	0.506460681649458	0.348	0.123	1.08507686464335e-32
Gm12185	4.14969199268614e-37	2.05789137812705	0.108	0.015	1.12896520353019e-32
Dip2a	4.33045218925998e-37	0.563880042845677	0.332	0.116	1.17814282261007e-32
Cacnb4	4.34508382561611e-37	0.989505263583971	0.394	0.16	1.18212350559712e-32
Bloc1s5	4.37900029995329e-37	0.858710052797673	0.217	0.059	1.19135082160529e-32
Utp14b	4.878126396352e-37	0.946606784438631	0.183	0.044	1.32714306739153e-32
Wdr1	4.95055897106211e-37	0.672486645585275	0.319	0.11	1.34684907366716e-32
Prkd3	5.2977446706101e-37	0.630964177858716	0.283	0.091	1.44130441508618e-32
Parp9	5.91483890586701e-37	0.972529749984331	0.287	0.095	1.60919107273018e-32
Nsmaf	5.91968679622681e-37	0.436121797998357	0.483	0.196	1.61050998978147e-32
Tnk2	6.25298699649081e-37	0.509319809847132	0.354	0.126	1.70118764226529e-32
Usp8	8.06847834335087e-37	0.465887807707157	0.378	0.139	2.19511021809204e-32
Gls	8.14468733859648e-37	0.495070653219575	0.639	0.293	2.21584363733856e-32
Syt10	8.45790770886603e-37	2.42292709420493	0.086	0.008	2.30105837127409e-32
Col4a6	8.75146843769222e-37	2.86347534973217	0.095	0.011	2.38092450315854e-32
Ttl	9.414767081626e-37	0.769120740591358	0.283	0.093	2.56138153222717e-32
Dbp	9.66738382278523e-37	0.861232454714458	0.23	0.066	2.63010844282695e-32
Setd3	9.72545423308105e-37	0.45882637950148	0.488	0.2	2.64590707865203e-32
Dhx57	9.79411535324941e-37	0.560898992756505	0.399	0.152	2.66458702300503e-32
Scn8a	9.94715123960038e-37	0.61269088439451	0.366	0.135	2.70622196624568e-32
Fam102a	1.0456348423276e-36	0.514285310066457	0.641	0.294	2.84475415203646e-32
Tax1bp3	1.06936440813462e-36	1.39603437552434	0.149	0.031	2.90931280877106e-32
Rufy2	1.0948914214277e-36	0.574152454695897	0.436	0.173	2.97876160113621e-32
Plxnd1	1.13420698160527e-36	0.438645544012484	0.465	0.184	3.08572351415529e-32
Tent2	1.26250686214628e-36	0.366762187195262	0.479	0.193	3.43477616915516e-32
Orc2	1.41579294784847e-36	0.617419763151106	0.283	0.091	3.85180629391654e-32
Actr3	1.441067814186e-36	0.486026551237111	0.4	0.152	3.92056909527443e-32
Zfp781	1.46450754403564e-36	1.06132015187281	0.16	0.035	3.98433922430336e-32
Tspan13	1.48361412835853e-36	1.03554160758205	0.204	0.055	4.03632059761221e-32
Crkl	1.55710959924657e-36	0.617506796215857	0.272	0.086	4.23627237571023e-32
Smap1	1.62366146868394e-36	0.434173464307552	0.535	0.223	4.41733339170152e-32
Acox1	1.89522283387075e-36	0.497516872060236	0.379	0.141	5.15614324182876e-32
Rnf146	1.89795088329627e-36	0.706007035063497	0.248	0.075	5.16356517309584e-32
Dnaaf10	1.92139511920741e-36	0.57647652361044	0.39	0.148	5.22734756131568e-32
Plxnb1	2.04315525752558e-36	0.750509828728217	0.219	0.061	5.55860819362408e-32
Cpe	2.10098674727427e-36	0.716347432399641	0.476	0.207	5.71594454463438e-32
Cyp7b1	2.10466430219804e-36	1.01292608497307	0.299	0.107	5.72594970055998e-32
Trim33	2.13788541698291e-36	0.55407741409947	0.608	0.276	5.81633106544369e-32
Mtpn	2.18389856036893e-36	0.563870064431925	0.35	0.127	5.94151442333971e-32
Serping1	2.20837579787502e-36	1.25342989785894	0.167	0.038	6.00810719569877e-32
Limd1	2.356668203832e-36	0.533929927622641	0.429	0.172	6.41155151534534e-32
Map2	2.42763420017908e-36	0.6591212650653	0.764	0.445	6.60462160500719e-32
Tent4a	2.79435257626141e-36	0.799128594507483	0.214	0.059	7.60231561897679e-32
Ipo5	2.85051416358256e-36	0.629170590422499	0.25	0.076	7.75510883344272e-32
Pik3r3	3.16364767997379e-36	0.770346118045587	0.327	0.119	8.6070198781367e-32
Pced1b	3.17425641013689e-36	0.585834291968108	0.432	0.174	8.63588198941843e-32
Dtx3l	3.81574771923422e-36	1.28497558151465	0.16	0.036	1.03811232449486e-31
Plcb4	3.85319447931494e-36	0.486872389372489	0.934	0.791	1.04830009004242e-31
Rab22a	3.9256776900105e-36	0.432701241721018	0.367	0.135	1.06801987234426e-31
Huwe1	4.41357807431251e-36	0.586083196570887	0.843	0.497	1.20075805089746e-31
Ypel5	4.53203436338477e-36	0.871826331575727	0.194	0.05	1.23298526890246e-31
Srsf10	4.78341659407409e-36	0.418730040448791	0.326	0.113	1.3013763185838e-31
Zfx	4.78576916670814e-36	0.492292017722202	0.404	0.155	1.30201635949462e-31
Wnk2	4.85643362508396e-36	0.806488808535404	0.283	0.093	1.32124133204034e-31
Kpna4	5.33283880670484e-36	0.569197755918299	0.542	0.242	1.45085212575212e-31
Gm26543	5.39439690499861e-36	1.35877384779479	0.123	0.021	1.46759962197392e-31
Sqstm1	5.55341823615386e-36	0.717789428266861	0.386	0.15	1.51086296532802e-31
Aff1	5.59399539508584e-36	0.651441083118287	0.637	0.313	1.52190238718705e-31
Exoc1	5.77634920403052e-36	0.74116097990027	0.263	0.083	1.57151356444854e-31
Septin7	5.81127404815923e-36	0.544157067664505	0.651	0.305	1.5810152175422e-31
Stard8	6.59885760380598e-36	0.613151002481959	0.708	0.377	1.79528519969145e-31
Gm4924	7.04649894486392e-36	0.996036868874104	0.185	0.046	1.91707050293968e-31
Fig4	7.09945376516412e-36	0.622449817648731	0.306	0.105	1.93147739135055e-31
Ripk1	7.26302494223325e-36	0.811785210080501	0.206	0.056	1.97597856578398e-31
Capza2	7.27512286928586e-36	0.703939617909468	0.32	0.113	1.97926992781791e-31
Fbn1	7.41773644417795e-36	0.737828905034718	0.279	0.093	2.01806937700305e-31
Fnip1	8.05435283229331e-36	0.53139566215697	0.655	0.308	2.19126723155372e-31
Slc12a7	8.26041684730262e-36	0.726831873502595	0.254	0.079	2.24732900747715e-31
Zmpste24	8.45003954792651e-36	0.649270560029237	0.226	0.065	2.29891775940889e-31
Itm2c	1.08470391258939e-35	0.714896653721226	0.257	0.08	2.95104546459068e-31
Rxra	1.08572622530585e-35	1.06216807637086	0.156	0.034	2.9538267685671e-31
Psen1	1.08886074297748e-35	0.508040148241066	0.371	0.138	2.96235453734452e-31
Zfp870	1.1029412622365e-35	1.3768012090696	0.114	0.018	3.00066199804062e-31
Ablim1	1.1080865667819e-35	1.01662017801495	0.299	0.105	3.01466031358685e-31
Caskin1	1.11195864581074e-35	0.541223197853609	0.428	0.169	3.02519469179271e-31
Tmed8	1.12512504379145e-35	0.667073247790478	0.226	0.065	3.06101519413901e-31
Pikfyve	1.18909431973251e-35	0.486155440402613	0.498	0.21	3.23505000626425e-31
2510009E07Rik	1.20118530585552e-35	0.714490202612587	0.269	0.087	3.26794474311052e-31
Cyp2j9	1.28280648175865e-35	0.487527397186077	0.604	0.272	3.49000331427259e-31
Dpy19l4	1.33093068960363e-35	0.525626032507337	0.338	0.121	3.62093003413563e-31
Drosha	1.34727394527955e-35	0.483747462056788	0.389	0.147	3.66539349552754e-31
Qser1	1.35119377771525e-35	0.568493525170008	0.407	0.16	3.67605779165211e-31
Ppp2r2c	1.39487657926435e-35	0.770967061910142	0.308	0.109	3.7949012215466e-31
Il6st	1.40405634640025e-35	0.555806942886378	0.563	0.254	3.81987569601652e-31
Epb41l1	1.48869658504561e-35	0.935157616769832	0.203	0.055	4.05014792927508e-31
Maob	1.63947014652199e-35	2.50253996819777	0.086	0.009	4.46034248062771e-31
Zfand5	1.72297810168031e-35	0.508584837746909	0.348	0.126	4.68753422343145e-31
Hnrnpf	1.79486671881637e-35	0.5544012840726	0.324	0.114	4.88311439521182e-31
Ube2q1	1.81654188332526e-35	0.700697093905377	0.233	0.069	4.94208384777469e-31
Uggt1	1.8252278807451e-35	0.570429005197768	0.332	0.119	4.96571497235511e-31
Ubr5	1.83360483471231e-35	0.558503697675496	0.75	0.385	4.9885053133183e-31
Unc80	1.85036926920446e-35	0.637853559633453	0.748	0.444	5.03411463379766e-31
Usp7	1.90199250529989e-35	0.53026651475299	0.566	0.252	5.17456080991887e-31
Maged1	1.96619424114219e-35	0.508554714427542	0.454	0.185	5.34922805245144e-31
Trp53bp2	2.00365006851434e-35	0.660250339809688	0.298	0.102	5.45113037640011e-31
Flna	2.16286727368894e-35	0.560985273633852	0.342	0.124	5.88429670479813e-31
Ice1	2.26684099121034e-35	0.589293262429862	0.367	0.138	6.16716760068685e-31
Prkar2a	2.83582337211661e-35	0.757280384684369	0.354	0.133	7.71514106618044e-31
Hibadh	2.90745626056414e-35	0.521854034877519	0.604	0.282	7.91002550249081e-31
9930111J21Rik2	2.98773664423811e-35	2.653015867483	0.079	0.007	8.12843631431421e-31
Trafd1	3.0545449901651e-35	0.559921551146139	0.327	0.117	8.31019510024318e-31
Osmr	3.1163176142995e-35	1.50329400919598	0.131	0.025	8.47825370146323e-31
Olfml1	3.16906155262462e-35	0.764973228980696	0.25	0.078	8.62174886007054e-31
G3bp2	3.33563836811129e-35	0.717547149411774	0.434	0.18	9.07493774428358e-31
Tbc1d22b	3.36756439521128e-35	-2.7262582391729	0.172	0.366	9.1617956936118e-31
Fam120a	3.42036988821132e-35	0.536118636247241	0.557	0.248	9.30545831786773e-31
Jdp2	3.47502950507434e-35	0.919957412380178	0.212	0.06	9.45416527150525e-31
Cnbp	3.95282209336509e-35	0.458401094971103	0.375	0.141	1.07540477872091e-30
Trp53inp1	4.02344268040231e-35	0.682713555500945	0.237	0.071	1.09461781563025e-30
Btg1	4.07212153229774e-35	0.647707097899754	0.273	0.089	1.10786138407692e-30
Tspoap1	4.15055078504002e-35	0.806013489965018	0.201	0.054	1.12919884657799e-30
Wdr47	4.25891848058535e-35	0.509203731986005	0.375	0.142	1.15868136182805e-30
Fgf12	4.4528946418294e-35	0.884921838833722	0.629	0.348	1.21145451625611e-30
Midn	4.66484957341373e-35	0.733845849144059	0.19	0.049	1.26911897494294e-30
Sdcbp	4.76052232551867e-35	0.611154001816159	0.397	0.156	1.29514770388061e-30
Rora	5.59069789539059e-35	0.366965570959921	0.978	0.965	1.52100526941996e-30
Prkar1a	5.80022000101047e-35	0.587762175854829	0.516	0.228	1.57800785347491e-30
Smc1a	6.28314465692059e-35	0.560505517186587	0.462	0.193	1.70939233536181e-30
Ncor2	6.28338656226866e-35	0.423878501201001	0.463	0.187	1.70945814813081e-30
Cds2	6.36607692514733e-35	0.746393857033685	0.396	0.159	1.73195488825558e-30
Adam22	6.42666163682653e-35	0.706202118347005	0.366	0.141	1.74843756491503e-30
Adgrl1	6.47188530427895e-35	0.553759126526811	0.443	0.18	1.76074111588213e-30
Ube2q2	6.57660258148848e-35	0.583098790923847	0.363	0.137	1.78923049831976e-30
Wbp2	6.60923004368079e-35	0.752860611085262	0.301	0.105	1.7981071256838e-30
Jph4	6.74655759171687e-35	0.745111500842002	0.252	0.079	1.83546845840249e-30
Vps26a	6.76294105710997e-35	0.647557532734767	0.276	0.091	1.83992574399734e-30
Evc2	6.90406780046264e-35	0.491477514605294	0.312	0.108	1.87832068579387e-30
Ppp4r1	6.90753767363652e-35	0.404666051389754	0.452	0.183	1.87926469948955e-30
Ipo9	7.52048825225512e-35	0.465906310582227	0.335	0.12	2.04602403390853e-30
Sdf4	7.9341187115621e-35	0.569614474734086	0.33	0.118	2.15855633666758e-30
Rac1	8.14752657952055e-35	0.48598323163202	0.385	0.148	2.21661608122436e-30
Akap12	8.2843973181784e-35	0.9945770198409	0.483	0.226	2.25385313438362e-30
BC051142	8.89219171992038e-35	1.25435233602875	0.153	0.034	2.41920967932154e-30
Cyld	8.924152414332e-35	0.613006113974743	0.389	0.153	2.42790490584316e-30
Gm10125	9.03179867555676e-35	0.672736034499063	0.55	0.256	2.45719114767197e-30
Psat1	9.32904896334327e-35	0.827222527949668	0.188	0.049	2.53806106096717e-30
Cdrt4	9.72507189238339e-35	1.0893273587549	0.145	0.03	2.64580305904183e-30
Pcdhga1	1.02734032923379e-34	0.59444867812807	0.269	0.088	2.79498209971346e-30
Ppp1r15b	1.06771851208835e-34	0.8130493103012	0.179	0.045	2.90483498398756e-30
Daam1	1.07953427224915e-34	0.496449819515691	0.498	0.211	2.93698094108105e-30
Dipk2a	1.11327174658428e-34	0.564940375706618	0.276	0.091	3.0287671137572e-30
Ift57	1.12209204249526e-34	0.458414966502699	0.393	0.151	3.05276361081261e-30
Ptpn11	1.14076023939156e-34	0.371200721272858	0.378	0.142	3.10355230728867e-30
Acbd3	1.22028116359913e-34	0.490456748024194	0.305	0.105	3.3198969336878e-30
Timp2	1.33320476926854e-34	0.6271244128106	0.634	0.31	3.62711689527199e-30
Flywch1	1.37534061978165e-34	0.515671302000724	0.472	0.197	3.74175169017795e-30
Pink1	1.4109449145219e-34	0.753030245750858	0.252	0.08	3.83861673444827e-30
Gfra1	1.4576076952835e-34	0.954500341996536	0.268	0.09	3.96556749578829e-30
Il27	1.52276649654413e-34	1.70355257189849	0.095	0.012	4.14283853049796e-30
Serinc1	1.52788399725282e-34	0.553971215544573	0.466	0.197	4.15676120292603e-30
Mlf2	1.57949670447827e-34	0.474486427431693	0.277	0.091	4.29717873420358e-30
Ppp6r1	1.65316800197115e-34	0.702260527297496	0.247	0.077	4.49760886616271e-30
Pfn2	1.66445348694005e-34	0.630253156651838	0.239	0.072	4.52831215656911e-30
Lrrn2	1.68135505182808e-34	1.42371383553771	0.127	0.024	4.57429455400347e-30
Cgnl1	1.68810276470526e-34	1.17829483333609	0.177	0.045	4.59265238165714e-30
Slc25a36	1.69364313633258e-34	0.383735239704125	0.534	0.225	4.60772551670641e-30
Cyp27a1	2.00953356896872e-34	1.99281082060653	0.094	0.012	5.46713702773631e-30
Cbfb	2.09129303553171e-34	0.480071704431583	0.455	0.188	5.68957183246757e-30
Vim	2.12258590340374e-34	0.671882171686891	0.763	0.433	5.77470720880022e-30
Abcc4	2.19785924227647e-34	0.784647082093005	0.186	0.048	5.97949585453738e-30
Msl2	2.20663731074717e-34	0.606180090093881	0.346	0.129	6.00337746761876e-30
Brd2	2.4910540513612e-34	0.476562056372557	0.465	0.192	6.77716165213329e-30
Ddo	2.60823310400584e-34	0.781296057804576	0.221	0.065	7.09595898275829e-30
Phf21b	2.71882995041308e-34	1.03154208417053	0.175	0.044	7.39684876309382e-30
Pla2g7	2.7510169662004e-34	0.674925306401934	0.331	0.121	7.48441675824482e-30
Ahcyl1	2.78380137051329e-34	0.407588411830687	0.48	0.198	7.57361000861846e-30
Ywhaz	2.85016249378565e-34	0.568443639358305	0.709	0.373	7.75415208059324e-30
Ryk	2.95280643116807e-34	0.42097547923077	0.439	0.179	8.03340517663586e-30
Nav2	3.04170450410906e-34	1.95441518725188	0.127	0.024	8.27526127387911e-30
Aox1	3.05688232034268e-34	0.889540539239803	0.232	0.071	8.31655404072431e-30
Vdac1	3.1137234506454e-34	0.528961439641255	0.407	0.16	8.47119601982587e-30
Scyl2	3.16531755157805e-34	0.748688456627243	0.219	0.064	8.61156293082324e-30
Trim62	3.303267645407e-34	0.587670990993732	0.247	0.077	8.98686995609428e-30
Rnd3	3.4404277339413e-34	0.552860536275984	0.335	0.124	9.36002769296071e-30
Lrrc58	3.54678692640395e-34	0.489825189696204	0.517	0.225	9.64938851197459e-30
Pkd2	3.58008115021958e-34	0.391708825709673	0.53	0.227	9.7399687772874e-30
Dok4	3.81439113292538e-34	0.77143001736557	0.234	0.072	1.03774325162368e-29
Trim56	3.96074755166898e-34	0.743783706548444	0.233	0.071	1.07756097890706e-29
Tomm70a	4.43361340177466e-34	0.548001434509929	0.381	0.148	1.20620886208681e-29
Bmp2k	4.68195789698011e-34	0.781183556551807	0.208	0.059	1.27377346545241e-29
Gramd1c	4.71727689598782e-34	0.74313839147836	0.283	0.097	1.28338235232245e-29
Zbtb37	4.74633206335827e-34	0.575468116936893	0.321	0.116	1.29128710115725e-29
Arglu1	4.799622514841e-34	0.571927459648632	0.782	0.427	1.30578530138764e-29
Sidt2	5.06380739399151e-34	0.558368330182629	0.295	0.102	1.37765943960933e-29
Sppl2a	5.14956373501713e-34	0.783640611361752	0.286	0.098	1.40099030974876e-29
Fbxl5	5.42337396834362e-34	0.571524446429087	0.316	0.112	1.47548312182756e-29
Ust	5.42923809795157e-34	0.762330698763411	0.526	0.25	1.47707851692871e-29
Sbf1	5.66422159229471e-34	0.811858673826606	0.215	0.062	1.5410081263997e-29
C1ra	6.05446122999715e-34	3.73649364429036	0.058	0.002	1.64717672223302e-29
Rnf217	6.06014730602662e-34	0.562720585460447	0.531	0.239	1.6487236760776e-29
Abcc5	6.17725750038696e-34	0.458320223039578	0.612	0.276	1.68058467555528e-29
Kmt2d	6.43689486656694e-34	0.457699664813226	0.383	0.147	1.7512216173982e-29
4930503L19Rik	6.63290468982355e-34	0.722026368117295	0.257	0.082	1.80454804991339e-29
Pcgf5	6.65163999047885e-34	0.674473360317692	0.392	0.157	1.80964517580968e-29
Parp3	6.72271202422755e-34	0.736805214106847	0.429	0.179	1.82898103331135e-29
Pip4k2a	6.80538853459296e-34	0.699211655744984	0.385	0.155	1.85147400472136e-29
Hmgb1	7.03225207925179e-34	0.642117112947711	0.382	0.151	1.91319450068124e-29
Mir99ahg	7.14458349075282e-34	-0.332406918131704	0.979	0.999	1.94375538449421e-29
Cops2	7.61822415492187e-34	0.552302006465018	0.273	0.09	2.07261406358804e-29
Cspg5	7.69625039203685e-34	0.862176623368516	0.207	0.059	2.09384188165755e-29
Elmo2	8.11529979923905e-34	0.555155626763799	0.317	0.113	2.20784846338098e-29
E430024I08Rik	8.24918704673149e-34	0.561152084085316	0.244	0.075	2.24427382793377e-29
Zfp106	8.509039527842e-34	0.451832249933343	0.428	0.174	2.31496929394469e-29
Ptpn21	8.64392977363926e-34	0.555570116425603	0.614	0.293	2.3516675342163e-29
Slc22a5	9.38854585161285e-34	0.673284182356524	0.288	0.1	2.55424778438979e-29
Tcerg1	9.39891502455648e-34	0.36639088291152	0.483	0.201	2.55706882158083e-29
Dgcr8	9.91556058738138e-34	0.424642329144623	0.328	0.118	2.69762741340298e-29
Nub1	1.00154020357412e-33	0.572921880239018	0.298	0.104	2.72479027784375e-29
Acsl6	1.00942135584153e-33	0.556663603027665	0.259	0.084	2.74623174070246e-29
Sec23ip	1.019057245678e-33	0.604577224491038	0.272	0.091	2.77244714259158e-29
Zxdc	1.0289427942529e-33	0.656413937500889	0.241	0.075	2.79934176604443e-29
Zfp277	1.07790348783113e-33	0.418111600655111	0.408	0.163	2.93254422899338e-29
Tuba1b	1.25863342605018e-33	0.76133785367997	0.472	0.214	3.42423809891213e-29
Wipf1	1.26393820522676e-33	0.67348050911599	0.524	0.252	3.43867028113993e-29
Orc4	1.31532631913924e-33	0.387891612607805	0.378	0.144	3.5784767838502e-29
Gak	1.32124131440846e-33	0.412353065010406	0.404	0.159	3.59456911997967e-29
Tbc1d9	1.34624473280613e-33	1.041205598004	0.154	0.035	3.66259342007235e-29
Tpp2	1.36947289265467e-33	0.378517209085772	0.429	0.173	3.7257879517563e-29
Gmnc	1.41617725324183e-33	4.58088647508508	0.05	0.001	3.85285183516971e-29
Fbxl4	1.4602651304288e-33	0.58337939195786	0.447	0.19	3.97279731384459e-29
Fam3c	1.46826020649334e-33	0.540905454161502	0.223	0.066	3.99454871778578e-29
Tob1	1.54736688604286e-33	0.979611678578148	0.164	0.039	4.20976635016821e-29
Gnb1	1.54803693741223e-33	0.567598468328663	0.785	0.44	4.21158929192373e-29
Golm2	1.63212677234587e-33	0.50602497528737	0.388	0.155	4.44036409684417e-29
Wtap	1.64959978092768e-33	0.43720459909841	0.323	0.116	4.48790116399185e-29
Fap	1.71492622682961e-33	0.906550249653406	0.302	0.111	4.66562829271263e-29
Tcp11l1	1.72623164209681e-33	0.497075686749695	0.548	0.247	4.69638580548858e-29
Gm20559	1.74508656695508e-33	0.515054460885266	0.466	0.196	4.747682514058e-29
Setx	1.96722297180097e-33	0.471139798304993	0.422	0.172	5.35202681708171e-29
Camsap2	1.97180309480294e-33	0.478867145071626	0.52	0.227	5.36448749972089e-29
Rnf38	2.04601716701786e-33	0.506857868109659	0.599	0.283	5.5663943045888e-29
Top2b	2.29692733657985e-33	0.47844844438354	0.622	0.294	6.24902051189913e-29
Wipi2	2.31445471493309e-33	0.521496391937855	0.349	0.131	6.29670549744698e-29
Cdc5l	2.35721929693081e-33	0.497884919925558	0.317	0.114	6.41305081922997e-29
Btbd10	2.35918353031082e-33	0.576307898088999	0.415	0.172	6.41839471256361e-29
Dgcr2	2.3837668950117e-33	0.481741660104802	0.375	0.145	6.48527621456884e-29
Vav2	2.50863325859287e-33	0.59033583156756	0.27	0.091	6.82498764332776e-29
Csrnp3	2.60017282870762e-33	0.642844632987396	0.363	0.142	7.07403019778196e-29
Smarce1	2.67776851696702e-33	0.597859521680878	0.258	0.084	7.28513702726049e-29
Wsb2	2.73883909200725e-33	0.428961635868687	0.288	0.098	7.45128563371493e-29
Smim10l1	2.74171101076918e-33	0.618142295295506	0.206	0.058	7.45909897589862e-29
Tiprl	2.77766290243343e-33	0.547015540550266	0.247	0.078	7.5569096923604e-29
Vps4b	3.01562597881638e-33	0.434572566921015	0.401	0.159	8.20431203796783e-29
Ppp2r2d	3.01621931875307e-33	0.448576213344047	0.312	0.111	8.2059262785996e-29
Med14	3.23398343120073e-33	0.474032428832654	0.382	0.15	8.7983753229247e-29
Rell1	3.37983317353866e-33	0.486517866224826	0.415	0.17	9.19517413192929e-29
Pkn2	3.472752891238e-33	0.432554721047638	0.606	0.276	9.44797151590212e-29
Smarca5	3.52516958091783e-33	0.540387388102543	0.354	0.134	9.59057636184506e-29
Rad23b	3.63398786176265e-33	0.543468102489731	0.426	0.176	9.88662737671145e-29
Atp6v1c1	3.72696450638793e-33	0.506019721467753	0.349	0.131	1.0139579636079e-28
Atp11a	3.86866400163966e-33	0.450248124675523	0.469	0.196	1.05250872828609e-28
Elp1	3.9964048841653e-33	0.411137396788918	0.294	0.102	1.08726191278601e-28
Ephx2	4.03942727120323e-33	1.62553932015497	0.12	0.022	1.09896658340355e-28
Zmat1	4.04775401778046e-33	0.42420027470193	0.508	0.224	1.10123195807735e-28
BC005537	4.15274566287574e-33	0.409640295283096	0.476	0.199	1.12979598504198e-28
Lrmda	4.2584288565389e-33	0.558008037640266	0.903	0.779	1.15854815470997e-28
Calm3	4.74393644113042e-33	0.630711937865549	0.447	0.192	1.29063534817394e-28
Slc36a1	4.83530938297624e-33	0.806804413744493	0.266	0.09	1.31549427073251e-28
Cep350	4.87760758470851e-33	0.504214921733084	0.644	0.315	1.3270019194958e-28
Oat	4.92517797856563e-33	0.359734800033852	0.361	0.137	1.33994392084857e-28
Zfp180	4.95132766991177e-33	0.377770897233575	0.408	0.163	1.3470582058762e-28
Zfp110	4.98044909431961e-33	0.583322766702423	0.236	0.074	1.35498098060059e-28
Exoc2	5.29456240400691e-33	0.429368660242418	0.428	0.174	1.44043864763412e-28
Serpinb1a	5.35039340934909e-33	2.08186813499521	0.102	0.016	1.45562803094751e-28
D5Ertd579e	5.72122068922326e-33	0.497023826792542	0.534	0.236	1.55651530071008e-28
Dnajc13	5.78958695473119e-33	0.432247385430486	0.607	0.277	1.57511502690417e-28
Cd55	6.01888767201523e-33	0.871160477334981	0.261	0.088	1.63749858004846e-28
Kcnab2	6.48815090821938e-33	0.75000999401427	0.356	0.142	1.76516633609016e-28
Sesn3	6.80737789818672e-33	0.535055793546717	0.359	0.14	1.85201523098068e-28
Shroom4	6.9372242338145e-33	0.624786232719758	0.357	0.142	1.88734122505157e-28
Cnn3	7.09425095639285e-33	0.569319736033862	0.803	0.473	1.93006191519624e-28
Eif5a2	7.64865948846829e-33	1.17744041562875	0.137	0.029	2.08089430043268e-28
Gm43305	7.67365396243746e-33	1.02517920659908	0.142	0.031	2.08769429702074e-28
Cndp2	7.98910652032692e-33	0.753509811494255	0.146	0.032	2.17351631992014e-28
Ufd1	8.11404723989154e-33	0.466306898413733	0.392	0.155	2.20750769208489e-28
Hnrnpa0	8.1789899008765e-33	0.877741914991132	0.2	0.057	2.22517599243246e-28
Dhx9	8.23526072729378e-33	0.419396951253849	0.419	0.17	2.24048503346755e-28
Fam91a1	8.26513702892373e-33	0.5225567356001	0.255	0.083	2.24861318008899e-28
Enah	8.29845627380232e-33	0.623117045420091	0.423	0.179	2.25767801385066e-28
Ifit2	9.22535941905473e-33	1.3208623928415	0.137	0.029	2.50985128354803e-28
Abhd2	9.40964076666904e-33	0.653821583178319	0.262	0.087	2.55998686697998e-28
Agpat3	9.54503029942974e-33	0.518376391828835	0.417	0.169	2.59682094326286e-28
Mmadhc	1.05067038702821e-32	0.583218178975129	0.203	0.058	2.85845385494894e-28
Sp1	1.0781472032394e-32	0.508648048302167	0.313	0.114	2.93320728113312e-28
Arl8b	1.09979090616792e-32	0.486551027777663	0.353	0.134	2.99209113932045e-28
Purg	1.11684512562802e-32	0.487403424163214	0.538	0.243	3.03848884878359e-28
Ubxn7	1.12292312490106e-32	0.423154382927066	0.448	0.188	3.05502465360581e-28
Specc1l	1.13702540942622e-32	0.423821603267585	0.538	0.239	3.09339132888499e-28
Uspl1	1.14436285539271e-32	0.616665735416016	0.207	0.06	3.11335358438142e-28
Ephb2	1.1509129772255e-32	1.08667424553483	0.168	0.043	3.1311738458397e-28
Rbl2	1.23997358225662e-32	0.430795887377474	0.319	0.116	3.37347212788737e-28
Zfp68	1.24817033462333e-32	0.781060000718418	0.201	0.058	3.39577221237622e-28
Il1rapl1	1.26457053097158e-32	0.440817535758659	0.967	0.939	3.44039058656129e-28
Asxl1	1.29345154050406e-32	0.51939521508	0.541	0.245	3.51896426109534e-28
Ywhae	1.314490597869e-32	0.490434900627782	0.688	0.338	3.5762031205624e-28
Pias1	1.32091980626871e-32	0.571045501032563	0.719	0.37	3.59369442493466e-28
Pum2	1.32108175619308e-32	0.504103646722611	0.637	0.305	3.5941350258989e-28
Hnrnpk	1.32331519910386e-32	0.429309218295661	0.47	0.198	3.60021133068195e-28
Serinc3	1.34182294773602e-32	0.490256588116881	0.349	0.133	3.65056351161062e-28
Shprh	1.344390717902e-32	0.411901611970549	0.52	0.228	3.65754938712417e-28
Vps50	1.34744929169747e-32	0.52383367522667	0.316	0.115	3.66587054299213e-28
Txndc5	1.35821022263917e-32	1.02824637679097	0.159	0.038	3.69514673171212e-28
Usp11	1.39717014775199e-32	0.473747336497081	0.27	0.091	3.80114110397407e-28
Slc39a14	1.48829057201947e-32	0.45733888265731	0.317	0.115	4.04904333023616e-28
Relch	1.52179372586857e-32	0.43960652913468	0.621	0.292	4.14019201059802e-28
Ythdf3	1.53260022464589e-32	0.483926555795862	0.552	0.25	4.1695921711716e-28
Appl1	1.5417613125423e-32	0.518833836535466	0.441	0.184	4.19451582690259e-28
Stk32a	1.58707727185381e-32	2.79537521932399	0.084	0.01	4.31780242580549e-28
Spopl	1.60012982407063e-32	0.468389182117453	0.372	0.145	4.35331319936655e-28
Myo16	1.64670683900466e-32	0.63981132954629	0.83	0.581	4.48003062619609e-28
Lmbrd2	1.67024776489054e-32	0.564639013819481	0.287	0.1	4.54407606916121e-28
Ccdc6	1.6785769785159e-32	0.377185464768658	0.33	0.121	4.56673652775035e-28
Akirin1	1.67989249472771e-32	0.648537869683196	0.194	0.054	4.57031552115621e-28
Alg14	1.706102877229e-32	0.687843627842557	0.25	0.082	4.64162348778922e-28
Ubap1	1.71371990749829e-32	0.460382682918347	0.295	0.104	4.66234638033984e-28
Wsb1	1.72893171359543e-32	0.251867607551122	0.425	0.171	4.70373162000773e-28
Slc25a23	1.73761380281687e-32	0.481519046567507	0.363	0.141	4.72735211194357e-28
Thsd1	1.74581490401958e-32	0.771393626494687	0.265	0.09	4.74966402787567e-28
Zscan26	1.75883925713685e-32	0.393697143086546	0.334	0.123	4.78509808296652e-28
Rims3	1.84326071733638e-32	0.976232103563455	0.168	0.042	5.01477510758536e-28
Arl8a	1.92696760587319e-32	0.394064449194471	0.472	0.199	5.24250806853861e-28
Eif4g2	1.98056308201258e-32	0.608801649435246	0.428	0.181	5.38831992092343e-28
Nmi	2.04363579539938e-32	0.659687876600412	0.255	0.085	5.55991554496355e-28
Elk4	2.05078814461816e-32	0.419815039563793	0.273	0.092	5.57937422624817e-28
Arel1	2.13540573729422e-32	0.55338216623198	0.335	0.126	5.80958484888266e-28
Nup98	2.13814978581966e-32	0.423879804142428	0.516	0.227	5.81705030730097e-28
Unkl	2.20172392454884e-32	0.550593330156875	0.269	0.09	5.99001010912756e-28
Gpr155	2.29681156171027e-32	0.879830111174772	0.217	0.065	6.24870553478895e-28
Tmem176a	2.30550680498575e-32	0.934214578252857	0.167	0.042	6.27236181364423e-28
Plekhm3	2.32547034886527e-32	0.43877925062624	0.476	0.207	6.32667463112286e-28
Fgf2	2.34178044657286e-32	0.566388737365106	0.41	0.168	6.37104788294611e-28
Zfhx4	2.35314284720178e-32	0.588414354642896	0.844	0.553	6.40196043009715e-28
Syncrip	2.41986543421141e-32	0.384792235070881	0.51	0.222	6.58348590031557e-28
Ankrd52	2.64090049131113e-32	0.569020442442382	0.273	0.093	7.18483387666107e-28
Zfp738	2.69929650000836e-32	0.648751661984517	0.208	0.061	7.34370605792275e-28
Prdx1	2.76404514220309e-32	0.589889536516633	0.414	0.174	7.51986121387773e-28
Eif2ak2	2.79188011565243e-32	0.686694879789532	0.233	0.074	7.59558904264399e-28
Gm12905	2.79576308282661e-32	0.709142814603722	0.247	0.08	7.60615304313807e-28
Ctnnb1	2.80538173342863e-32	0.449136062295911	0.348	0.132	7.63232154396592e-28
Ube2h	2.85878619968539e-32	0.520307466283845	0.674	0.336	7.77761373486408e-28
Ssr1	2.88846749585238e-32	0.637467981604808	0.241	0.077	7.85836466921598e-28
Gm49336	2.91670800259474e-32	0.591961506478494	0.229	0.071	7.93519579185926e-28
Smap2	3.01090609186131e-32	0.509167842954058	0.265	0.089	8.19147111351789e-28
Lrba	3.09980357581948e-32	0.561398085247456	0.79	0.458	8.43332560837447e-28
Rpe	3.14317729668491e-32	0.483070715994762	0.348	0.133	8.55132815336096e-28
Golph3	3.14681731704366e-32	0.365015260845636	0.345	0.129	8.56123119274898e-28
Mfhas1	3.19462426414149e-32	0.602666663873877	0.298	0.108	8.69129477302335e-28
Sec31a	3.37369318811108e-32	0.439917998589073	0.334	0.124	9.17846968757499e-28
Cnksr2	3.41926510870299e-32	0.575349306137654	0.657	0.348	9.30245265473736e-28
Rnf182	3.42085171166107e-32	1.28458543580204	0.114	0.02	9.30676916674511e-28
Abca9	3.57357316540958e-32	0.764978580268661	0.244	0.08	9.72226315381329e-28
Fndc3a	3.60559751234891e-32	0.40242116265244	0.487	0.209	9.80938859209646e-28
Ppp4r4	3.63474152041595e-32	1.41119870737664	0.131	0.027	9.88867778044365e-28
Pias2	3.72723187895758e-32	0.500109386969271	0.444	0.188	1.0140307049892e-27
Ap1s2	3.87782407835503e-32	0.438578069333574	0.407	0.166	1.05500081875727e-27
Sav1	4.22648617336322e-32	0.430234990566433	0.241	0.077	1.1498578283252e-27
Cct2	4.42325840687205e-32	0.618650355078638	0.215	0.065	1.20339168217361e-27
Sema6d	4.46767675478863e-32	0.74641952285407	0.571	0.295	1.2154761379078e-27
Kif3c	4.59541074994252e-32	0.414316991994271	0.441	0.185	1.25022744862936e-27
Tpd52	4.70291532221294e-32	0.514382605492226	0.269	0.091	1.27947514256125e-27
Epn2	4.72693545896887e-32	0.390420019671317	0.538	0.238	1.28601006096707e-27
Dennd11	4.86184960018955e-32	0.456463823826897	0.286	0.1	1.32271480222757e-27
Arl5a	4.89295630724344e-32	0.404142184458035	0.276	0.094	1.33117769294865e-27
1700019D03Rik	5.00845452347629e-32	1.52891812480385	0.109	0.019	1.36260013765696e-27
Rxrg	5.37183770636185e-32	0.854575083460792	0.226	0.071	1.4614621663928e-27
Gdap1	5.65602830138281e-32	0.744033162717979	0.19	0.053	1.53877905967421e-27
Rhoa	5.70137324779319e-32	0.485827379229536	0.477	0.205	1.55111560579461e-27
Fez1	5.71827704332325e-32	0.639550849479907	0.316	0.117	1.55571445240652e-27
Zfp318	5.86559985090766e-32	0.483859812431447	0.367	0.145	1.59579509543794e-27
Flcn	5.87595901996773e-32	0.579932299532786	0.254	0.084	1.59861341097242e-27
Cpq	5.90373608869753e-32	0.608383791837892	0.77	0.466	1.60617044029105e-27
Tpst1	6.03279412329037e-32	0.647056835916799	0.243	0.078	1.64128196918238e-27
Snx19	6.11089218732386e-32	0.527754513307279	0.266	0.091	1.66252932848333e-27
Sf3b2	6.56461476727511e-32	0.390893931367634	0.472	0.2	1.78596909358487e-27
Hspd1	6.60553670072932e-32	0.624008073409243	0.291	0.104	1.79710231480042e-27
Vps54	6.92272896833109e-32	0.478205026307344	0.527	0.237	1.88339764312416e-27
Rab34	7.0112995766592e-32	0.441043191845694	0.312	0.113	1.9074941628259e-27
Lrrc8c	7.11201602236207e-32	0.525981249379213	0.309	0.113	1.93489507904382e-27
Adnp	7.52135227765882e-32	0.452673088570065	0.57	0.261	2.04625910065986e-27
Rtp4	8.35089150819588e-32	1.17746849379865	0.139	0.031	2.27194354371977e-27
Tlr3	8.61786909343166e-32	0.816723447084054	0.166	0.042	2.34457746555902e-27
Gm28792	8.72806147420113e-32	1.15495490413689	0.132	0.028	2.37455640467116e-27
Phka1	8.75221489338804e-32	0.58604808188975	0.683	0.357	2.38112758389515e-27
Tmem167	8.77553104879591e-32	0.565831887606511	0.314	0.117	2.38747097713541e-27
Strap	8.98293670699486e-32	0.55005840701622	0.175	0.046	2.44389776050502e-27
P4hb	9.04767313807829e-32	0.528642525477257	0.241	0.077	2.46150995394558e-27
Xpo5	9.05201556686697e-32	0.655014018782789	0.222	0.069	2.46269135512183e-27
Atp6ap2	9.59160727276984e-32	0.939220355528292	0.208	0.062	2.60949267462976e-27
Ankfn1	1.00863509209391e-31	0.927602795324145	0.382	0.17	2.74409263155069e-27
Fam124a	1.01157771830635e-31	0.968780546618097	0.177	0.047	2.75209834042425e-27
Cfap20	1.06014314310393e-31	0.424958861976012	0.361	0.141	2.88422543512855e-27
Capn1	1.08072210939601e-31	1.09462629766105	0.135	0.029	2.94021257082277e-27
Fyb	1.10413388624053e-31	1.08582747215071	0.262	0.093	3.00390665090599e-27
Sobp	1.10773052242361e-31	0.66925107877784	0.407	0.177	3.01369165930568e-27
Dennd4a	1.10911903515256e-31	0.508826382414653	0.495	0.224	3.01746924703604e-27
Ola1	1.12284248702764e-31	0.428084839654285	0.368	0.145	3.05480527020739e-27
Foxd3	1.1401680340841e-31	1.42895006549376	0.099	0.015	3.10194115352919e-27
Samd5	1.21003994645929e-31	0.590504429705639	0.508	0.234	3.29203467833713e-27
Gpr19	1.21776840491874e-31	0.542330574965769	0.259	0.087	3.31306072242191e-27
Ap2m1	1.24641247824345e-31	0.620818489567758	0.251	0.083	3.39098978830912e-27
Map3k1	1.28085031720645e-31	0.37585132156416	0.603	0.276	3.48468137299188e-27
Ltn1	1.35996210027135e-31	0.449964427564321	0.36	0.141	3.69991288999824e-27
Acss3	1.48315432016923e-31	0.508323476002995	0.608	0.305	4.03506964345241e-27
Npm1	1.48899687593678e-31	0.502594674935466	0.243	0.079	4.0509649006736e-27
Pgk1	1.51243186516658e-31	0.720541555146732	0.265	0.091	4.1147221323722e-27
Fbxo44	1.58476730908231e-31	0.442948249881417	0.312	0.114	4.31151794108933e-27
Larp1	1.66192343818977e-31	0.499213378728117	0.582	0.273	4.52142890593909e-27
Socs7	1.66683092633843e-31	0.343896658954793	0.345	0.13	4.53478021819632e-27
Slk	1.70418743653087e-31	0.426876371380675	0.492	0.216	4.63641233982589e-27
Ppp2ca	1.7656392517969e-31	0.520323225814226	0.455	0.196	4.80359814843866e-27
Fxr2	1.91525452222214e-31	0.468424766241183	0.403	0.163	5.21064145315756e-27
Litaf	1.92825687747629e-31	0.48511116732775	0.343	0.133	5.24601566086199e-27
Eno2	1.93885523457738e-31	0.531593877807569	0.342	0.132	5.27484955119122e-27
Usf3	1.95835629972531e-31	0.412784779653359	0.349	0.135	5.32790414903268e-27
Ppme1	1.99739431252206e-31	0.391388191962393	0.341	0.13	5.43411096664752e-27
Synj1	2.02303634155936e-31	0.435561468796259	0.52	0.233	5.50387267084638e-27
Zfp281	2.03993957919458e-31	0.876938099771222	0.215	0.066	5.54985961915678e-27
Ap1g1	2.08819114141662e-31	0.376567530222234	0.498	0.215	5.68113281933805e-27
Grk6	2.11642747417206e-31	0.421613958651366	0.241	0.078	5.75795258623249e-27
Mcur1	2.12428804580284e-31	0.507926718356255	0.222	0.068	5.7793380574112e-27
Arfgef1	2.20389018170576e-31	0.528734423011732	0.641	0.319	5.99590362834869e-27
Srsf4	2.26355742119334e-31	0.410767513239805	0.428	0.177	6.15823432009861e-27
Gm43154	2.26722501470866e-31	0.971958299168431	0.284	0.108	6.16821237501639e-27
Zrsr1	2.26978177498977e-31	0.817670013346786	0.171	0.045	6.17516829703717e-27
Usp25	2.27127730412579e-31	0.589627240597838	0.564	0.272	6.17923703360462e-27
6430548M08Rik	2.27277110929483e-31	0.906249817621642	0.172	0.046	6.18330107994751e-27
Zdhhc3	2.30081562674294e-31	0.67350247336348	0.223	0.07	6.25959899411684e-27
Cpne1	2.3144219564684e-31	0.358844582924499	0.521	0.228	6.29661637476794e-27
Nckap5	2.32521248208729e-31	0.557554462339501	0.865	0.704	6.32597307876669e-27
Ifi35	2.3289425891555e-31	0.544407354605156	0.274	0.096	6.33612120805645e-27
Vps13b	2.339750433253e-31	0.524333047403445	0.771	0.426	6.36552502870812e-27
Phactr2	2.37639120886824e-31	0.43974532700682	0.457	0.198	6.46520992284694e-27
Samd8	2.46559674133227e-31	0.460495913090237	0.28	0.098	6.70790249446856e-27
Golga3	2.58349176662955e-31	0.600622329487215	0.268	0.093	7.02864770029236e-27
Tm9sf3	2.59145913717183e-31	0.467678439982559	0.375	0.15	7.05032372858968e-27
Cdh2	2.60020464832938e-31	0.64962200690195	0.786	0.52	7.07411676624491e-27
Nptn	2.620907447685e-31	0.479824215224428	0.579	0.27	7.1304408021718e-27
Ptcd3	2.69433864390804e-31	0.433744386994492	0.298	0.108	7.33021771461621e-27
Clcn6	2.71157011434483e-31	0.477883498927625	0.324	0.121	7.37709765308656e-27
Calu	2.85801172399609e-31	0.817250437684859	0.225	0.071	7.77550669630376e-27
Ctbp1	2.8931385384204e-31	0.474436095263006	0.291	0.104	7.87107270762653e-27
Gk	3.03770968344047e-31	0.637271849577887	0.364	0.148	8.26439296476815e-27
Rif1	3.05540143518566e-31	0.481960343360285	0.523	0.234	8.31252514456612e-27
Scamp2	3.06968360080323e-31	0.518334874963227	0.31	0.114	8.35138120434528e-27
Klhl26	3.19057524905743e-31	0.528999114612198	0.24	0.078	8.68027902258565e-27
Hbp1	3.21893223484713e-31	0.396710542912672	0.379	0.151	8.75742703812511e-27
Sox2ot	3.36446937010598e-31	-0.505871275233623	0.948	0.969	9.15337536831032e-27
Rab5c	3.49499660456397e-31	0.501692354175298	0.27	0.093	9.50848776237673e-27
Pex2	3.59724371524907e-31	0.64398390929708	0.277	0.098	9.78666125170663e-27
Tle1	3.66031153381945e-31	0.44962414807561	0.486	0.215	9.95824355890919e-27
Rad21	3.84849558134519e-31	0.590984799115312	0.254	0.085	1.04702170786077e-26
Epm2a	3.94171454742856e-31	0.797276151729417	0.247	0.083	1.07238285977341e-26
Ccdc186	3.94183422666495e-31	0.445284110779383	0.321	0.121	1.07241541970647e-26
Tab3	4.05956221224807e-31	0.508328273054317	0.193	0.055	1.10444449546421e-26
Scg2	4.2009907303329e-31	0.933339126207048	0.255	0.089	1.14292153809437e-26
Tle3	4.35544104830866e-31	0.570963017271895	0.408	0.172	1.18494129160285e-26
Map3k20	4.41326922533211e-31	0.548436009275921	0.342	0.134	1.20067402544385e-26
Myorg	4.41581478091873e-31	1.14929276595844	0.112	0.02	1.20136656929675e-26
Acap2	4.48897575257489e-31	0.47204988596184	0.568	0.266	1.22127074324552e-26
Stau1	4.5197873445812e-31	0.48087248009129	0.343	0.133	1.22965334496676e-26
Tlk1	4.55845682206162e-31	0.392070622826091	0.524	0.235	1.24017376301009e-26
Rps6ka5	4.56156793695771e-31	0.445937881269249	0.497	0.224	1.24102017292871e-26
Swap70	4.65784578828543e-31	0.629724598625517	0.239	0.078	1.26721352516093e-26
Dop1a	4.71017702212446e-31	0.449163109109652	0.414	0.173	1.28145076063918e-26
Srcap	4.71506634765931e-31	0.369691842778157	0.526	0.23	1.28278095054419e-26
Il15ra	4.8247003680428e-31	1.31647674474722	0.109	0.019	1.31260798212973e-26
Col9a2	5.0150196837743e-31	0.780903013840735	0.156	0.038	1.36438625516764e-26
Zhx3	5.03948673326563e-31	1.09834037314033	0.149	0.036	1.37104276065225e-26
Ric1	5.03988780681945e-31	0.38569363730406	0.367	0.144	1.3711518767233e-26
Trim12c	5.11793932989967e-31	0.578711920539533	0.276	0.097	1.39238657409251e-26
Rab21	5.68170513734673e-31	0.39886309483433	0.392	0.158	1.54576469966655e-26
Trpc1	6.13428786032448e-31	0.505500695699325	0.284	0.102	1.66889435527988e-26
Lgals8	6.16046398721924e-31	0.48630660616834	0.41	0.17	1.67601583236287e-26
Eml1	6.26770111653965e-31	0.475105346764244	0.444	0.19	1.70519076576578e-26
Gnao1	6.32782707765922e-31	0.653095753522552	0.674	0.367	1.72154863474797e-26
Nin	6.35009969051894e-31	0.861072148065717	0.252	0.087	1.72760812180258e-26
Pgd	6.82665208231871e-31	0.618676030036941	0.239	0.078	1.85725896551563e-26
Slc39a1	6.89234955418248e-31	1.22400199094317	0.131	0.028	1.87513261971088e-26
Rrp1	7.04809188434401e-31	0.529384124600851	0.255	0.086	1.91750387805463e-26
Dcp2	7.55166007214115e-31	0.689282883014371	0.221	0.069	2.05450463922672e-26
Sez6l	7.59156582614829e-31	1.81261663811341	0.109	0.02	2.0653613986619e-26
Megf8	8.28087288475986e-31	0.502881372210144	0.251	0.084	2.25289427702777e-26
Dek	9.1523522776314e-31	0.55747934592239	0.263	0.091	2.4899889606524e-26
Ap3m2	9.31012459639343e-31	0.935794903558723	0.161	0.041	2.5329124976948e-26
Ppfia1	9.50648133062916e-31	0.355212758635044	0.468	0.2	2.58633331081097e-26
Neo1	9.94603138874219e-31	0.378124105000397	0.557	0.258	2.7059172996212e-26
Pwwp2a	1.0319760273626e-30	0.452300296175774	0.481	0.214	2.80759398004269e-26
Rrp1b	1.14612525256037e-30	0.616899315586199	0.186	0.053	3.11814836211574e-26
Akap17b	1.18303594637798e-30	1.17902270958705	0.157	0.04	3.21856759571594e-26
Gnai1	1.21617879741587e-30	0.574002565319186	0.277	0.1	3.30873603624961e-26
Mysm1	1.22940698228803e-30	0.373946406108597	0.457	0.196	3.34472463601282e-26
Ehbp1	1.29756552443788e-30	0.499238913410972	0.952	0.808	3.53015676578569e-26
Cgrrf1	1.31977107387891e-30	0.713480664805612	0.206	0.062	3.59056918359496e-26
Cmpk2	1.32856795955453e-30	2.22726444802987	0.084	0.011	3.61450199076404e-26
Vps39	1.34763371182972e-30	0.51403324273957	0.229	0.073	3.66637227640394e-26
Bcar1	1.39473431189619e-30	0.615766588350029	0.186	0.053	3.79451416894478e-26
Cdr2l	1.44922931956143e-30	0.612521961030333	0.175	0.048	3.94277328679883e-26
Colgalt1	1.44980994105194e-30	0.338821521817929	0.261	0.089	3.94435292562591e-26
Gm2026	1.46569536002452e-30	0.867747661644314	0.153	0.038	3.98757079648271e-26
Pank2	1.47280259273002e-30	0.362272752308295	0.412	0.17	4.00690673378129e-26
Togaram1	1.49837441487279e-30	0.353692428711285	0.48	0.209	4.0764774331029e-26
Actr2	1.53300675984492e-30	0.45389573630601	0.494	0.22	4.17069819083408e-26
Mocos	1.54160768284701e-30	0.609221677285142	0.2	0.059	4.19409786195359e-26
Zfp467	1.61343671565495e-30	0.42158732205666	0.31	0.116	4.38951592861086e-26
Foxj3	1.62528571604846e-30	0.442447604260946	0.408	0.171	4.42175231908143e-26
Zfp973	1.63306064751219e-30	0.372007247289346	0.474	0.204	4.44290479762167e-26
Sanbr	1.63498933601022e-30	0.350148975237825	0.306	0.113	4.44815198754939e-26
Sypl	1.66806022619372e-30	0.575325813913654	0.217	0.068	4.53812465138264e-26
Ptma	1.67606394771783e-30	0.581435585128013	0.401	0.169	4.55989957616112e-26
Isg20l2	1.73401268790992e-30	1.05330539400652	0.138	0.031	4.71755491872774e-26
Cltc	1.89948174993256e-30	0.465145212960966	0.633	0.306	5.16773004886653e-26
Tspyl4	1.98921641821808e-30	0.925008018575434	0.246	0.085	5.41186218740411e-26
Ddx3x	2.03839755841958e-30	0.432622346094119	0.686	0.343	5.54566439743632e-26
Prepl	2.04470872986584e-30	0.461153617954685	0.185	0.052	5.56283457047299e-26
Parp4	2.0982531623841e-30	0.411606375332667	0.419	0.177	5.7085075535822e-26
Slc20a2	2.10855429212398e-30	0.550414424241906	0.319	0.122	5.7365328071525e-26
Slc9a9	2.1361488888805e-30	0.687230971825479	0.514	0.249	5.8116066670883e-26
Sptbn1	2.17788071291446e-30	0.358233985300469	0.985	0.881	5.92514226755509e-26
Epha7	2.19035268532561e-30	0.700465685429079	0.349	0.143	5.95907351569684e-26
Phf24	2.24617731983342e-30	0.915874509208315	0.392	0.174	6.11095001633879e-26
Erp44	2.25962367659573e-30	0.45813427172703	0.352	0.139	6.14753217454635e-26
Ap1ar	2.32288065895932e-30	0.453448888310148	0.308	0.115	6.31962912076474e-26
Nsd2	2.39259180436181e-30	0.481797783414221	0.394	0.166	6.50928526294675e-26
C9orf72	2.40252194972405e-30	0.49170256431701	0.281	0.1	6.53630121641925e-26
Carm1	2.40851132093446e-30	0.58360970037002	0.254	0.087	6.55259589973428e-26
Fam228b	2.42928349565227e-30	0.502803628036086	0.269	0.094	6.60910867827156e-26
Pltp	2.44033841492282e-30	2.47256932040181	0.068	0.006	6.63918469163904e-26
Atad5	2.47745880230194e-30	1.24376360009157	0.145	0.035	6.74017441754267e-26
Usp5	2.49245902797367e-30	0.421562982303384	0.29	0.104	6.78098403150516e-26
Guf1	2.5708889616212e-30	0.805526225718855	0.203	0.061	6.99436050898663e-26
Sfr1	2.8295261806734e-30	0.575934796346011	0.207	0.063	7.69800892714005e-26
Ppp1cb	2.84848606384711e-30	0.44000788694789	0.537	0.247	7.74959118530245e-26
Wls	2.9384714266404e-30	0.480374734639336	0.432	0.189	7.99440536331787e-26
Fam110b	2.96625801463499e-30	0.748006975881712	0.233	0.077	8.07000155461596e-26
Baalc	3.01133209789927e-30	0.807315024932113	0.172	0.047	8.19263010554476e-26
Kif21a	3.53872793875426e-30	-0.452734676166434	0.964	0.98	9.62746323017484e-26
Camsap1	3.83383807147465e-30	0.522638900922256	0.374	0.151	1.04303398572539e-25
Slc41a1	3.90280536027385e-30	0.479885966646982	0.291	0.106	1.0617972263161e-25
Elf2	3.93272246648951e-30	0.462029404269086	0.559	0.265	1.06993647423314e-25
Egln1	3.95387862049233e-30	0.377315340847741	0.274	0.097	1.07569221749114e-25
Snx27	4.02152705788174e-30	0.36959742037332	0.508	0.226	1.09409665136731e-25
Parp11	4.06180428026804e-30	0.804426547888555	0.196	0.058	1.10505447248972e-25
Lrrn3	4.06868070517403e-30	0.701943764699241	0.286	0.107	1.10692527264965e-25
Eif3a	4.16559579296075e-30	0.430212419148846	0.524	0.237	1.1332919914329e-25
Pigp	4.36519099187141e-30	0.438527389211691	0.266	0.093	1.18759386124853e-25
Cul2	4.3852900006916e-30	0.336420977619362	0.316	0.118	1.19306199758816e-25
Tpd52l2	4.57401544748719e-30	0.199867477357761	0.341	0.131	1.24440664264336e-25
Snrnp200	4.66697978873498e-30	0.692990983582919	0.19	0.056	1.26969852132324e-25
Ndn	4.76779887307404e-30	1.04746986174376	0.15	0.037	1.29712736140852e-25
Mb21d2	4.86291839942048e-30	0.50617670965757	0.371	0.153	1.32300557974634e-25
Ewsr1	4.86801493542798e-30	0.424059523148204	0.666	0.326	1.32439214333254e-25
Npr2	5.05817990919975e-30	0.548701364542282	0.24	0.08	1.37612842609688e-25
Ep300	5.24361001872237e-30	0.463746883381818	0.549	0.259	1.42657654169361e-25
Patz1	5.58015239605571e-30	0.475270000295295	0.295	0.109	1.51813626087092e-25
Jun	5.65149142853679e-30	0.840452753930607	0.211	0.067	1.53754475804772e-25
Vkorc1l1	5.73632978857741e-30	0.428590603333646	0.372	0.154	1.56062588228037e-25
Akap8	5.7375849231321e-30	0.311596392657405	0.528	0.235	1.56096735418732e-25
Cyp2j6	5.83756697031341e-30	0.463040793361527	0.641	0.321	1.58816846994347e-25
Wasf3	5.87545719858494e-30	0.428941659277967	0.268	0.093	1.59847688544702e-25
E130102H24Rik	5.93719485067771e-30	0.441251992979146	0.288	0.104	1.61527323107538e-25
Nudt4	5.99970405218827e-30	0.483815034626485	0.354	0.141	1.63227948443834e-25
Tsc22d1	6.01944696599069e-30	0.540625130149923	0.337	0.132	1.63765074156743e-25
Mrs2	6.18457278788846e-30	0.407549608441958	0.27	0.095	1.68257487267294e-25
Lonrf2	6.34688203025106e-30	0.767908646312013	0.193	0.057	1.7267327251501e-25
Gm49164	6.34776604412908e-30	1.91770856133737	0.124	0.027	1.72697322996576e-25
Lats1	6.44491479787723e-30	0.356896217996063	0.4	0.166	1.75340351991048e-25
Plekhb2	6.47030612781799e-30	0.502621444712557	0.234	0.077	1.76031148513416e-25
Mon2	6.51787428838734e-30	0.337918521091256	0.517	0.23	1.77325287889866e-25
Tlcd2	6.53064855334021e-30	0.659426714650648	0.181	0.051	1.77672824542174e-25
Phf8	6.74338171220545e-30	0.46480467362009	0.352	0.141	1.83460442862261e-25
Ttyh3	6.8006978621051e-30	0.693477397686337	0.221	0.071	1.85019786036431e-25
Aars	7.05484129960755e-30	0.475565087287402	0.225	0.072	1.91934012397123e-25
Hnrnpa1	7.3581456089754e-30	0.350534823284848	0.469	0.203	2.00185709437785e-25
Fasn	7.43128849569114e-30	0.364904638828317	0.422	0.178	2.02175634813773e-25
Gas2	7.45789220649196e-30	1.16959802346382	0.127	0.027	2.0289941536982e-25
Rpn2	7.56487378568112e-30	0.480058260744657	0.288	0.105	2.05809956213241e-25
Tspyl1	8.00543170211528e-30	0.835568925905877	0.156	0.04	2.17795774887748e-25
Ttc9	8.03199496095991e-30	0.566861565949737	0.236	0.078	2.18518454907875e-25
Zfp945	8.25844797444646e-30	0.516084094355782	0.27	0.096	2.24679335592791e-25
Ldb1	8.27236485163136e-30	0.460427689997352	0.337	0.131	2.25057958153483e-25
Rcbtb2	8.34261102027858e-30	0.589872051264998	0.255	0.089	2.26969075417699e-25
Tmem59	8.39533179985014e-30	0.413149696629663	0.35	0.139	2.28403396946723e-25
Gm30124	8.50408217358657e-30	0.710578113991986	0.185	0.053	2.31362059614596e-25
Elp3	8.60290703559644e-30	0.452550045547519	0.257	0.088	2.34050688810437e-25
Ptar1	8.78471305319552e-30	0.401938912926494	0.385	0.158	2.38996903325237e-25
Rassf8	9.08839632126151e-30	0.408210073150937	0.492	0.225	2.47258910316241e-25
Stk25	9.11413298179863e-30	0.508213011731026	0.294	0.108	2.47959101902814e-25
Klhl9	9.39460786540559e-30	0.765709251595037	0.154	0.039	2.55589701586225e-25
Nipal3	9.44371678344078e-30	0.668364898903342	0.27	0.098	2.5692575881029e-25
Cux2	9.47975417668328e-30	0.304304087523597	0.368	0.148	2.57906192130845e-25
Rnf115	9.55787202289082e-30	0.437875981855408	0.342	0.135	2.60031466254768e-25
Tasor2	9.79189922359651e-30	0.354961948286187	0.457	0.199	2.66398410277167e-25
Akt3	1.03169455402243e-29	0.473682847571208	0.88	0.615	2.80682820367341e-25
Cdc42bpa	1.03386194553154e-29	0.4992695535019	0.807	0.481	2.81272480901312e-25
Arl6ip5	1.04264369296188e-29	0.575162235948379	0.299	0.112	2.83661643107209e-25
Osbpl3	1.08530548249805e-29	0.726845662512081	0.284	0.107	2.9526820956842e-25
Azin1	1.09264792884759e-29	0.362410532826086	0.444	0.19	2.97265795522274e-25
Cacfd1	1.10529867684176e-29	0.959283436663064	0.135	0.031	3.00707558021569e-25
Ehmt2	1.11263891402758e-29	0.230867207979629	0.317	0.119	3.02704542950345e-25
Alkbh3	1.16954550257431e-29	0.549999762077047	0.262	0.092	3.18186549430367e-25
Lrp10	1.17170042002855e-29	0.61865039671701	0.199	0.06	3.18772816272968e-25
Rxylt1	1.19923184338905e-29	0.714630697009361	0.225	0.074	3.26263015312426e-25
Zfp970	1.20849524109983e-29	1.09370294979924	0.105	0.019	3.2878321529362e-25
Hspg2	1.22486826362575e-29	0.475038405333325	0.517	0.237	3.33237659802022e-25
Slc35a5	1.2970818591994e-29	0.600166689386757	0.163	0.043	3.52884090613788e-25
Tnrc18	1.31989047241771e-29	0.454925500361833	0.683	0.348	3.59089401925963e-25
Ppp1r2	1.3390201706865e-29	0.500436627347729	0.454	0.203	3.6429382763697e-25
Etnk1	1.35924139566723e-29	0.502344514278625	0.829	0.525	3.69795214105228e-25
Paxip1	1.35969941937934e-29	0.786220489534111	0.154	0.039	3.69919824036342e-25
Fggy	1.41022922202936e-29	0.467712839739467	0.419	0.182	3.83666962145307e-25
Septin2.1	1.42568171333696e-29	0.405284761048705	0.418	0.177	3.87870966930452e-25
Tmem30a	1.4930452008402e-29	0.449896632101708	0.436	0.189	4.06197877340585e-25
Suz12	1.59373740964276e-29	0.465069659662583	0.406	0.17	4.3359219966741e-25
Rbm33	1.59664013250597e-29	0.32311769150984	0.541	0.242	4.34381914449573e-25
Bcap31	1.63580588373692e-29	0.458574645556962	0.283	0.103	4.45037348729465e-25
Gga2	1.74566869117253e-29	0.678744262042278	0.178	0.05	4.74926624120399e-25
Arf1	1.84486996522204e-29	0.360851224919854	0.321	0.122	5.01915322738309e-25
Nova1	1.84848349440343e-29	0.772146040882827	0.246	0.086	5.02898419487397e-25
Dnajc3	1.85985680583206e-29	0.478928901383723	0.31	0.119	5.05992642594671e-25
Lacc1	1.86722474904002e-29	0.577585462180284	0.301	0.115	5.07997165223828e-25
Atmin	1.90367824481253e-29	1.05678856534378	0.131	0.029	5.17914703283696e-25
Matr3	1.94278677603234e-29	0.373587054878838	0.681	0.336	5.28554570287358e-25
Prkca	2.02609793267408e-29	0.640418506166637	0.807	0.537	5.51220203563309e-25
Iffo1	2.06802858039155e-29	0.344248486832052	0.335	0.13	5.62627855581325e-25
Gm2350	2.07348069429342e-29	0.925210364859027	0.152	0.038	5.64111157689467e-25
Gtf2a1	2.16244125996622e-29	0.427006780761789	0.389	0.162	5.88313769186411e-25
Ccnd3	2.20977302340218e-29	0.670776069707624	0.32	0.128	6.01190848746798e-25
Atg7	2.2800440134662e-29	0.416990403097989	0.371	0.152	6.20308774303613e-25
Gspt1	2.38373615493556e-29	0.410600514272757	0.378	0.154	6.48519258311768e-25
Gm4876	2.46866166972223e-29	0.904374669739705	0.263	0.098	6.71624093864631e-25
Mthfs	2.53101943336786e-29	0.484324092041287	0.568	0.282	6.88589147042059e-25
Tmem33	2.58277626912551e-29	0.832267357787079	0.168	0.046	7.02670111778288e-25
Nucks1	2.75282199633015e-29	0.434447505627294	0.385	0.159	7.48932752321581e-25
Scmh1	2.91557533499329e-29	0.50158180924264	0.717	0.388	7.93211425638276e-25
Mlkl	2.94294569330035e-29	2.40459129935854	0.073	0.008	8.00657805319293e-25
Snx25	2.96872332336536e-29	0.430530058493054	0.397	0.168	8.0767086735478e-25
Rnf145	3.07124586353361e-29	0.46518357775205	0.27	0.097	8.35563149632953e-25
Nlgn2	3.156003491092e-29	0.508766424646383	0.297	0.111	8.5862230978649e-25
Mia3	3.19097857608128e-29	0.357141948951577	0.447	0.192	8.68137631408674e-25
Zbtb10	3.51943667791778e-29	0.434816315030708	0.348	0.139	9.57497942594312e-25
Tpm1	3.59937901018346e-29	0.428514453404518	0.498	0.224	9.79247053510513e-25
Bcor	3.60608346881119e-29	0.808699293956598	0.233	0.079	9.81071068524772e-25
Zfp655	3.61540496113291e-29	1.06124100200908	0.134	0.031	9.83607073725818e-25
Zfp654	3.62803820440495e-29	0.412171018939392	0.341	0.136	9.8704407389041e-25
Tmem47	3.66986827619215e-29	0.462577003145943	0.388	0.165	9.98424363220835e-25
Abhd10	3.75537248814134e-29	0.555082993108124	0.19	0.057	1.02168663912373e-24
Sema3d	3.81169013211942e-29	2.11076067870708	0.105	0.02	1.03700841734441e-24
Dync1li1	4.00342614254165e-29	0.261930207612011	0.388	0.159	1.08917211633988e-24
Tor1aip2	4.1302483138871e-29	0.550943983834332	0.314	0.122	1.12367535627612e-24
Klf6	4.16394775125001e-29	0.491229811607143	0.239	0.081	1.13284362520508e-24
Slc7a8	4.34351687465278e-29	1.35523782597451	0.117	0.024	1.18169720091804e-24
Mest	4.60319127248807e-29	0.456620695650533	0.337	0.135	1.2523442175931e-24
Sbds	4.6240046890179e-29	0.489363011832558	0.204	0.063	1.25800671569421e-24
Csnk1d	4.76827119808582e-29	0.286295366830687	0.461	0.199	1.29725586215123e-24
2610507B11Rik	4.77303493211522e-29	0.327970565775673	0.497	0.22	1.29855188363127e-24
Prpf8	4.81046698404217e-29	0.464741202591911	0.251	0.087	1.30873564767851e-24
Setd7	4.94045073267087e-29	0.432807143211794	0.575	0.268	1.34409902633044e-24
Ireb2	4.99058752473815e-29	0.250816515422124	0.469	0.202	1.35773924198026e-24
Clec16a	5.16830736607565e-29	0.366851355332846	0.461	0.2	1.40608970201454e-24
Cops7a	5.21811131157693e-29	0.940845904795296	0.145	0.036	1.41963936342762e-24
Slc9a6	5.329032148099e-29	0.533205632349324	0.211	0.067	1.44981648621181e-24
Glcci1	5.49642034155267e-29	0.284695749623191	0.458	0.203	1.49535611812282e-24
AW554918	5.50581227498908e-29	0.52437466239697	0.646	0.341	1.49791128753353e-24
Ppp2r5a	5.93956846239337e-29	0.462721471489866	0.308	0.118	1.61591899587874e-24
Skap2	6.26567162912628e-29	0.451484742894979	0.418	0.183	1.7046386234201e-24
Spata5	6.35040296812941e-29	0.409382980243009	0.494	0.228	1.72769063150929e-24
Ero1a	6.3658661001533e-29	0.662012469821069	0.185	0.054	1.73189753120771e-24
AW011738	6.65304657405032e-29	0.509448288864921	0.274	0.1	1.81002785093613e-24
4930570G19Rik	6.81511618215057e-29	1.03726520336319	0.116	0.024	1.85412050851589e-24
Prdx6	7.01727751345428e-29	0.385781462924763	0.411	0.176	1.90912052031037e-24
Zkscan1	7.07391991525449e-29	0.374759993728637	0.284	0.104	1.92453065214414e-24
Ak3	7.09734127892445e-29	0.393078664873758	0.291	0.109	1.93090266834419e-24
Ccni	7.52676074964341e-29	0.437108093111528	0.327	0.128	2.04773052954799e-24
Nectin3	7.69679850381e-29	0.466296574538632	0.37	0.153	2.09399100094655e-24
Usp31	7.88662565650964e-29	0.586808131108771	0.221	0.072	2.14563537611001e-24
Sox13	7.9696225488362e-29	0.429283461221957	0.381	0.159	2.16821551063638e-24
Sp3	8.01404972521351e-29	0.40971773337857	0.505	0.232	2.18030236824159e-24
Usp1	8.47551593654672e-29	0.797534878930511	0.156	0.041	2.3058488656969e-24
Seh1l	8.65349327478919e-29	0.828381338767296	0.159	0.042	2.35426938033915e-24
Phldb1	8.81075998767249e-29	0.346269758519139	0.57	0.265	2.39705536224618e-24
Tnpo1	8.85294597465088e-29	0.448990562737195	0.517	0.241	2.40853248186352e-24
Zcchc18	9.10511629947242e-29	0.657588422526102	0.226	0.076	2.47713794043447e-24
Hsf2	9.14155757254149e-29	0.42525421330747	0.288	0.108	2.48705215318564e-24
Ociad1	9.18335425877233e-29	0.405509254437087	0.415	0.178	2.4984233596416e-24
Apobec3	9.5727015259303e-29	0.979230960042523	0.166	0.046	2.6043491771446e-24
Rprd1b	1.00254638892622e-28	0.326193521990747	0.341	0.135	2.72752770571266e-24
Ttc4	1.01223175928473e-28	0.486543329278109	0.286	0.106	2.75387772431004e-24
Ctnna3	1.01411769908218e-28	-1.03421997836887	0.418	0.594	2.75900861212298e-24
Cdkl2	1.06129837366087e-28	0.699328356532433	0.192	0.058	2.88736835538176e-24
Acox3	1.06582169340905e-28	0.639701916700196	0.181	0.053	2.89967449908865e-24
Wrn	1.08925517849737e-28	0.509265874428013	0.366	0.151	2.96342763861995e-24
Kcna6	1.09020397046915e-28	0.631588462037097	0.659	0.364	2.96600892205838e-24
Cep112	1.09134607198403e-28	0.510650769078752	0.574	0.292	2.96911612343974e-24
Col19a1	1.09389590693476e-28	-1.78269242400636	0.178	0.366	2.9760532044067e-24
Suds3	1.09878241836416e-28	0.696969556498524	0.223	0.074	2.98934744740155e-24
Ube2l6	1.10517703838252e-28	1.89047233978637	0.077	0.01	3.00674465062348e-24
Gan	1.14357923094383e-28	0.435280381988333	0.299	0.113	3.11122165570578e-24
Rpl36	1.14691415533443e-28	1.12348244337766	0.13	0.03	3.12029465100284e-24
Kmt2a	1.15156463169311e-28	0.468373082208942	0.768	0.431	3.13294673698427e-24
Ro60	1.16570007310452e-28	0.499353801256139	0.24	0.082	3.17140361888816e-24
Cdyl2	1.18263103650695e-28	0.612142729770283	0.228	0.077	3.21746599792081e-24
Eif3e	1.1963835183047e-28	0.661338867049697	0.252	0.089	3.25488099989976e-24
Npat	1.21156854585572e-28	0.512642909740978	0.239	0.081	3.29619338585506e-24
Anxa11	1.22078987486546e-28	0.556994291093126	0.247	0.086	3.32128093355896e-24
Ints6	1.23227459657205e-28	0.438704481539875	0.514	0.241	3.35252626743391e-24
Zc3hav1	1.23800026436296e-28	0.619183999732789	0.255	0.091	3.36810351922586e-24
Slc2a9	1.31581765430359e-28	0.470309153331531	0.44	0.199	3.57981351029836e-24
Rabgap1l	1.39583718023541e-28	0.512129896423429	0.676	0.37	3.79751463254846e-24
Pcnx	1.40105506100116e-28	0.409191883983615	0.516	0.243	3.81171039895974e-24
Alkbh5	1.4184608357398e-28	0.342149153462608	0.298	0.112	3.85906454971371e-24
Slc49a4	1.43210437731513e-28	0.453148757295509	0.324	0.127	3.89618316892354e-24
Actr3b	1.45307602607331e-28	0.473567508819832	0.196	0.06	3.95323863653504e-24
Dync1h1	1.48033408847871e-28	0.54915790261894	0.738	0.414	4.02739692111518e-24
Fam117b	1.50790309657818e-28	0.453314622080801	0.327	0.13	4.1024011645506e-24
Pafah1b2	1.51154367577933e-28	0.30615340259179	0.404	0.169	4.11230572432525e-24
Ube2j1	1.60197106911564e-28	0.395296803762394	0.222	0.073	4.35832249063601e-24
Ppp4r2	1.61557627699119e-28	0.371150802886223	0.372	0.154	4.39533681918222e-24
Gm20300	1.62036596781838e-28	0.909844580091348	0.152	0.039	4.40836765204669e-24
Prrc2b	1.63438211302833e-28	0.359877032227119	0.537	0.247	4.44649997670488e-24
Tmem135	1.63988798293575e-28	0.403560992309863	0.492	0.222	4.46147924637501e-24
Snx10	1.66830625660156e-28	0.576615216244212	0.611	0.321	4.53879400171019e-24
Cep43	1.67383124088734e-28	0.774250452930491	0.172	0.049	4.5538252739581e-24
Mcm9	1.68006109436173e-28	0.515281967601856	0.254	0.09	4.57077421332052e-24
Gtf2e2	1.76151184013862e-28	0.462902494457367	0.226	0.075	4.79236911228112e-24
Sec23b	1.7936785082325e-28	0.548626601878964	0.21	0.067	4.87988174949734e-24
Atf6	1.82220432568471e-28	0.399914737962309	0.448	0.197	4.95748908845782e-24
Cand1	1.84895276486797e-28	0.329770600892566	0.305	0.116	5.0302608920998e-24
Blzf1	1.87741148520151e-28	0.736748613148479	0.194	0.06	5.10768568663923e-24
Tollip	1.87993465222501e-28	0.610167680796157	0.211	0.068	5.11455021484337e-24
Hivep1	1.88824183519781e-28	0.476877436611746	0.299	0.115	5.13715073683915e-24
Cpeb2	1.95001571302271e-28	0.454598982798774	0.792	0.462	5.30521274884958e-24
Impact	2.0121911794688e-28	0.396083807107961	0.48	0.217	5.47436732286282e-24
Lcmt1	2.0240007384139e-28	0.587674286153347	0.178	0.051	5.50649640892885e-24
Kif5c	2.05665927654079e-28	0.623716726198965	0.451	0.208	5.59534722775687e-24
Diaph2	2.07755499786656e-28	0.476054308562827	0.924	0.741	5.65219612719577e-24
Scap	2.082536673688e-28	0.352232618415311	0.356	0.145	5.66574927443558e-24
Kcnma1	2.09044640048827e-28	0.933376375511253	0.379	0.176	5.6872684771684e-24
H2-T23	2.12958967274421e-28	3.42433614567029	0.055	0.004	5.7937616636679e-24
Smyd2	2.15272957720878e-28	0.711555443593298	0.19	0.058	5.85671608775421e-24
Onecut2	2.18882898779001e-28	1.06320168738359	0.188	0.058	5.9549281441815e-24
Hipk1	2.25402973239709e-28	0.397601929120681	0.397	0.167	6.13231328995952e-24
Map7	2.2596426952206e-28	0.545133360224596	0.314	0.125	6.14758391661717e-24
Slc6a6	2.26476131862619e-28	0.927533051665164	0.152	0.04	6.16150964345442e-24
Gm17167	2.27729268413764e-28	1.13985089499223	0.178	0.053	6.19560247646486e-24
Plp1	2.29971541150301e-28	0.565962981346218	0.894	0.666	6.25660574853508e-24
Axin2	2.33577393143359e-28	0.930206657201963	0.161	0.044	6.35470655785821e-24
Dock5	2.37698439902065e-28	0.584570864897516	0.312	0.123	6.46682375597557e-24
Rab11b	2.37889061597156e-28	0.312385668186251	0.422	0.179	6.47200980981223e-24
Arhgap12	2.38117472865338e-28	0.438375704184519	0.592	0.286	6.47822396677439e-24
Mapk9	2.40836427019013e-28	0.393875966447399	0.392	0.165	6.55219583347926e-24
L1cam	2.43913014962693e-28	0.585383649073206	0.381	0.163	6.63589748507503e-24
Rnf14	2.46670522543814e-28	0.338114042861045	0.414	0.177	6.71091823632701e-24
Apcdd1	2.54621720482999e-28	1.55797314296161	0.091	0.015	6.92723852746047e-24
Wdr82	2.59602893587389e-28	0.325059306364655	0.283	0.104	7.06275632293851e-24
Wnk4	2.62782622590017e-28	0.687192292442373	0.218	0.072	7.149264030184e-24
Rmnd5a	2.69365986554675e-28	0.325548482173187	0.476	0.211	7.32837103020649e-24
Fbrs	2.77582732932227e-28	0.436173694500192	0.197	0.061	7.55191583215418e-24
Slc22a21	2.77777609990787e-28	0.619432510075596	0.203	0.064	7.55721765740934e-24
Phtf1	2.82714715189643e-28	0.341692363803011	0.412	0.178	7.69153654144944e-24
Rundc3a	2.96090878816555e-28	0.742250425272345	0.183	0.055	8.05544844908319e-24
Anp32a	2.98571529064975e-28	0.263350054942065	0.326	0.127	8.12293701974172e-24
Elmo1	3.05480325700491e-28	0.764838343009805	0.433	0.211	8.31089774100756e-24
Bach1	3.05557247157757e-28	0.460768823703728	0.345	0.139	8.31299046617393e-24
Rfx3	3.06770464242026e-28	0.503347505448439	0.676	0.361	8.34599725016856e-24
Cirbp	3.09648214150045e-28	0.396893819081542	0.348	0.14	8.42428931416612e-24
Dnajb6	3.12740239023335e-28	0.342008268236695	0.503	0.231	8.50841094286885e-24
Smarcal1	3.22847159835709e-28	0.593658797087349	0.179	0.052	8.7833798304903e-24
Dtnbp1	3.38960456483793e-28	0.530481451122818	0.284	0.107	9.22175817909806e-24
Gnai2	3.42176700494139e-28	0.439035255285472	0.481	0.219	9.30925931364355e-24
Mrpl1	3.44018748836034e-28	0.507234649467095	0.263	0.096	9.35937408083315e-24
Naaa	3.46437015587478e-28	0.448026387928622	0.175	0.05	9.42516544607293e-24
Bclaf1	3.54055965570885e-28	0.451732327910042	0.797	0.441	9.63244659932151e-24
S1pr3	3.59552339996591e-28	0.494119449004479	0.499	0.235	9.78198096194725e-24
Dctn2	3.6455947041149e-28	0.31136602437059	0.383	0.158	9.918204952015e-24
Ptbp2	3.74674698848842e-28	0.404371794432366	0.617	0.304	1.01933998568816e-23
Cpsf2	3.80400832133727e-28	0.561215775975151	0.197	0.062	1.03491850390302e-23
Trim5	3.8532961260472e-28	0.794617465409504	0.168	0.048	1.0483277440524e-23
Atf4	3.87883346668086e-28	0.430608722665867	0.309	0.12	1.0552754329452e-23
Rnf20	3.90591554248484e-28	0.446524482217442	0.359	0.147	1.06264338248843e-23
Tmpo	3.91400423536772e-28	0.363002323166422	0.287	0.108	1.06484399227414e-23
Ldlrad4	4.01655513888168e-28	0.947102226467072	0.246	0.09	1.09274399108415e-23
Sacs	4.05633802142011e-28	0.76160239437848	0.2	0.064	1.10356732210755e-23
Sh3bgrl2	4.06760575645793e-28	0.786902029451004	0.177	0.052	1.10663282210194e-23
Zdhhc17	4.11089174307724e-28	0.279278127549481	0.462	0.202	1.11840920762159e-23
Rab5a	4.11329877169125e-28	0.495553059130246	0.308	0.119	1.11906406382632e-23
Ldah	4.14552911228122e-28	0.459403624980254	0.4	0.173	1.12783265028723e-23
mt-Atp8	4.30305341651185e-28	1.08273067181675	0.157	0.043	1.17068871249621e-23
Med15	4.36852727737896e-28	0.277509227122686	0.397	0.165	1.18850153108372e-23
Gtf3c1	4.57051908929858e-28	0.306326858465136	0.455	0.199	1.24345542343457e-23
Acsf2	4.65211736678411e-28	0.390134449016283	0.232	0.078	1.26565505080728e-23
Peg13	4.66433307558875e-28	0.850588392195477	0.141	0.035	1.26897845654468e-23
Csrp1	4.72855601217589e-28	0.625043596332321	0.283	0.108	1.28645094867257e-23
Ddx1	4.76973209943043e-28	0.412645649173945	0.262	0.094	1.29765331497104e-23
Clip3	4.84707271283361e-28	0.499532093400685	0.323	0.129	1.31869460225351e-23
Cs	4.86854621221108e-28	0.261102028048961	0.483	0.216	1.32453668249415e-23
Ccnc	4.90060811050838e-28	0.495693789009461	0.254	0.091	1.33325944254491e-23
Hlf	5.06051394760715e-28	1.38964304696441	0.127	0.029	1.376763424586e-23
Zc3h14	5.36978921589703e-28	0.330446574089892	0.542	0.25	1.46090485407694e-23
Dgke	5.45670727572669e-28	0.619050685905737	0.145	0.037	1.4845517814342e-23
Pfkfb2	5.462314275457e-28	0.316682400420372	0.273	0.099	1.48607722178083e-23
Por	5.56950293266823e-28	0.439388459457102	0.486	0.224	1.51523896786172e-23
Col12a1	5.58951921255681e-28	0.795836940648712	0.214	0.071	1.52068459696821e-23
Dnah7b	5.60029621180802e-28	0.495440439453797	0.654	0.348	1.52361658738449e-23
Slc25a33	5.60615324274332e-28	0.48756291601606	0.164	0.045	1.52521005122075e-23
Raf1	5.67317634708019e-28	0.307604194590475	0.61	0.289	1.54344435698664e-23
Uri1	5.71195943087474e-28	0.499250985513024	0.361	0.151	1.55399568276378e-23
Cyfip2	5.72274121344818e-28	0.496602911414583	0.374	0.159	1.55692897453071e-23
Mterf3	5.75996166478358e-28	0.530002219459142	0.186	0.056	1.56705517052102e-23
Hdac2	5.92030237339536e-28	0.326731702143792	0.323	0.127	1.61067746370594e-23
Inpp1	5.96135036099473e-28	0.449911969663105	0.27	0.099	1.62184497921223e-23
Ift88	6.18455210928847e-28	0.384891119184701	0.294	0.111	1.68256924685302e-23
Epdr1	6.25655378630006e-28	0.326279894572708	0.497	0.225	1.70215802310079e-23
Sgcb	6.25792221411234e-28	0.552458159676629	0.258	0.093	1.7025303175714e-23
Ano10	6.27422090737657e-28	0.305513255309102	0.349	0.14	1.70696454006087e-23
Exoc3l4	6.43267024814128e-28	2.66349338869727	0.059	0.005	1.75007226770932e-23
Zmiz2	6.48234192824743e-28	0.507499556425674	0.221	0.073	1.763585944999e-23
Src	6.51429738559439e-28	0.305412570792423	0.426	0.184	1.77227974672481e-23
Ckb	6.62691654361023e-28	0.413196462578938	0.546	0.259	1.8029189148546e-23
Marchf7	6.83096056121371e-28	0.323282901426247	0.546	0.254	1.8584311302838e-23
Ints8	6.83852805596857e-28	0.256680918396042	0.43	0.185	1.86048994290681e-23
Ide	6.89498024892518e-28	0.403786481853367	0.545	0.257	1.87584832652258e-23
Picalm	6.98963023928454e-28	0.391312411516286	0.68	0.349	1.90159880289975e-23
Vstm4	7.21043760709859e-28	0.604851668930029	0.33	0.135	1.96167165538724e-23
Galnt11	7.23591929995554e-28	0.460348152381985	0.258	0.093	1.9686042047459e-23
Cd46	7.28386728807477e-28	0.423208329399903	0.308	0.121	1.98164893439362e-23
Copb2	7.32046857115699e-28	0.539433916375223	0.179	0.053	1.99160667946897e-23
Sun1	7.54242256402954e-28	0.424625814062853	0.308	0.119	2.05199148276988e-23
Rcor3	7.58483132972721e-28	0.448502659584726	0.328	0.131	2.06352921156558e-23
Ankfy1	7.86826254780334e-28	0.344154669663321	0.486	0.217	2.14063950875538e-23
Tdg	7.97234903059373e-28	0.42309025883188	0.206	0.065	2.16895727726333e-23
Cenpo	7.97597064123428e-28	1.20156722132482	0.099	0.018	2.1699425726542e-23
Pdcd4	8.05468467435489e-28	0.41081441776566	0.276	0.103	2.19135751250499e-23
Mark1	8.12667239543301e-28	0.893320137336452	0.131	0.031	2.2109424919015e-23
Rhbdf1	8.21291595060993e-28	0.310493037628452	0.359	0.146	2.23440591352294e-23
Add3	8.40552387798304e-28	0.521961435718039	0.868	0.638	2.28680682624406e-23
1810030O07Rik	8.59079093386265e-28	0.699013123097252	0.171	0.049	2.33721058146667e-23
Copg1	8.86668273314005e-28	0.471047905364979	0.263	0.096	2.41226970437808e-23
Wdr35	8.94072394376134e-28	0.350615784991324	0.377	0.157	2.43241335613971e-23
Usp12	8.95342610100809e-28	0.479731753243956	0.27	0.1	2.43586910504026e-23
Atp6v1b2	8.97754461878854e-28	0.366860417465095	0.41	0.176	2.44243078898761e-23
Abca6	9.02440073572909e-28	0.529083549467603	0.361	0.155	2.45517846416246e-23
Uba1	9.28259248426913e-28	0.416290443391854	0.337	0.136	2.52542211127026e-23
Cspg4b	9.5608025415548e-28	0.315600540145135	0.488	0.226	2.6011119394554e-23
Mid2	9.59260755716931e-28	0.479830418322532	0.503	0.24	2.60976481200348e-23
Ubtd2	9.67489777248607e-28	0.272665958783948	0.359	0.148	2.63215268798256e-23
Rnf13	9.79757853995623e-28	0.429730739904435	0.56	0.274	2.66552921758049e-23
Eprs	9.92429372557283e-28	0.354521932255651	0.399	0.17	2.70000335097934e-23
Cecr2	9.9726712915448e-28	0.614525901994695	0.257	0.094	2.71316495157768e-23
Got2	9.99571955991231e-28	0.594740489950894	0.323	0.13	2.71943546346974e-23
Slc12a4	1.03895242437854e-27	0.261565665483565	0.403	0.17	2.82657396576425e-23
Magee1	1.04106786055905e-27	0.921707184327269	0.148	0.038	2.83232922143696e-23
Gclc	1.05126445640453e-27	0.45114994452622	0.244	0.086	2.86007008009415e-23
Pxk	1.090629482686e-27	0.538343423117913	0.273	0.102	2.96716657059554e-23
Ubash3b	1.10943969974955e-27	0.689794161640483	0.364	0.159	3.01834164713862e-23
Fundc1	1.13845576961221e-27	0.510244656282202	0.185	0.056	3.09728276680699e-23
Akap6	1.14675482415838e-27	0.980218886326938	0.345	0.15	3.11986117460528e-23
Ascc3	1.16767581912121e-27	0.556557029114561	0.588	0.304	3.17677883350115e-23
Psmb10	1.19777347636395e-27	0.967291899003983	0.156	0.042	3.25866251979577e-23
Lrp12	1.20687689910929e-27	0.671706193331713	0.252	0.092	3.28342929171673e-23
Zmym5	1.20927991308314e-27	0.283423338556777	0.521	0.237	3.28996693153399e-23
St6gal2	1.21852859448661e-27	0.494414508627505	0.214	0.07	3.31512889416026e-23
Tgs1	1.22334932664639e-27	0.429212953304585	0.32	0.128	3.32824417807416e-23
Vcam1	1.25141203402124e-27	1.51687623910155	0.094	0.016	3.40459157975819e-23
Osbpl8	1.26420525972063e-27	0.407984581856367	0.527	0.248	3.43939682959595e-23
Zfp810	1.26564187969632e-27	0.569095776634959	0.2	0.064	3.44330529790181e-23
Zfc3h1	1.28097979328553e-27	0.383916842125663	0.644	0.315	3.48503362561262e-23
Rprd1a	1.28202255418719e-27	0.345585100230245	0.56	0.264	3.48787056092166e-23
Dusp16	1.29262431088397e-27	0.480355458815521	0.35	0.146	3.51671370019093e-23
Sumo1	1.30236458913414e-27	0.337986711266258	0.434	0.191	3.54321310119835e-23
Blcap	1.31798463205549e-27	0.567494879170203	0.194	0.06	3.58570898997017e-23
Pcdh11x	1.32174182249154e-27	1.44831144219943	0.239	0.09	3.59593080227049e-23
Tmem259	1.36348701637888e-27	0.328797345339972	0.295	0.112	3.70950277676038e-23
Cd99l2	1.40394954492547e-27	0.372466266637892	0.412	0.177	3.81958513192422e-23
Nt5c2	1.44612402098384e-27	0.330592736282815	0.479	0.217	3.93432501148865e-23
Hnrnpul1	1.49314021582795e-27	0.360434707613416	0.385	0.162	4.06223727118152e-23
Micu2	1.50806323509163e-27	0.425485386680826	0.337	0.137	4.1028368373903e-23
Hnrnpab	1.5097133295655e-27	0.501718238037487	0.178	0.053	4.10732608441589e-23
Insyn2b	1.51071126264479e-27	0.588407041336512	0.47	0.227	4.1100410611514e-23
Ppp6r2	1.51484418466881e-27	0.426337499882586	0.45	0.202	4.12128508880997e-23
Selenof	1.51847661813786e-27	0.409879054416719	0.337	0.136	4.13116748730587e-23
Gmfb	1.57648738802008e-27	0.44471564397561	0.326	0.131	4.28899158784743e-23
Ilf3	1.58178765467718e-27	0.285881192067782	0.364	0.148	4.30341149331475e-23
Rock2	1.58803052047798e-27	0.49293021335113	0.763	0.458	4.32039583401238e-23
B4galt6	1.6020205501649e-27	0.376558734265063	0.441	0.196	4.35845710877862e-23
Sparc	1.6381550171683e-27	0.583989077193099	0.723	0.41	4.45676453970809e-23
Spred1	1.63912113706132e-27	0.474071677129351	0.578	0.291	4.45939296548902e-23
Lrp6	1.6468406365532e-27	0.380577109558355	0.636	0.316	4.48039463580664e-23
Ssb	1.64953746872831e-27	0.38001766567027	0.441	0.196	4.48773163742223e-23
Atp1b1	1.65224993469187e-27	0.529411734931172	0.582	0.302	4.4951111723227e-23
2610008E11Rik	1.66727716908001e-27	0.36354659680529	0.272	0.1	4.53599426619907e-23
Dock9	1.67132135547054e-27	0.341088394907232	0.59	0.286	4.54699687969314e-23
Frzb	1.67338780940007e-27	1.46392796550653	0.083	0.012	4.55261887425384e-23
Slc35b3	1.68071553538665e-27	0.399846373855111	0.218	0.072	4.57255468557292e-23
Nampt	1.68133844533274e-27	0.401966147658213	0.345	0.141	4.57424937437225e-23
Hmgcll1	1.73444425902323e-27	0.778578341701424	0.229	0.08	4.7187290510986e-23
Ubl3	1.75127233816037e-27	0.570343407963141	0.37	0.159	4.76451152319909e-23
Gm26779	1.76554509161443e-27	0.98397727050231	0.108	0.021	4.80334197624621e-23
Marcks	1.76864012641874e-27	0.571804599405282	0.403	0.179	4.81176232793484e-23
Bmp7	1.82843627008901e-27	0.876088564705032	0.142	0.036	4.97444371640416e-23
Unc50	1.84309891728181e-27	0.757015773913089	0.142	0.036	5.0143349143569e-23
Msantd2	1.8512850114187e-27	0.342546693901135	0.386	0.164	5.03660600206571e-23
Eif4a1	1.85464494430303e-27	0.345678676767708	0.433	0.192	5.04574703547083e-23
Lyst	1.85814137359669e-27	0.42972913071102	0.752	0.405	5.05525942100717e-23
Zup1	1.86083202954167e-27	0.329523333041957	0.4	0.172	5.06257961957106e-23
Gxylt1	1.86177698714491e-27	0.569278844259308	0.181	0.054	5.06515047122643e-23
Wdr44	1.89766812864188e-27	0.291280311904554	0.338	0.136	5.16279591078309e-23
Slfn8	1.90283304100459e-27	3.1890993794797	0.054	0.004	5.17684757135709e-23
Gpat4	1.90736477776141e-27	0.441394136295434	0.244	0.086	5.18917661437769e-23
2810410L24Rik	1.91460210335809e-27	1.15713383818746	0.128	0.03	5.20886648239601e-23
Nap1l4	1.91622680758529e-27	0.240054640156573	0.406	0.171	5.21328665271655e-23
Ccpg1	1.95252345388899e-27	0.407446507394405	0.291	0.111	5.3120353086504e-23
8030462N17Rik	1.95328732487506e-27	0.36674990131768	0.317	0.125	5.31411349605509e-23
Zfp384	1.96520480118835e-27	0.421845111619983	0.228	0.077	5.34653618211303e-23
Avl9	2.0146521587123e-27	0.246146390504143	0.314	0.123	5.48106266299269e-23
Slc25a3	2.05518008651754e-27	0.326232655746986	0.537	0.248	5.59132294337962e-23
Zzef1	2.05629404702252e-27	0.490481473187619	0.754	0.42	5.59435358432946e-23
Suco	2.12812486295812e-27	0.34410299956648	0.434	0.192	5.78977650216386e-23
Fbxl2	2.16106343536939e-27	0.826806120446586	0.175	0.052	5.87938918226595e-23
Ssrp1	2.18021009981017e-27	0.62685568467848	0.214	0.071	5.93147959754355e-23
Ttc7b	2.19675320412348e-27	0.350356556848104	0.379	0.16	5.97648676713833e-23
Metrn	2.27451521480351e-27	0.229135999155213	0.341	0.137	6.18804609339444e-23
Dnm1	2.29608267026121e-27	0.707867759082131	0.233	0.082	6.24672251271266e-23
Mbd1	2.33437819499698e-27	0.414456761259744	0.236	0.082	6.35090931730878e-23
Mapre1	2.37932155861123e-27	0.411082040389513	0.316	0.125	6.47318223235772e-23
Fzd6	2.4169770681077e-27	1.13917423024296	0.105	0.02	6.5756278114938e-23
Ptprj	2.43236090206249e-27	0.526916419940274	0.829	0.549	6.61748107015121e-23
Canx	2.53798954924774e-27	0.375755300657349	0.508	0.235	6.9048543676834e-23
Dnajc8	2.56474668284212e-27	0.285316461137762	0.309	0.12	6.97764982534027e-23
Cfap36	2.58026255550494e-27	0.309763729470287	0.385	0.161	7.01986230850673e-23
Flot1	2.67818715769396e-27	0.485960966332172	0.292	0.113	7.28627598122218e-23
Nnt.1	2.6884533651168e-27	0.27655531974628	0.316	0.124	7.31420622513675e-23
Ppp1r18	2.71279999549045e-27	0.671108902867264	0.156	0.042	7.38044366773132e-23
Bcat1	2.7155995652938e-27	0.90921087821116	0.149	0.04	7.38806017733831e-23
Hprt	2.74082693118102e-27	0.457931075693643	0.233	0.081	7.45669374897108e-23
Rictor	2.88600088378678e-27	0.389091514318263	0.57	0.272	7.85165400443032e-23
Cyb5r4	2.94707544454207e-27	0.538524926722923	0.23	0.079	8.01781345442114e-23
Manea	2.95618575585724e-27	0.529822168227402	0.174	0.051	8.04259896738521e-23
Vps33a	3.01495797341383e-27	0.455251976258	0.255	0.093	8.20249466246967e-23
G2e3	3.06800923123102e-27	0.645256654517917	0.192	0.06	8.34682591448712e-23
Pggt1b	3.10901940855499e-27	0.428611970878864	0.243	0.085	8.45839820291471e-23
Efr3a	3.13528713881365e-27	0.302190112968218	0.396	0.17	8.52986218985642e-23
Ndst1	3.1723819996724e-27	0.221317465688689	0.436	0.188	8.63078246830872e-23
Bmt2	3.21619229465179e-27	0.324153416116414	0.403	0.173	8.74997275682965e-23
Pou2f1	3.32365710427638e-27	0.376225295291238	0.519	0.243	9.04234151789431e-23
Acp2	3.3632547857243e-27	0.513743751762685	0.186	0.057	9.15007097004153e-23
Bbx	3.55589615811642e-27	0.373137845567303	0.543	0.263	9.67417108777152e-23
Zfp592	3.62634357872174e-27	0.387689741312188	0.37	0.155	9.86583034027037e-23
Slc13a3	3.63459741004445e-27	0.359718430508967	0.287	0.11	9.88828571376693e-23
Mfn1	3.68845726344225e-27	0.3534129882682	0.433	0.189	1.0034816830921e-22
Rbm15	3.6959194735898e-27	0.669373346663773	0.139	0.035	1.00551185198484e-22
Uvssa	3.82033982498699e-27	0.401262597079062	0.269	0.1	1.03936165278596e-22
Ppp1r16a	3.83844631680342e-27	0.639764725646047	0.179	0.054	1.04428770494954e-22
Tmem168	3.87509710114269e-27	0.992667568037457	0.15	0.041	1.05425891733688e-22
Igdcc4	3.88447474864009e-27	0.819832677470329	0.131	0.031	1.05681020011502e-22
Apoe	3.90069314999799e-27	0.5737716117098	0.934	0.777	1.06122257838845e-22
Ncam2	3.95298520779145e-27	-0.392935177415453	0.961	0.991	1.07544915563174e-22
Ubqln2	3.95750575321038e-27	0.720517241290354	0.16	0.045	1.07667901521842e-22
Qars	3.98105597460516e-27	0.604683310005141	0.166	0.047	1.08308608845108e-22
Bicdl1	4.04185562128973e-27	0.839821321878099	0.139	0.035	1.09962724032808e-22
Bbs2	4.058390092477e-27	0.396250528734364	0.292	0.113	1.10412560855929e-22
Map1a	4.19624561787704e-27	0.725048181299969	0.628	0.356	1.14163058279963e-22
Sumo2	4.1974719300469e-27	0.427982755697652	0.297	0.115	1.14196421328856e-22
Xpot	4.24180492320471e-27	0.232116903055588	0.263	0.096	1.15402544740707e-22
Tnks	4.35849826918885e-27	0.419867063344036	0.592	0.295	1.18577303911552e-22
Bsg	4.44989592735824e-27	0.40390289129053	0.404	0.176	1.21063868599708e-22
Ptbp1	4.63935974140692e-27	0.527163413611612	0.196	0.062	1.26218421124717e-22
Edil3	4.64952418432939e-27	0.403752395386081	0.946	0.845	1.26494954958865e-22
Gtpbp4	4.77899166431515e-27	0.440443676517803	0.257	0.093	1.30017247219358e-22
Usp42	4.90001124976524e-27	0.685760887944747	0.185	0.057	1.33309706061113e-22
5330434G04Rik	4.90289584159492e-27	0.483152410505825	0.465	0.223	1.33388184266431e-22
Tmod2	4.91795497491256e-27	0.431679577317687	0.919	0.694	1.33797883047471e-22
Zfp951	4.97477086756055e-27	0.992034391110322	0.132	0.032	1.35343616222852e-22
Pfkp	5.00270850197148e-27	0.535992014342687	0.244	0.087	1.36103687504636e-22
Creb3	5.01244915491367e-27	1.28187754992575	0.099	0.019	1.36368691708581e-22
Oip5os1	5.12413896998598e-27	0.358023671300963	0.418	0.182	1.39407324817438e-22
Kctd20	5.19695338695078e-27	0.391947576819506	0.219	0.074	1.41388313845383e-22
Ppp1r7	5.25957552980945e-27	0.743099633625453	0.211	0.071	1.43092011863996e-22
Ubqln1	5.26488680955819e-27	0.413752466619916	0.305	0.118	1.4323651054084e-22
Socs5	5.34061192990889e-27	0.350056487410399	0.321	0.128	1.45296688165101e-22
Wipf2	5.39784902323885e-27	0.240510651324739	0.349	0.141	1.46853880526236e-22
Dab2ip	5.46246972614782e-27	0.293233282535874	0.297	0.114	1.48611951369578e-22
Atn1	5.7868821382769e-27	0.190004429272269	0.343	0.137	1.57437915453961e-22
Gm9774	5.80595620742669e-27	0.985250995497709	0.132	0.032	1.57956844579251e-22
Itm2b	5.83234656690603e-27	0.451083836406407	0.684	0.374	1.58674820699245e-22
Cfap418	5.85540528600499e-27	0.57281789485453	0.21	0.07	1.59302156211052e-22
Pcdhga12	5.91724620581936e-27	0.412149980677755	0.452	0.21	1.60984600275521e-22
Atg9a	6.08171987733484e-27	0.806033717773793	0.183	0.057	1.65459270982772e-22
Prmt2	6.21199167383993e-27	0.319556717939723	0.292	0.113	1.69003445478489e-22
Gdf11	6.2417250297035e-27	0.824517293699347	0.139	0.035	1.69812371158113e-22
Anp32e	6.27249483467282e-27	0.704830486281508	0.171	0.05	1.70649494472109e-22
Atp11b	6.30166945212428e-27	0.321361699145063	0.441	0.195	1.71443219114493e-22
Klf3	6.31287788412982e-27	0.306653255149871	0.452	0.203	1.71748155715636e-22
Impa1	6.32813787330028e-27	0.319072806496446	0.228	0.078	1.72163318981007e-22
Trim8	6.33947366610122e-27	0.307730704465495	0.297	0.114	1.7247172055995e-22
Kat6a	6.43943854178307e-27	0.402819140276391	0.625	0.313	1.7519136496775e-22
Gorasp2	6.4560642644171e-27	0.462210414724167	0.239	0.084	1.75643684377732e-22
Fbxw7	6.46592078369073e-27	0.380686404761853	0.597	0.296	1.7591184084109e-22
Edem3	6.4725141432707e-27	0.409202746041166	0.324	0.13	1.76091219781823e-22
Prkar1b	6.55965082678774e-27	0.597358928438625	0.266	0.1	1.78461860393587e-22
Nup153	6.80069994306001e-27	0.399150294399747	0.303	0.119	1.85019842650891e-22
Dbn1	7.00854050855107e-27	0.675118602802615	0.167	0.048	1.9067435307564e-22
Gm14296	7.10970798787905e-27	0.406880069681374	0.356	0.15	1.93426715518237e-22
Riok2	7.10974328396279e-27	0.458036579838458	0.233	0.082	1.93427675783492e-22
Axl	7.18034923313044e-27	0.322799267621554	0.334	0.135	1.95348581236547e-22
Casp8ap2	7.31525238191114e-27	0.590426411232247	0.243	0.087	1.99018756302274e-22
Fktn	7.40389129266001e-27	0.389740880731346	0.337	0.138	2.01430266508108e-22
Morf4l2	7.44628287231787e-27	0.472359506099945	0.292	0.113	2.0258357182428e-22
Ghitm	7.49937237430024e-27	0.49115450773237	0.343	0.144	2.04027924815212e-22
Gm9801	7.50090351264779e-27	0.706283876943073	0.178	0.054	2.04069580965096e-22
Gas2l3	7.62068254598029e-27	0.531536587222253	0.472	0.225	2.0732828934594e-22
Mindy2	7.71091942724553e-27	0.374673151838916	0.459	0.211	2.09783273937642e-22
Kif3a	7.92336608823745e-27	0.421099986073261	0.45	0.204	2.15563097796588e-22
Smad2	7.99287739211786e-27	0.345903218778536	0.45	0.201	2.17454222329959e-22
Ywhah	8.03919937628316e-27	0.525974424699892	0.557	0.286	2.1871445823116e-22
Rad50	8.07425355026968e-27	0.469599527047317	0.251	0.091	2.19668142088637e-22
Pgm1	8.12995367276701e-27	0.353706458281281	0.314	0.125	2.21183519621299e-22
Jmy	8.62640371172357e-27	0.301710683401012	0.408	0.175	2.34689939381151e-22
Rsu1	8.70103637531139e-27	0.294928010206172	0.487	0.225	2.36720395626722e-22
A330023F24Rik	8.72073737393041e-27	0.407329060146381	0.61	0.306	2.37256380995151e-22
Tram2	8.72951797835797e-27	0.649480250923784	0.152	0.041	2.37495266119207e-22
Utp6	8.75076271005864e-27	0.633964606844845	0.203	0.067	2.38073250289855e-22
Cct6a	8.76245935019754e-27	0.306018511224295	0.288	0.11	2.38391469081474e-22
Pgs1	8.80670055694013e-27	0.539779772263467	0.215	0.072	2.39595095352113e-22
Tnik	9.25660516212767e-27	0.477888416819692	0.836	0.569	2.51835200040845e-22
Iqgap2	9.33457002657767e-27	0.622853990310895	0.67	0.385	2.53956312143072e-22
Ap3b2	9.42690934252021e-27	0.630962235867351	0.222	0.077	2.56468495572605e-22
Pip4k2c	9.43066607699226e-27	0.655056496018457	0.164	0.047	2.56570701290652e-22
Usp6nl	9.43107895390192e-27	0.420597180350648	0.457	0.209	2.56581934019856e-22
Idh1	9.56653320382172e-27	0.272612996218979	0.399	0.17	2.60267102343174e-22
Nipa2	9.58730164438025e-27	0.455107356015799	0.269	0.102	2.60832128537009e-22
Ubqln4	9.82446918069644e-27	0.279256932827372	0.196	0.062	2.67284508530027e-22
Abca13	9.92175115456699e-27	1.42606653065756	0.135	0.035	2.6993116191115e-22
Ube2n	9.94709834356178e-27	0.302372326868712	0.32	0.127	2.70620757534942e-22
Lamp2	1.00609580203963e-26	0.364343251540216	0.563	0.275	2.73718423902902e-22
Esyt1	1.01425376512635e-26	0.509689933391469	0.197	0.064	2.75937879340276e-22
Ska2	1.03639389156549e-26	0.864245874826062	0.139	0.036	2.81961322139306e-22
Kmt2c	1.07408403123463e-26	0.439430498846416	0.861	0.549	2.92215301537694e-22
Dctn1	1.10407379404517e-26	0.488228501322587	0.284	0.108	3.0037431640793e-22
Gpatch2l	1.11190845637113e-26	0.382364739720089	0.292	0.113	3.02505814640329e-22
Parp1	1.1437341371172e-26	0.654285549727538	0.194	0.062	3.11164309344107e-22
Gnptab	1.1762915286552e-26	0.411917484096022	0.302	0.119	3.20021873285934e-22
Map7d1	1.18284623722009e-26	0.382623417688779	0.331	0.134	3.21805147298098e-22
Mms19	1.22318437575735e-26	0.276990918164313	0.372	0.155	3.32779541268546e-22
Stxbp5	1.23210795649977e-26	0.398528107193205	0.554	0.267	3.35207290645327e-22
Marchf6	1.24117889133132e-26	0.305206804229698	0.532	0.248	3.37675129175598e-22
Emc2	1.24509692703272e-26	0.312277471551422	0.312	0.123	3.38741069968522e-22
Slain1	1.25760937146143e-26	1.03056722165193	0.132	0.033	3.42145205599796e-22
Ifit1	1.27026041220933e-26	1.8388034506381	0.108	0.023	3.4558704774567e-22
Usp16	1.28994150171934e-26	0.313069848472683	0.461	0.208	3.50941484957762e-22
Parp14	1.3174025099367e-26	0.749051944665615	0.509	0.252	3.58412526853378e-22
Ift43	1.3274625783305e-26	0.341279535246128	0.332	0.136	3.61149469060596e-22
Lrrc8a	1.34255676163986e-26	0.562211950254742	0.17	0.05	3.65255992571741e-22
Mindy4	1.36540846052905e-26	0.548940590993574	0.258	0.096	3.71473025771532e-22
Pcmtd2	1.38544750209722e-26	0.299481864039627	0.361	0.151	3.7692484742057e-22
Tec	1.43302692593268e-26	0.500163783636477	0.469	0.221	3.89869305469245e-22
Cask	1.43985271630923e-26	0.451840914251007	0.621	0.321	3.91726329999089e-22
Micu3	1.44447672072274e-26	0.356773488366967	0.513	0.242	3.92984336639828e-22
Rb1cc1	1.47086838915362e-26	0.376696003972869	0.687	0.352	4.00164453953134e-22
Pls3	1.49761640632182e-26	0.452525257331442	0.321	0.133	4.07441519503915e-22
Dexi	1.49934019713085e-26	0.374400904071596	0.301	0.119	4.0791049403142e-22
M6pr	1.50858082629939e-26	0.633522208304194	0.182	0.056	4.10424499603012e-22
Cmpk1	1.52241833033402e-26	0.588999018827986	0.185	0.057	4.14189130950672e-22
Ybx3	1.54156840029381e-26	0.297574916442213	0.37	0.156	4.19399098983935e-22
Agbl3	1.56803546638304e-26	0.517981350800079	0.298	0.12	4.26599728984169e-22
Cdc73	1.57010394063623e-26	0.318104744857198	0.575	0.275	4.27162478089492e-22
Hipk3	1.59432475430294e-26	0.311854016983991	0.392	0.168	4.33751992655659e-22
Gm15218	1.60291931598499e-26	1.02824175533882	0.116	0.026	4.36090229106877e-22
Cemip2	1.60462513346415e-26	0.34230018940079	0.33	0.135	4.36554313810256e-22
Shpk	1.64289500574918e-26	0.491827378415969	0.284	0.11	4.46966015264121e-22
Rps6ka2	1.70524582049663e-26	0.755058566430378	0.19	0.061	4.63929177924312e-22
Agap3	1.71728904563278e-26	0.242551979780367	0.367	0.152	4.67205657754855e-22
Ctsd	1.7773232184911e-26	0.388356041704996	0.401	0.176	4.8353855482269e-22
Agpat1	1.83625853528482e-26	0.353776415164726	0.199	0.064	4.99572497109589e-22
Gm4221	1.84726764891328e-26	0.415733333988596	0.439	0.202	5.02567636563346e-22
Txndc16	1.85444610556686e-26	0.464808956326466	0.588	0.293	5.0452060748052e-22
Glud1	1.86991646213608e-26	0.356636874841803	0.396	0.173	5.08729472688742e-22
Meg3	1.87618662906843e-26	-0.544859157312015	0.548	0.671	5.10435334304358e-22
Rab12	1.91615113532859e-26	0.291679862752594	0.414	0.181	5.21308077877496e-22
Gm14391	1.98204484361724e-26	0.258123756862888	0.236	0.082	5.39235120154505e-22
Akap11	2.01152438956098e-26	0.453857932427632	0.63	0.33	5.4725532542396e-22
Zfp808	2.0792477297581e-26	0.450925652054532	0.367	0.157	5.65680137357988e-22
Afap1	2.1074232729716e-26	0.305049867190923	0.457	0.206	5.73345575644654e-22
C77080	2.13193289336625e-26	0.500821518990268	0.21	0.07	5.80013662969222e-22
St7	2.13199159575194e-26	0.448711389955071	0.404	0.183	5.80029633540274e-22
Mcl1	2.13928916567289e-26	0.616057702061066	0.204	0.068	5.82015010412966e-22
Dhx36	2.15492549564571e-26	0.296022488250058	0.51	0.235	5.86269030345372e-22
Clcn2	2.22548281116527e-26	0.3243264629296	0.225	0.077	6.05464853605623e-22
Slc38a10	2.22961231590722e-26	0.617435700903763	0.203	0.067	6.06588326665717e-22
Gm8797	2.27452106611953e-26	0.549336196635894	0.262	0.099	6.1880620124848e-22
Cdk16	2.3641868800483e-26	0.302441020167898	0.334	0.136	6.43200682585941e-22
Pak1ip1	2.37456069031084e-26	0.53799262660664	0.265	0.1	6.46022981405967e-22
Calr	2.40319302724589e-26	0.508657977036923	0.303	0.122	6.53812694992517e-22
Abca3	2.40907852164573e-26	0.358232727575071	0.274	0.104	6.55413902598936e-22
Pdcd10	2.50160399124451e-26	0.210504721356253	0.331	0.133	6.80586381857982e-22
Hadhb	2.54100906887395e-26	0.539761868775787	0.309	0.125	6.91306927277848e-22
Otud6b	2.55576314814111e-26	0.522096300013577	0.226	0.079	6.95320922083271e-22
Ppid	2.68263361741874e-26	0.37905610831068	0.234	0.083	7.29837301954943e-22
Ykt6	2.73470879738136e-26	0.770432818219598	0.16	0.046	7.44004875415573e-22
Slitrk5	2.75702694460495e-26	0.364095118171904	0.239	0.085	7.50076750549223e-22
Nudt3	2.76866656783053e-26	0.302645659812093	0.51	0.235	7.53243426443973e-22
Pmpcb	2.81815456701734e-26	0.801492483685128	0.156	0.044	7.66707131502738e-22
Ppp2r5e	2.82860733555864e-26	0.450494160812669	0.655	0.343	7.69550911712083e-22
Ncs1	2.87336699593165e-26	0.369882320814252	0.194	0.062	7.81728224913165e-22
Ifngr1	2.9238832315962e-26	0.727031430117799	0.152	0.042	7.95471671988063e-22
Ndrg4	2.93237581827785e-26	0.762129037748309	0.539	0.293	7.97782165120672e-22
Snap47	2.93982228684098e-26	0.405735396669407	0.21	0.07	7.99808051357957e-22
Tasp1	2.9598959194258e-26	0.331810174277449	0.421	0.185	8.05269283838982e-22
Cst3	2.99926885023585e-26	0.485321908759962	0.561	0.285	8.15981083395165e-22
Plxnb3	3.00807730760701e-26	0.285676640751871	0.394	0.171	8.18377512307564e-22
Glrx3	3.03639802294591e-26	0.434639295854445	0.286	0.11	8.26082446122666e-22
Efl1	3.06227014523723e-26	0.434231504369616	0.326	0.133	8.3312121571324e-22
Afdn	3.13841088048064e-26	0.474471988248849	0.327	0.135	8.53836064143563e-22
Slc38a6	3.1578026739777e-26	0.490447435865997	0.359	0.154	8.59111795482373e-22
Map6	3.17532721896677e-26	0.489966510033639	0.262	0.099	8.638795231921e-22
Rbm12b1	3.18300194585101e-26	1.17095598561154	0.094	0.017	8.65967509388225e-22
Kif16b	3.22352664064731e-26	0.338067114446154	0.546	0.265	8.76992657854506e-22
Trarg1	3.25464705239245e-26	0.893163802978224	0.279	0.114	8.85459277073889e-22
Miga1	3.30482547578226e-26	0.341247963717397	0.314	0.128	8.99110818941322e-22
2810403D21Rik	3.36019702863577e-26	0.622938089993531	0.272	0.107	9.14175203610649e-22
Mapk8ip2	3.4505758328887e-26	0.623374963520688	0.248	0.092	9.387636610957e-22
Lin52	3.49383545164376e-26	0.495004157184447	0.439	0.208	9.505328729742e-22
Amotl2	3.52620970717353e-26	0.539926491265308	0.215	0.073	9.59340612933632e-22
S100pbp	3.52644610558955e-26	0.299677188976429	0.371	0.157	9.59404927486694e-22
Srxn1	3.57162840580054e-26	0.798123763055547	0.16	0.046	9.71697224082096e-22
Psme3ip1	3.71325423073818e-26	0.499851984087232	0.218	0.075	1.01022794601463e-21
Cyb5a	3.78274293244056e-26	0.296371237287377	0.24	0.086	1.02913304219978e-21
Agmo	3.8095184016283e-26	0.575164610386919	0.637	0.382	1.036417576347e-21
Ilrun	3.98719374622821e-26	0.279448892811616	0.494	0.225	1.08475593059885e-21
Smad5	4.03366979010794e-26	0.183378343075112	0.241	0.086	1.09740020309677e-21
Mtus1	4.06834305587492e-26	0.623457362776621	0.27	0.104	1.10683341178133e-21
Appbp2	4.15871599472695e-26	0.349629259576673	0.607	0.303	1.13142027352541e-21
Psmf1	4.2333482423412e-26	0.741842871378724	0.154	0.044	1.15172472281135e-21
Coro7	4.2781561723482e-26	0.367999949231219	0.299	0.118	1.16391516824905e-21
Azi2	4.45184592605529e-26	0.343310561916019	0.327	0.133	1.2111692026426e-21
ENSMUSG00000107877	4.45369623510734e-26	0.342202757652108	0.302	0.119	1.2116725977233e-21
Pik3ca	4.4967840914494e-26	0.299258899634098	0.492	0.228	1.22339507991972e-21
Mecp2	4.59366991432226e-26	0.366391035872396	0.657	0.337	1.24975383689051e-21
Fgd6	4.59529343384119e-26	0.772473714730293	0.17	0.051	1.25019553161083e-21
Lrguk	4.60897997925053e-26	1.24011822585555	0.091	0.016	1.2539190931549e-21
Ankrd46	4.72923369691572e-26	0.35727838594045	0.247	0.09	1.28663531958289e-21
Mak16	4.7396788617419e-26	0.968898870699471	0.113	0.025	1.2894770311255e-21
Zfp598	4.75190990940572e-26	0.40291705351733	0.214	0.072	1.29280460995292e-21
Ints4	4.88205219289019e-26	0.202356822010257	0.359	0.148	1.32821111959771e-21
Mov10	5.03950883909306e-26	0.686749286941499	0.199	0.066	1.37104877476366e-21
Gnl3l	5.09387746644912e-26	0.602141275008356	0.28	0.11	1.38584030352215e-21
Dhx15	5.16471634208591e-26	0.350883869444741	0.49	0.226	1.40511272802789e-21
Atg10	5.23863609719243e-26	0.504148296155462	0.463	0.224	1.42522333660217e-21
Msl1	5.27031923821083e-26	0.342902529253642	0.291	0.113	1.43384305194764e-21
Mllt3	5.28990314725449e-26	0.501573644380864	0.817	0.549	1.43917105024206e-21
Zfp955b	5.36899878982943e-26	0.588688271336067	0.215	0.074	1.460689810761e-21
Rtf2	5.44116329028145e-26	0.498936885835643	0.225	0.079	1.48032288475397e-21
Gda	5.63143459783665e-26	1.36462436583797	0.099	0.02	1.53208809668744e-21
Trim34a	5.64449356096373e-26	0.900593153369139	0.142	0.038	1.53564091819579e-21
Pdha1	5.7366783327007e-26	0.384640777073488	0.23	0.081	1.56072070719455e-21
Maml1	5.76991212185954e-26	0.573023756890743	0.255	0.096	1.56976229187311e-21
Mob4	5.81849616495748e-26	0.411871252446971	0.302	0.12	1.58298006663833e-21
Polr2m	5.85149804551337e-26	0.404161190419815	0.196	0.064	1.59195855826237e-21
Ppp2r1a	5.94581742387047e-26	0.346494967480879	0.338	0.14	1.6176190883382e-21
Gtf2f2	5.99910972679003e-26	0.422650611378358	0.35	0.149	1.6321177922705e-21
Mbnl1	6.00178258377696e-26	0.420461648893639	0.652	0.336	1.63284496974236e-21
Tmem170b	6.04814857623138e-26	0.412258537984974	0.24	0.087	1.64545930164951e-21
Cyp39a1	6.06092333025871e-26	0.483981632570078	0.375	0.166	1.64893480123018e-21
Tom1	6.326491353364e-26	0.363707526073097	0.345	0.145	1.72118523759621e-21
Ube2o	6.34229736133967e-26	0.364868722673831	0.348	0.145	1.72548542012607e-21
Pdzd2	6.46738174008233e-26	-0.432499900204081	0.967	0.968	1.7595158762068e-21
Phf1	6.5148632333021e-26	0.301489796728555	0.25	0.091	1.77243369125217e-21
Tjp1	6.57433080656605e-26	0.445987480808773	0.668	0.362	1.78861243923436e-21
Paxbp1	6.59221643651145e-26	0.256121371466265	0.441	0.195	1.79347840371731e-21
Nbn	6.63733222877665e-26	0.503652502802728	0.185	0.058	1.80575260616098e-21
Hapln1	6.64782491337135e-26	1.33395200197686	0.094	0.017	1.80860724593181e-21
Evc	6.65723157765968e-26	0.66262670564348	0.175	0.054	1.81116642301809e-21
Trip12	6.71605087315286e-26	0.424223381047095	0.772	0.439	1.82716880054997e-21
Eif3c	6.79654440242507e-26	0.479076644889756	0.415	0.188	1.84906787012377e-21
Fyttd1	6.84790830814231e-26	0.324709591752352	0.45	0.203	1.8630419343132e-21
Klhdc10	6.90352891872458e-26	0.482680375317319	0.463	0.221	1.87817407762821e-21
Ppib	6.93457542873077e-26	0.404453022863451	0.28	0.109	1.88662059114049e-21
Erf	7.06898185284579e-26	0.355999021267022	0.208	0.07	1.92318720288523e-21
Fmo1	7.08261308779337e-26	0.467296893027473	0.741	0.431	1.92689571666506e-21
Cdh6	7.12820714384876e-26	-0.824111329730027	0.709	0.736	1.93930003555549e-21
Ctcf	7.58831797348385e-26	0.343781224851676	0.469	0.215	2.06447778786602e-21
Snhg11	7.64753966773313e-26	0.722670748517014	0.483	0.244	2.08058964200348e-21
Trim30d	7.7772255207973e-26	2.01128422447526	0.068	0.008	2.11587197518811e-21
Trim36	7.90280361900587e-26	0.785067445259569	0.185	0.059	2.15003675258674e-21
Iqsec2	7.93415156770458e-26	0.363180906784083	0.477	0.223	2.15856527550971e-21
Slc4a3	8.06923138655048e-26	0.325491197133033	0.222	0.077	2.19531509102492e-21
Qk	8.21234194294407e-26	-0.334002281999746	0.985	0.991	2.23424974899736e-21
Gpr156	8.21932662267618e-26	0.937284464672071	0.174	0.054	2.23615000096528e-21
Synm	8.23947550172948e-26	0.700322025969381	0.303	0.127	2.24163170500052e-21
Cxxc1	8.32697083284024e-26	0.469968193507166	0.188	0.06	2.26543568478252e-21
Mdm4	8.38611951191125e-26	0.319724927580839	0.668	0.332	2.28152767441058e-21
Coq2	8.47226174445119e-26	0.261565338096853	0.217	0.074	2.30496353019539e-21
Ddx6	8.6159201464212e-26	0.436027998960038	0.69	0.37	2.34404723503535e-21
Lsm14a	8.66352400755487e-26	0.304175369654564	0.468	0.214	2.35699834149538e-21
Ccdc92	9.05236596814827e-26	0.536700229898473	0.277	0.109	2.46278668529442e-21
Kmt2b	9.27705762338953e-26	0.500584737166496	0.206	0.069	2.52391629701936e-21
Tns1	9.39418272706158e-26	0.354554933092771	0.614	0.306	2.55578135272437e-21
Rab30	9.42740103417564e-26	0.392771892280598	0.454	0.214	2.56481872535783e-21
Cpd	9.71641813297745e-26	0.521279229120534	0.27	0.104	2.64344871725784e-21
Aff4	1.02291760011847e-25	0.394589368788336	0.665	0.347	2.7829496228823e-21
Zfp961	1.05921214501015e-25	0.52698488764138	0.321	0.134	2.88169256171461e-21
Pgam1	1.07212091567546e-25	0.537610158235198	0.261	0.1	2.91681216318666e-21
Aida	1.08902891535265e-25	0.497907246645344	0.248	0.092	2.96281206710842e-21
Htra1	1.13784169740551e-25	0.335298479571003	0.505	0.243	3.09561212196143e-21
Sema3b	1.16581286892334e-25	0.259238758081109	0.302	0.12	3.17171049119283e-21
Traf2	1.17118182620606e-25	0.913520281132495	0.138	0.036	3.18631727637621e-21
Fbh1	1.17727229333056e-25	0.324737842926821	0.248	0.091	3.20288700123512e-21
Scamp3	1.20154725093691e-25	0.674230628060665	0.164	0.049	3.26892945089895e-21
Stk32c	1.24035929526649e-25	1.19889310541797	0.091	0.016	3.37452149870203e-21
Tmem64	1.2481915447972e-25	0.519332225317116	0.261	0.099	3.39582991677527e-21
Gfpt1	1.27506646287564e-25	0.246357803657768	0.342	0.143	3.46894581889946e-21
Idh3a	1.34705725621991e-25	0.647469541829198	0.183	0.058	3.66480397127188e-21
Zdhhc20	1.40588091499208e-25	0.368387395141808	0.45	0.209	3.82483961732745e-21
Rab3gap1	1.41066843141348e-25	0.357761187404039	0.411	0.182	3.83786453450351e-21
Cep83	1.41879870208161e-25	0.355526340765935	0.368	0.159	3.85998374888322e-21
Smad4	1.43551595308214e-25	0.268090007365794	0.434	0.194	3.90546470195527e-21
Rnf4	1.43895958040464e-25	0.544358265699475	0.214	0.074	3.91483343444886e-21
Adss	1.462813286026e-25	0.598162019704065	0.228	0.082	3.97972982596234e-21
Mpp7	1.47492045568087e-25	0.526542794764858	0.388	0.177	4.01266859172537e-21
Emp2	1.48880716091815e-25	0.238013878421578	0.422	0.186	4.05044876199391e-21
Gask1a	1.49400232913813e-25	0.170313082964833	0.252	0.093	4.06458273665319e-21
Hsp90aa1	1.49643937821583e-25	0.778258787195922	0.691	0.421	4.071212972374e-21
Scn4b	1.49900512804879e-25	0.890330740446863	0.157	0.046	4.07819335136954e-21
Frmd8	1.53840585915716e-25	0.426263393545031	0.272	0.105	4.18538698042298e-21
Man1a2	1.54594335275687e-25	0.43518401935581	0.457	0.214	4.20589348551034e-21
Aldh2	1.56153518531168e-25	0.267265552689154	0.472	0.216	4.24831262515895e-21
Ptk2b	1.57956526963219e-25	2.02754706547871	0.074	0.011	4.29736527256134e-21
Wdsub1	1.62744339768298e-25	0.539709461246617	0.183	0.058	4.42762250773631e-21
Mios	1.63791039363384e-25	0.326478336772496	0.326	0.135	4.45609901692022e-21
Nckap5l	1.63940730032154e-25	0.398855328870574	0.204	0.068	4.46017150125477e-21
Nos1ap	1.68705809874152e-25	0.347370710627234	0.364	0.158	4.58981026343617e-21
Tbk1	1.709143262107e-25	0.272000441170019	0.346	0.144	4.64989515888831e-21
Cd209c	1.72465167123072e-25	4.40644454212132	0.04	0.001	4.6920873367503e-21
Ano5	1.7402891402498e-25	2.75678385489699	0.05	0.003	4.7346306349636e-21
Rgs7bp	1.74722478777953e-25	0.796446241944975	0.444	0.224	4.753499757633e-21
Asah2	1.75187595904404e-25	0.625803131179913	0.181	0.057	4.76615373417522e-21
Kpna1	1.75289976341744e-25	0.327855101345604	0.423	0.19	4.76893909635348e-21
Itpripl2	1.83803632547668e-25	1.28934749507755	0.116	0.027	5.00056162709186e-21
Rubcn	1.84831806034077e-25	0.322278220111745	0.363	0.155	5.02853411496311e-21
Vwa1	1.87196331604633e-25	0.393988481768448	0.407	0.182	5.09286339763565e-21
Pkd1	1.8765023233214e-25	0.249499731991994	0.446	0.197	5.1052122208282e-21
Ganab	1.91641454914358e-25	0.252498338710305	0.32	0.13	5.21379742240001e-21
H3f3a	1.96437104226973e-25	0.286203184697454	0.377	0.162	5.34426785759902e-21
Msi1	1.9799224308698e-25	0.385082707960254	0.276	0.107	5.38657696542438e-21
Gbe1	2.0047644892988e-25	0.422455344015118	0.52	0.262	5.45416226958631e-21
Ehd4	2.01107288533725e-25	0.343997364495573	0.291	0.115	5.47132489184854e-21
Lrig2	2.0115523369408e-25	0.376133015330584	0.466	0.216	5.47262928788115e-21
Tnpo2	2.02935587670783e-25	0.293112545125813	0.255	0.094	5.52106559817132e-21
Rit1	2.04860673533285e-25	0.467163457195207	0.21	0.072	5.57343948414656e-21
Dcp1b	2.07824682499743e-25	0.30833526213515	0.37	0.158	5.654078312088e-21
Cpne3	2.10899087456333e-25	0.5899985823894	0.353	0.156	5.73772057333701e-21
C2cd2l	2.11245684396269e-25	0.812467842714462	0.121	0.029	5.7471500896849e-21
Arhgdia	2.11632920244629e-25	0.568501786200696	0.247	0.092	5.75768522817539e-21
Fam177a2	2.12392482335937e-25	0.579650708985633	0.164	0.049	5.77834987443151e-21
AU040320	2.14036362021421e-25	0.348886878076969	0.469	0.219	5.82307326515478e-21
Spast	2.17255694030033e-25	0.202478656558323	0.359	0.151	5.91065841178108e-21
Hspa4	2.17357052583684e-25	0.2803117639266	0.452	0.206	5.91341597259171e-21
Brcc3	2.18695119296151e-25	0.467447081242552	0.226	0.081	5.94981941557108e-21
Sec22a	2.18947335024985e-25	0.508416471757812	0.302	0.125	5.95668119668975e-21
Eif4e2	2.20898140737523e-25	0.32596299317094	0.287	0.112	6.00975481690504e-21
Zfta	2.21083718142747e-25	0.663841423544412	0.183	0.059	6.01480363579156e-21
Rgs3	2.24204219843263e-25	0.671239413585513	0.188	0.061	6.0997000050558e-21
Pom121	2.26779768186803e-25	0.605323878161864	0.164	0.049	6.16977037329016e-21
Arfgap3	2.27145615298819e-25	0.372327606541432	0.219	0.077	6.17972360981966e-21
Cpeb4	2.27782456516235e-25	0.498955786248478	0.713	0.411	6.19704951198069e-21
Ccdc149	2.29193293334492e-25	0.719668770968797	0.181	0.058	6.23543273845819e-21
Arpc5	2.32469404951894e-25	0.330176819816308	0.286	0.112	6.32456263112122e-21
Nek6	2.32569784718559e-25	0.302635097454497	0.319	0.13	6.32729356305313e-21
Steep1	2.35111521704248e-25	0.380943588999246	0.276	0.108	6.39644405948576e-21
Irf8	2.38687041932533e-25	3.8749533475769	0.043	0.002	6.4937196628165e-21
Fam135a	2.38882000969678e-25	0.351428026059489	0.589	0.3	6.49902371838105e-21
Ddr2	2.39083858303385e-25	0.460568382757232	0.306	0.126	6.50451544900189e-21
Rngtt	2.43656288535281e-25	0.416582627988306	0.513	0.247	6.62891298589084e-21
Epb41l3	2.46354014540856e-25	0.55764700985058	0.45	0.22	6.70230731959853e-21
Rev1	2.47521730319061e-25	0.301074214492861	0.454	0.207	6.73407619506037e-21
Trpc4ap	2.48468499922676e-25	0.250729974631154	0.473	0.213	6.75983400889632e-21
Nbea	2.54581516087982e-25	0.454852874110008	0.828	0.521	6.92614472668963e-21
Sipa1l2	2.5657720586772e-25	0.454317382770299	0.505	0.245	6.98043946283719e-21
Slc25a30	2.60444707686789e-25	1.02416509265686	0.116	0.027	7.08565871732679e-21
Bcam	2.66775033857793e-25	0.590020343727466	0.246	0.093	7.25788157113511e-21
Trappc11	2.82105054865325e-25	0.381115060454557	0.236	0.086	7.67495012266604e-21
Hacd3	2.82617016349319e-25	0.271215128024698	0.549	0.261	7.68887854679956e-21
Eif5a	2.84680048864875e-25	0.533007123131329	0.286	0.114	7.74500540941779e-21
As3mt	2.9089159051799e-25	0.398218109750812	0.233	0.084	7.91399661163242e-21
Marcksl1	2.92604365261186e-25	1.72651428864518	0.068	0.009	7.96059436129583e-21
Zdhhc1	2.94843189611569e-25	0.274549723783937	0.33	0.136	8.02150381657234e-21
Chtop	2.9821763789437e-25	0.271204059719817	0.327	0.135	8.11330905655424e-21
Ube2r2	2.9888456779388e-25	0.354717590375345	0.57	0.286	8.13145355140029e-21
Tmem165	2.99368752503886e-25	0.360755716484206	0.274	0.106	8.14462628062072e-21
Max	3.03671245336419e-25	0.179986826204706	0.338	0.14	8.26167990062262e-21
Agps	3.08346795684982e-25	0.27773692586535	0.441	0.2	8.38888292340563e-21
Snx2	3.19925379978306e-25	0.275510049718159	0.448	0.205	8.70388988768979e-21
Ythdf2	3.26968914934139e-25	0.198640353859561	0.294	0.116	8.89551629969819e-21
Ywhag	3.29908205992972e-25	0.692357722045997	0.629	0.355	8.97548265224481e-21
4930434J06Rik	3.3297138792158e-25	-3.14007984476517	0.066	0.224	9.05881957979452e-21
Optn	3.3383926644862e-25	0.481644219276739	0.252	0.094	9.08243108300116e-21
Katnal1	3.3736308881477e-25	0.326621265464367	0.24	0.088	9.17830019429464e-21
Mdfic	3.42860909483763e-25	0.355731207538803	0.345	0.148	9.32787390341526e-21
Cdv3	3.47986720163078e-25	0.370518518649812	0.2	0.067	9.46732670875671e-21
Dnajb14	3.4862324970388e-25	0.371362821680045	0.317	0.131	9.48464413144376e-21
Zfp869	3.49301648859914e-25	0.678483258090133	0.185	0.06	9.50310065888281e-21
Tulp4	3.49784762044322e-25	0.410129369471718	0.63	0.33	9.51624423617782e-21
Gmps	3.51410186771136e-25	0.397561360934117	0.294	0.116	9.56046554129553e-21
Slc4a7	3.52561066789464e-25	0.545601176504745	0.221	0.079	9.59177638307415e-21
Tapbpl	3.54368114491468e-25	1.60273957929682	0.073	0.01	9.64093892285488e-21
Slc39a10	3.68024738041142e-25	0.74721589528388	0.194	0.065	1.00124810231473e-20
Brms1l	3.68325744962663e-25	0.368794387246499	0.338	0.143	1.00206702174542e-20
Cdc37	3.75828897984713e-25	0.444548994963786	0.19	0.062	1.02248009985721e-20
Ostf1	3.80821359302321e-25	0.291414397304613	0.312	0.127	1.0360625901179e-20
Phf10	3.81685587310774e-25	0.458364282001288	0.219	0.078	1.03841380883769e-20
Crbn	3.82293331081598e-25	0.361583187960376	0.221	0.078	1.0400672365406e-20
Gyg	3.85075757064723e-25	0.67028516357762	0.152	0.043	1.04763710467029e-20
Atp6v0d1	3.88162697666033e-25	0.269363985125809	0.381	0.164	1.05603543527021e-20
Prkx	3.90451230606093e-25	0.437448109751459	0.146	0.041	1.06226161798694e-20
Sfrp5	3.93725983169272e-25	0.305826312898658	0.472	0.22	1.07117090981032e-20
Loxl3	4.15439508778688e-25	0.551535304908631	0.215	0.075	1.1302447275833e-20
Eif4b	4.18670211630404e-25	0.363933885875807	0.258	0.098	1.13903417776168e-20
Emc7	4.20068475741488e-25	0.237590041790884	0.228	0.081	1.14283829510229e-20
Dhcr24	4.22899512104704e-25	0.377067307689834	0.401	0.18	1.15054041263206e-20
Zbtb44	4.26637668740866e-25	0.369264037793769	0.281	0.111	1.1607104415764e-20
Zbtb25	4.27776628029939e-25	0.694333007934914	0.157	0.046	1.16380909421825e-20
Nrg2	4.30102862923761e-25	0.671029758236023	0.239	0.09	1.17013784887038e-20
Ifrd1	4.31085309063708e-25	0.240695391869391	0.302	0.121	1.17281069183872e-20
Ift80	4.32542364722115e-25	0.386145483568077	0.29	0.115	1.17677475746299e-20
Aldh7a1	4.35491330468132e-25	0.274333142337416	0.331	0.137	1.1847977136716e-20
Golga7	4.4066992938991e-25	0.253194977308071	0.233	0.083	1.19888660989819e-20
Col11a1	4.44008950462786e-25	0.508956424101449	0.695	0.411	1.20797075062906e-20
Thra	4.49986425255311e-25	0.342771952223012	0.531	0.256	1.2242330685496e-20
Nus1	4.52060701722563e-25	0.469916632793295	0.194	0.065	1.2298763451064e-20
Gas7	4.5660764026941e-25	0.496243434860372	0.621	0.334	1.24224674611696e-20
Tmed10	4.61107142520344e-25	0.293673471629262	0.495	0.233	1.25448809194085e-20
Ist1	4.68453663848219e-25	0.169223285944263	0.408	0.178	1.27447503786546e-20
Lmbrd1	4.70325050855481e-25	0.346099314015755	0.514	0.246	1.27956633335742e-20
Ndfip2	4.78447428643384e-25	0.364962597592024	0.401	0.178	1.30166407436719e-20
Naa30	4.89545022177534e-25	0.755151010261194	0.146	0.041	1.3318561873362e-20
Emc8	4.96193868628502e-25	0.267264671870339	0.295	0.117	1.3499450389907e-20
Ezh1	5.05676504807776e-25	0.26282971535685	0.466	0.217	1.37574349898004e-20
Map7d2	5.12201972099648e-25	0.660199153116355	0.487	0.254	1.3934966852943e-20
Shc4	5.202981135901e-25	0.487491173969013	0.604	0.325	1.41552304783323e-20
Rybp	5.22130471670787e-25	0.227955462677325	0.353	0.149	1.42050816122754e-20
Pold3	5.22324911246531e-25	0.41543845154034	0.232	0.084	1.42103715353731e-20
Sfrp1	5.23272206408337e-25	0.745478372248596	0.199	0.068	1.42361436475452e-20
Inpp5b	5.23284043563956e-25	0.435890150548525	0.263	0.101	1.4236465689201e-20
Slc30a5	5.50330621722334e-25	0.173705463966519	0.306	0.122	1.49722948945778e-20
Larp4b	5.63853144398078e-25	0.372378026636445	0.608	0.305	1.53401886464941e-20
Sod2	5.79455490005524e-25	0.378834867383573	0.286	0.114	1.57646660610903e-20
Tjp2	5.85499858763431e-25	0.828998264854885	0.146	0.041	1.59291091575179e-20
Gm40645	5.86491136560888e-25	0.661070764171634	0.526	0.271	1.59560778612755e-20
Rnf10	5.87448159767516e-25	0.235803067297383	0.412	0.181	1.5982114634635e-20
Tpi1	5.93014708095516e-25	0.444384419100239	0.295	0.12	1.61335581484466e-20
Ube2d2a	6.00914967760806e-25	0.360021406997916	0.57	0.282	1.63484926129005e-20
Lman2	6.12644763923918e-25	0.405742385779746	0.181	0.057	1.66676134473141e-20
Rab2b	6.13037645147664e-25	0.310652626865783	0.342	0.145	1.66783021738874e-20
Sos1	6.15315554257971e-25	0.342577558568384	0.492	0.232	1.67402749691424e-20
Anapc1	6.27744226559023e-25	0.240038661234733	0.425	0.189	1.70784094277648e-20
Bahd1	6.42814287917126e-25	0.824629141671692	0.121	0.03	1.74884055170733e-20
Dhx40	6.62440835875224e-25	0.356956174423423	0.286	0.114	1.80223653808214e-20
Rnf111	6.67321198597063e-25	0.264247432086405	0.465	0.213	1.81551405290317e-20
Akirin2	6.76845775086937e-25	0.368602505997919	0.21	0.072	1.84142661570152e-20
Znrf1	6.88898973179417e-25	0.21711552873661	0.35	0.148	1.87421854643192e-20
Nek9	6.92145305171442e-25	0.291861350676752	0.361	0.156	1.88305051724942e-20
Ccnyl1	7.10181472492551e-25	0.684629434906499	0.168	0.052	1.93211971406323e-20
Ncstn	7.10792340255012e-25	0.502529695875851	0.2	0.068	1.93378164089779e-20
Ipo7	7.25337015948974e-25	0.200519838233771	0.266	0.101	1.97335188559078e-20
Mthfsl	7.33264671933388e-25	0.449731607681489	0.221	0.079	1.99491986646198e-20
Lasp1	7.43105724407316e-25	0.242710094080768	0.4	0.175	2.02169343382254e-20
BC034090	7.44257458313352e-25	0.620311610295736	0.145	0.04	2.02482684108731e-20
Slc4a8	7.5244604620949e-25	0.685197408003051	0.131	0.034	2.04710471331754e-20
Nr4a1	7.52521962168589e-25	0.392757257699157	0.29	0.117	2.04731125027586e-20
Zfp942	7.55784551630783e-25	0.437737074807345	0.244	0.091	2.05618745116671e-20
Speg	7.56221225133062e-25	0.188220673535001	0.234	0.085	2.05737546509701e-20
Esyt2	7.58152060082068e-25	0.306830577137117	0.557	0.276	2.06262849465927e-20
Caprin1	7.74097924673262e-25	0.332805203962544	0.574	0.283	2.10601081386608e-20
Usp9x	7.77316745294037e-25	0.421025115452963	0.746	0.426	2.11476793724696e-20
Osbpl2	7.85924202241977e-25	0.438197159635346	0.244	0.091	2.13818538461952e-20
Hp1bp3	7.94849188716163e-25	0.315633353136526	0.568	0.276	2.16246670282119e-20
Mtx2	7.98092953759532e-25	0.320136210965241	0.262	0.101	2.17129168999818e-20
Stx17	8.03108260952566e-25	0.287002466841563	0.251	0.094	2.18493633474755e-20
Cep170	8.07125292007274e-25	0.35845483098475	0.59	0.298	2.19586506943499e-20
Tspan2	8.09283411438169e-25	1.05883611700626	0.116	0.027	2.20173644915868e-20
Smim13	8.18990302056315e-25	0.52226977230015	0.193	0.064	2.22814501577441e-20
Scaf4	8.27488801632987e-25	0.301823610920219	0.466	0.214	2.2512660337227e-20
Zfp292	8.44511494840212e-25	0.36309457988662	0.526	0.257	2.29757797286228e-20
Cop1	8.49499898076992e-25	0.329882669089156	0.585	0.288	2.31114942270827e-20
Smarcd3	8.64202465627387e-25	0.297409117729971	0.299	0.12	2.35114922798587e-20
4931406C07Rik	8.82933707263615e-25	0.278209476354316	0.383	0.169	2.40210944398139e-20
Sulf2	8.86438425819857e-25	0.314266630829486	0.396	0.176	2.4116443812855e-20
Tnfrsf1a	8.94039559904758e-25	1.03931100604369	0.098	0.02	2.43232402667689e-20
Ephx1	8.97244503747081e-25	0.66858517218921	0.153	0.045	2.44104339689431e-20
Faxc	9.01072326120168e-25	0.492943281859163	0.163	0.049	2.45145737044253e-20
Mpp2	9.34589658632511e-25	0.352541618849801	0.251	0.095	2.54264462527561e-20
Cyp4f15	9.35856849256573e-25	0.372344034476344	0.505	0.245	2.54609214408743e-20
Adnp2	9.38782454546185e-25	0.601912706698524	0.146	0.041	2.55405154583835e-20
Crym	9.59353364640888e-25	0.763593537357302	0.163	0.049	2.610016763842e-20
Zfp943	9.59481484186173e-25	0.383890888064272	0.215	0.075	2.6103653258769e-20
Ss18	9.85384942408171e-25	0.250958608590373	0.503	0.237	2.68083827431567e-20
Dzip1	9.94132891002665e-25	0.595285313679648	0.19	0.063	2.70463794326185e-20
Lnpk	1.02165958770024e-24	0.436785949454761	0.243	0.091	2.77952707429728e-20
Rgmb	1.03622556792822e-24	0.355037221155083	0.64	0.333	2.81915528010553e-20
Pura	1.03997310998653e-24	0.351109458713871	0.603	0.308	2.82935084302937e-20
Zfp523	1.05334560881222e-24	0.289963986332545	0.298	0.119	2.86573206333452e-20
Ssu72	1.06616853348246e-24	0.272456218844517	0.33	0.137	2.90061811219239e-20
Tomm20	1.07805733766716e-24	0.548664421578781	0.171	0.053	2.93296279285729e-20
Vgll3	1.07916951520266e-24	0.586259440973989	0.217	0.078	2.93598858306035e-20
Adam11	1.085987501636e-24	1.30969736020878	0.124	0.031	2.95453759695089e-20
Acvr1	1.08870388790499e-24	0.325759786325717	0.499	0.241	2.96192779743431e-20
Gtf2h1	1.10040258029719e-24	0.343711358948713	0.321	0.134	2.99375525995655e-20
Cenpj	1.12851047518515e-24	0.552548577374953	0.168	0.052	3.07022559878871e-20
Lnpep	1.13619224442834e-24	0.420460014043642	0.757	0.439	3.09112462019175e-20
Ddhd2	1.15827474360099e-24	0.261557033092866	0.43	0.195	3.15120226744086e-20
Bmi1	1.21364638084944e-24	1.06821223573985	0.099	0.02	3.30184634373899e-20
Gm34838	1.22113012305332e-24	0.748711376777813	0.217	0.078	3.32220661277887e-20
Igbp1	1.23753277690919e-24	0.443459435638501	0.229	0.083	3.36683167285915e-20
Wrnip1	1.27399293170785e-24	0.4286538220551	0.178	0.057	3.46602517000438e-20
Pgrmc2	1.28016744835283e-24	0.69779744942011	0.164	0.05	3.48282355998871e-20
Cnot1	1.28765068842761e-24	0.30367634399675	0.564	0.272	3.50318246293617e-20
Zc2hc1a	1.29854267414138e-24	0.361561566600097	0.377	0.168	3.53281519926903e-20
Zranb1	1.30271844533146e-24	0.286865009317487	0.441	0.203	3.54417580236876e-20
Lemd3	1.3039063194915e-24	0.34436093889157	0.331	0.14	3.54740753280857e-20
Ube2w	1.32289999371362e-24	0.266110270435306	0.434	0.198	3.59908172289728e-20
Tprgl	1.34983057229764e-24	0.471482659464179	0.225	0.082	3.67234905499296e-20
Plaa	1.36016275497443e-24	0.26325367056502	0.31	0.127	3.70045879118344e-20
Cnot11	1.364865893993e-24	0.767203195776896	0.114	0.027	3.71325415119735e-20
Stard10	1.37065207079942e-24	0.578966233839419	0.17	0.053	3.72899602381691e-20
Erbin	1.3930841839096e-24	0.379837362592056	0.543	0.269	3.79002483074446e-20
Clstn1	1.40637327504722e-24	0.402255115791519	0.528	0.261	3.82617913209345e-20
Atg2b	1.41375369213211e-24	0.29779886557567	0.222	0.079	3.84625829481462e-20
Eif2s3x	1.42162274042802e-24	0.433845204146249	0.237	0.088	3.86766682760846e-20
Tspan31	1.42950285678762e-24	0.758377684504471	0.156	0.046	3.88910547217641e-20
4833420G17Rik	1.43110891145427e-24	0.198162037712239	0.36	0.154	3.89347490450248e-20
Hars2	1.43356070047398e-24	0.596049102201527	0.178	0.057	3.90014524170952e-20
Mbd2	1.46538829560519e-24	0.206752523501612	0.458	0.21	3.98673539702347e-20
Bace1	1.46999741757337e-24	0.340754657967619	0.259	0.1	3.99927497425011e-20
Chic1	1.48080545601032e-24	0.289824524754481	0.419	0.191	4.02867932362168e-20
Crim1	1.48550964110924e-24	0.535618831630181	0.263	0.105	4.0414775296018e-20
Pdpk1	1.48767840581986e-24	0.238318397858775	0.55	0.264	4.0473778708735e-20
G3bp1	1.50015187204713e-24	0.150560617400845	0.342	0.143	4.08131318309142e-20
Gnai3	1.54033179607271e-24	0.319276892599941	0.301	0.122	4.1906266843954e-20
Olfml2b	1.55066068069878e-24	0.420058351888914	0.219	0.078	4.21872744790911e-20
Hnrnpll	1.61043641243635e-24	0.246858023724449	0.428	0.192	4.38135330367433e-20
Mxd4	1.63776538763425e-24	0.184613462836194	0.437	0.199	4.45570451359774e-20
Fut8	1.66019557295967e-24	0.460475553976633	0.538	0.274	4.51672807579408e-20
Kif5a	1.70783470612955e-24	0.693952311091591	0.43	0.213	4.64633510149605e-20
Scyl3	1.71572958985586e-24	0.298365354277658	0.269	0.104	4.66781392216184e-20
Pik3cb	1.72428070209813e-24	0.875130560779454	0.131	0.035	4.69107807812816e-20
Tmtc3	1.73544055818699e-24	0.304896661859594	0.204	0.07	4.72143958260354e-20
Reps1	1.79588963767893e-24	0.336722427393557	0.455	0.214	4.8858973482693e-20
Nck1	1.8108781995731e-24	0.232792818813494	0.321	0.134	4.92667522975857e-20
Mtpap	1.84067508613938e-24	0.218637902711842	0.246	0.091	5.0077406393508e-20
Tshz3	1.85185024070027e-24	0.378740512730453	0.579	0.302	5.03814376484916e-20
Map4k5	1.85229104127145e-24	0.368468204826271	0.59	0.301	5.03934300688311e-20
Pdxk	1.85444032731325e-24	0.635848798022786	0.117	0.028	5.04519035448842e-20
Atf1	1.8672505960653e-24	0.294772722748796	0.306	0.125	5.08004197165525e-20
Stx12	1.88043877544379e-24	0.469828200855642	0.286	0.115	5.11592173247238e-20
Zfp966	1.88900713112729e-24	1.62538177408944	0.074	0.011	5.13923280094489e-20
Stim2	1.89684631127787e-24	0.380260512782521	0.698	0.381	5.16056007446258e-20
Adap2	1.90496497681475e-24	1.81172928112079	0.069	0.009	5.18264771592222e-20
Ppp3cb	1.91509600327873e-24	0.387349121622168	0.487	0.235	5.21021018652011e-20
Slc25a15	1.91892016366147e-24	1.16957185557652	0.091	0.017	5.22061419725739e-20
Macrod2	1.92229421228938e-24	0.723499810558913	0.681	0.458	5.22979363395448e-20
Hps5	1.95822283930336e-24	0.25575788242979	0.241	0.089	5.32754105660873e-20
Slc25a25	1.970176956455e-24	0.519161636663263	0.168	0.052	5.36006342773147e-20
Tubgcp5	1.97565112490026e-24	0.373918741968192	0.299	0.123	5.37495645040364e-20
Cdc42	1.99380680920028e-24	0.296933199911174	0.563	0.273	5.4243508051103e-20
Ubr4	2.03469970978445e-24	0.290329250437555	0.634	0.314	5.53560403043958e-20
Atad1	2.05241510067957e-24	0.343226545359273	0.368	0.163	5.58380052290883e-20
Stau2	2.06350898836225e-24	0.379239001679379	0.346	0.151	5.61398255373834e-20
Tgm2	2.146415643271e-24	1.31990642738264	0.092	0.018	5.83953839908308e-20
Psmc2	2.16131498763455e-24	0.301748541534313	0.266	0.104	5.88007355535854e-20
Mindy3	2.16380174741736e-24	0.27770169543614	0.43	0.199	5.88683903402368e-20
Hbs1l	2.16590885535619e-24	0.286824535805018	0.29	0.116	5.89257163188204e-20
Pcmt1	2.22437352977043e-24	0.316295742688251	0.444	0.208	6.05163062509344e-20
Uso1	2.24129597190864e-24	0.262087267032689	0.436	0.197	6.09766982117463e-20
Rad17	2.2496896131592e-24	0.3737205161695	0.243	0.091	6.12050556156091e-20
Dnajb4	2.31724085874425e-24	0.304357544285965	0.226	0.081	6.30428548029962e-20
Rc3h2	2.32343070188457e-24	0.33716263593255	0.559	0.275	6.32112556754715e-20
Ube2e1	2.3266156747341e-24	0.539032229685751	0.286	0.117	6.3297906046816e-20
Ube2v1	2.35417276095638e-24	0.68271114390623	0.164	0.05	6.40476241345791e-20
Cbx3	2.36185965433819e-24	0.234321511931409	0.353	0.151	6.42567537559247e-20
Fam20b	2.37462512699598e-24	0.470352329452441	0.287	0.117	6.46040512050527e-20
Ube2g1	2.38197484002824e-24	0.476335568214346	0.585	0.311	6.48040074978082e-20
Prkar2b	2.41634945936586e-24	0.992095657994911	0.189	0.065	6.57392033915075e-20
Phtf2	2.44760736681375e-24	0.46901313842415	0.24	0.091	6.65896060215349e-20
Nup50	2.45536952877981e-24	0.450817687737176	0.183	0.06	6.68007833999836e-20
Prdm11	2.48667084766357e-24	0.375856108722452	0.25	0.095	6.76523670815352e-20
Cct5	2.49412822452675e-24	0.467596964863621	0.229	0.084	6.78552524764747e-20
Ran	2.50935695800387e-24	0.820103607873706	0.139	0.038	6.82695653994533e-20
Trim21	2.53875957836459e-24	1.08957437340122	0.092	0.018	6.9069493088987e-20
Sorbs3	2.61644020879893e-24	0.268821086170136	0.468	0.215	7.11828723205838e-20
Spata13	2.61950081769653e-24	0.520839341756998	0.846	0.598	7.12661392462518e-20
Crtc1	2.67998479856923e-24	0.181918406834902	0.25	0.093	7.29116664298744e-20
Sdc3	2.74750746521218e-24	0.315849041530653	0.514	0.247	7.47486880985627e-20
Zer1	2.81188185090439e-24	0.198558135866062	0.343	0.145	7.65000576357048e-20
Crat	2.86715074698026e-24	0.672478841095072	0.148	0.042	7.80037032223449e-20
Ddx42	2.88463647148646e-24	0.257415492187992	0.426	0.194	7.84794198432607e-20
Garem1	2.92153362034618e-24	0.380648459634644	0.712	0.401	7.94832436751382e-20
Klhl7	2.96275380420042e-24	0.258955525223015	0.394	0.177	8.06046799970766e-20
Umad1	2.99132631650111e-24	0.377172844306019	0.644	0.342	8.13820237667292e-20
Scamp1	3.02488405008115e-24	0.30310500296411	0.341	0.146	8.22949954665077e-20
Sgpl1	3.02787345610688e-24	0.438838181333115	0.214	0.076	8.23763252468437e-20
Denr	3.03460588301042e-24	0.323198542638501	0.25	0.095	8.25594876531815e-20
Usp46	3.05968516983345e-24	0.21622272581657	0.386	0.17	8.32417947304889e-20
Rest	3.09484781565463e-24	0.428141493966077	0.218	0.078	8.41984296727e-20
Col1a2	3.119709448455e-24	0.452615365657314	0.495	0.245	8.48748152546667e-20
Hdlbp	3.12587216414278e-24	0.331149045322493	0.484	0.229	8.50424780976686e-20
Smc3	3.17842953326695e-24	0.204517835609302	0.451	0.206	8.64723538820606e-20
Atp9a	3.18226784761382e-24	0.515626380106822	0.284	0.116	8.65767790621815e-20
Kras	3.213134748776e-24	0.372809556774591	0.346	0.15	8.74165439751999e-20
Birc2	3.22588965318866e-24	0.317037729341178	0.31	0.128	8.77635539046507e-20
Flrt3	3.24310753465765e-24	0.85881263669547	0.12	0.03	8.8231983587896e-20
Kdm2a	3.26575638624461e-24	0.316099409733632	0.735	0.395	8.88481682441709e-20
Kif3b	3.27518979996275e-24	0.26600114889226	0.341	0.145	8.91048136977865e-20
Maea	3.32495018663652e-24	0.22957671801215	0.272	0.106	9.04585947776331e-20
Nfe2l1	3.35576057453241e-24	0.43486227305952	0.346	0.152	9.12968221907287e-20
Polr1a	3.41229424615293e-24	0.60395543150876	0.171	0.054	9.28348772608366e-20
Cxcr4	3.43922172818947e-24	0.503488488484667	0.174	0.055	9.35674663371227e-20
Rhbdd2	3.47571524534284e-24	0.586720067561209	0.163	0.05	9.45603089647973e-20
Slc16a1	3.47829776377896e-24	0.493022513948144	0.164	0.05	9.46305689613704e-20
Uhrf2	3.56348020331071e-24	0.398478668935546	0.439	0.203	9.69480424112712e-20
Abca2	3.5881197750208e-24	0.241614814458493	0.255	0.097	9.7618386599216e-20
Ublcp1	3.60131126640775e-24	0.289568415642408	0.299	0.122	9.79772743138892e-20
Fam149b	3.62242724295576e-24	0.23396871237469	0.393	0.174	9.85517555718545e-20
Pank3	3.65569710917035e-24	0.256680766754125	0.346	0.148	9.94568955520886e-20
Ccnk	3.6745464179684e-24	0.344345507498849	0.211	0.075	9.99697098472482e-20
Lpin1	3.70566042677743e-24	0.328851233864427	0.277	0.111	1.00816197570907e-19
Psmc6	3.74794095627348e-24	0.330938375248834	0.349	0.151	1.01966481656376e-19
Dzank1	3.74951799468019e-24	0.459369621805605	0.192	0.065	1.02009386563269e-19
Slc25a22	3.75818851297305e-24	0.476254010011726	0.17	0.053	1.02245276683945e-19
Btf3l4	3.78090540544362e-24	0.545507134474609	0.186	0.062	1.02863312460499e-19
Uap1	3.84797063142383e-24	0.33478409747168	0.208	0.073	1.04687888998517e-19
Tle4	3.92465390896534e-24	0.41654475359692	0.527	0.265	1.06774134247311e-19
Dpy19l1	3.93819990196856e-24	0.43998373970047	0.243	0.092	1.07142666532957e-19
Zc3h3	3.97417669711132e-24	0.364929704609883	0.206	0.071	1.0812145122161e-19
Supt6	3.97711895976749e-24	0.181408988415445	0.415	0.184	1.08201498419434e-19
Phf12	4.00352324372816e-24	0.293802268260365	0.514	0.247	1.08919853368868e-19
Ccdc136	4.14727485847944e-24	0.446784440380483	0.199	0.068	1.12830759799792e-19
Trappc8	4.15756440037239e-24	0.317656963337046	0.556	0.272	1.13110697076531e-19
mt-Co1	4.1668092376113e-24	0.633446818896363	0.495	0.254	1.13362212118453e-19
Anp32b	4.18254983870309e-24	0.56704031070792	0.192	0.065	1.13790450911756e-19
Bag3	4.2505281516217e-24	0.313848606983565	0.383	0.17	1.1563986889302e-19
Abl1	4.26330539586436e-24	0.36506793036645	0.476	0.226	1.15987486599886e-19
Ttc7	4.35008454452182e-24	0.459860787240314	0.196	0.067	1.18348400118261e-19
Brd1	4.39344085801627e-24	0.340284688052365	0.367	0.162	1.19527951983191e-19
Prrg3	4.42090217186508e-24	1.74187406024059	0.074	0.012	1.20275064487761e-19
A230057D06Rik	4.46584145512389e-24	0.77448799569473	0.375	0.184	1.21497682628101e-19
Immp2l	4.54803961125591e-24	0.781534030316613	0.553	0.336	1.23733965663828e-19
Cramp1	4.57833280737147e-24	0.314733122396106	0.314	0.13	1.24558122357348e-19
Trim23	4.6058715651757e-24	0.491049568428765	0.189	0.063	1.2530734180217e-19
Focad	4.70571783237231e-24	0.329784050279511	0.297	0.122	1.28023759347521e-19
Gm10115	4.7148711131049e-24	0.791401815516947	0.172	0.056	1.28272783503132e-19
Cnot6l	4.77909626944542e-24	0.192938255667334	0.371	0.162	1.30020093106532e-19
Bcorl1	4.82230096136496e-24	0.271306430768428	0.327	0.137	1.31195519954895e-19
Gdi1	4.82261444099869e-24	0.284747562609659	0.592	0.288	1.3120404848181e-19
Dgkz	4.85166237428588e-24	0.412700521815394	0.447	0.211	1.31994326554822e-19
Rap1b	4.91364869743365e-24	0.276170605182438	0.288	0.115	1.3368072646238e-19
Plxnb2	4.91687264321484e-24	0.352491102201937	0.214	0.076	1.33768437131303e-19
Dmtn	4.98296656257071e-24	0.848577977281814	0.135	0.037	1.35566588301299e-19
Clta	5.04687214367865e-24	0.285830642488357	0.382	0.17	1.37305203540921e-19
Ccdc148	5.06682450427061e-24	0.56686925014943	0.276	0.113	1.37848027463186e-19
Ppfibp2	5.2499211380861e-24	0.539185927986136	0.237	0.09	1.4282935448277e-19
[truncated: 12,296 more rows]
