# Supplementary material for: Endothelin B receptor inhibition rescues aging-dependent neuronal regenerative decline
Source: eLife. 2025 Sep 9;13:RP100217. doi: 10.7554/eLife.100217 (PMC12419800; doi:10.7554/eLife.100217)
Supplement: Figure 5—source data 3. [file elife-100217-fig5-data3.csv]

	ID	Description	GeneRatio	BgRatio	pvalue	p.adjust	qvalue	geneID	Count
GO:0016050	GO:0016050	vesicle organization	154/4926	359/28891	6.87447166073146e-31	4.40859867602708e-27	2.21068536037206e-27	Sdc4/Agfg1/Samd9l/Tmf1/Unc13b/Ap3m1/Dnm3/Vapa/Trappc10/Rab7/Washc4/Pdcd6ip/Stxbp1/Cul3/Snca/Bloc1s5/Usp8/Sqstm1/Pikfyve/Sdcbp/Pip4k2a/Sec23ip/Vps4b/Atp6v1c1/Dnajc13/Arl8b/Golph3/Sec31a/Ap1s2/Snx19/Rab34/Atp6ap2/Ap2m1/Synj1/Ap1g1/Vps13b/Rab5c/Ap3m2/Vps39/Arf1/Mia3/Snx10/Sec23b/Dtnbp1/Picalm/Ankfy1/Atp6v1b2/Lyst/Dnm1/Apoe/Ptbp1/Ap3b2/Rab12/Snap47/Trarg1/Tom1/Zdhhc20/AU040320/Arfgap3/Trappc11/Atp6v0…	154
GO:1990778	GO:1990778	protein localization to cell periphery	161/4926	400/28891	1.96913709728253e-28	6.31403810243645e-25	3.16616517484113e-25	Fgf13/Dlg2/Nrxn1/Myo5a/Gphn/Prnp/Palm/Cd81/Mal/Git1/Rab7/Sacm1l/Stxbp1/Erbb2/Mapk10/Snca/Actr3/Sqstm1/Flna/Adam22/Rac1/Gak/Ephb2/Pias1/Appl1/Golph3/Rab34/Fyb/Ap2m1/Zdhhc3/Cdh2/Epm2a/Ppfia1/Gnai1/Cltc/Prepl/Sptbn1/Snx27/Tmem59/Arl6ip5/Gga2/Ppp2r5a/Nectin3/Blzf1/Map7/Wnk4/Clip3/Picalm/Rock2/Lrp6/Atp1b1/Ttc7b/Flot1/Efr3a/Bbs2/Bsg/Gorasp2/Tnik/Cask/Rab12/Snap47/Afdn/Trarg1/Iqsec2/Frmd8/Ehd4/Epb41l3/N…	161
GO:0043254	GO:0043254	regulation of protein-containing complex assembly	169/4926	437/28891	2.09949637273296e-27	4.48802341277882e-24	2.25051277849094e-24	Gbp5/Gbp2/Ahr/Irgm1/Irgm2/Cyria/Msn/Xaf1/Slain2/Unc13b/Trim30a/Kank4/Git1/Cdkn1b/Stxbp1/Pak1/Snca/Actr3/Mtpn/Map2/Capza2/Fnip1/Ice1/Rac1/Ptpn11/Pink1/Pfn2/Hmgb1/Camsap2/Eif2ak2/Rhoa/Capn1/Map3k1/Ppp2ca/Arfgef1/Togaram1/Ddx3x/Sptbn1/Camsap1/Ep300/Lats1/Tpm1/Cand1/Lcmt1/Mapk9/Clip3/Raf1/Cyfip2/Src/Add3/Sumo1/Fbxl2/Mapre1/Rictor/Apoe/Tmod2/Dab2ip/Dbn1/Lamp2/Dctn1/Stxbp5/Slain1/Abca3/Mecp2/Gnl3l/Gda/…	169
GO:0034248	GO:0034248	regulation of amide metabolic process	180/4926	482/28891	5.61216431708385e-27	8.99770244136468e-24	4.5118847338661e-24	Per2/Eif4e3/Uhmk1/Prnp/Hnrnpu/Nmnat2/Gapdh/Cpeb1/Upf1/Erbb2/Snca/Tent2/Limd1/Tent4a/Rxra/Cnbp/Ppp1r15b/Pink1/Vim/Tob1/Eif5a2/Dhx9/Sp1/Pum2/Ythdf3/Eif4g2/Syncrip/Eif2ak2/Npm1/Larp1/Fxr2/Samd8/Ptcd3/Map3k20/Dcp2/Ddx3x/Guf1/Ep300/Dnajc3/Prkca/Gspt1/Ireb2/Eif3e/Cpeb2/Impact/Cirbp/Picalm/Akap6/Ilf3/Rock2/Ssb/Apoe/Ptbp1/Usp16/Dhx36/Calr/Otud6b/Ifngr1/Zfp598/Mov10/Ddx6/Lsm14a/Ptk2b/Msi1/Dcp1b/Eif4e2/Cpe…	180
GO:0099504	GO:0099504	synaptic vesicle cycle	108/4926	230/28891	5.70286934363815e-26	7.31450022015029e-23	3.66784544101359e-23	Syn2/Nrxn1/Lrrk2/Nlgn3/Unc13b/Dnm3/Actg1/Git1/Stxbp1/Snca/Cacnb4/Syt10/Psen1/Pfn2/Cspg5/Atp6v1c1/Rims3/Ctnnb1/Ap1s2/Atp6ap2/Ap2m1/Synj1/Cdh2/Ctbp1/Ap3m2/Cltc/Prepl/Prkca/Nlgn2/Dtnbp1/Rab5a/Picalm/Atp6v1b2/Dnm1/Canx/Prkar1b/Ap3b2/Abca13/Stxbp5/Cask/Pls3/Ncs1/Snap47/Rab3gap1/Arhgdia/Atp6v0d1/Slc4a8/Plaa/Ppp3cb/Rap1b/Stx1b/Syp/Syt4/Cplx2/Septin5/Snx9/Snap25/Rapgef4/Mff/Rab3a/Snap91/Scrn1/Syn1/Camk2a…	108
GO:0000209	GO:0000209	protein polyubiquitination	115/4926	254/28891	7.60955383023489e-26	8.13334478554939e-23	4.07845385111712e-23	Parp10/Trim12a/Rnf213/Zfp91/Jade2/Trim30a/Ripk2/Ube2ql1/Cul3/Amfr/Rnf19b/Rnf146/Dtx3l/Huwe1/Ube2q1/Ubr5/Ube2q2/Cbfb/Trim62/Trim56/Rnf217/Wsb2/Shprh/Wsb1/Nmi/Arel1/Ctnnb1/Ube2h/Map3k1/Trim12c/Ddx3x/Rnf115/Ube2l6/Ube2j1/Rnf14/Trim5/Rnf20/Marchf7/G2e3/Tnks/Ube2n/Marchf6/Zfp598/Trim34a/Ube2o/Trip12/Trim30d/Traf2/Rnf4/Ube2r2/Ube2d2a/Rnf111/Ube2w/Plaa/Rc3h2/Ube2e1/Ube2v1/Ube2g1/Trim21/Birc2/Nfe2l1/Anki…	115
GO:0099003	GO:0099003	vesicle-mediated transport in synapse	119/4926	270/28891	2.00949552649643e-25	1.84098497306023e-22	9.23159223074676e-23	Syn2/Nrxn1/Lrrk2/Nlgn3/Unc13b/Dnm3/Actg1/Git1/Sacm1l/Stxbp1/Mapk10/Snca/Cacnb4/Syt10/Psen1/Pfn2/Cspg5/Atp6v1c1/Rims3/Ctnnb1/Ap1s2/Atp6ap2/Ap2m1/Synj1/Cdh2/Ctbp1/Ap3m2/Cltc/Prepl/Prkca/Nlgn2/Dtnbp1/Rab5a/Picalm/Atp6v1b2/Dnm1/Canx/Prkar1b/Ap3b2/Abca13/Stxbp5/Cask/Pls3/Ncs1/Snap47/Rab3gap1/Arhgdia/Arfgap3/Atp6v0d1/Slc4a8/Plaa/Clstn1/Ppp3cb/Atad1/Rap1b/Stx1b/Syp/Syt4/Cplx2/Septin5/Necap1/Vps35/Snx9/S…	119
GO:0051648	GO:0051648	vesicle localization	102/4926	214/28891	3.02050319882679e-25	2.42131087675952e-22	1.21416279900208e-22	Syn2/Nrxn1/Lrrk2/Sdc4/Myo5a/Nlgn3/Sybu/Ap3m1/Dnm3/Trappc10/Rab7/Pdcd6ip/Cul3/Snca/Bloc1s5/Map2/Exoc1/Psen1/Sdcbp/Dipk2a/Vps4b/Exoc2/Fam91a1/Ctnnb1/Ap1s2/Synj1/Cdh2/Ctbp1/Ccdc186/Ap3m2/Ap1ar/Arf1/Nlgn2/Kif5c/Rab11b/Dtnbp1/Dctn2/Picalm/Dnm1/Vps33a/Bicdl1/Ap3b2/Dctn1/Ykt6/Mecp2/Rab3gap1/Arfgap3/Trappc11/Tmed10/Kif5a/Uso1/Atp9a/Trappc8/Borcs5/Map2k1/Syt4/Trak1/Lin7a/Wdr11/Hgs/Trappc2/Mapk8/Stam/Dpysl…	102
GO:0031346	GO:0031346	positive regulation of cell projection organization	171/4926	463/28891	4.5818664241723e-25	3.26483437535744e-22	1.6371464240756e-22	Dcc/Negr1/Ndnf/Atp1b2/Agrn/Nrxn1/Palm/Dnm3/Bhlhb9/Kdm1a/Stk24/Scarb2/Cpeb1/Efemp1/Pak1/Plxnc1/Reln/Plxnd1/Actr3/Plxnb1/Septin7/Fig4/Flna/Rac1/Acsl6/Setx/Ephb2/Il1rapl1/Pum2/Hnrnpk/Akirin1/Eif4g2/Pias2/Kif3c/Fez1/Adnp/Nptn/Rab21/Nin/Megf8/Actr2/Wls/Ep300/Stk25/Cux2/Tmem30a/Atmin/L1cam/Ift88/Src/Picalm/Lrp6/Marcks/Bmp7/Mfn1/Apoe/Ptbp1/Dab2ip/Dbn1/Tnik/Cask/Dhx36/Ndrg4/Plxnb3/Afdn/Map6/Hsp90aa1/Ptk2…	171
GO:0031400	GO:0031400	negative regulation of protein modification process	173/4926	473/28891	8.56644516397825e-25	5.42667374516149e-22	2.72119761528283e-22	Gbp4/Per2/Angpt1/Parp10/Lrrk2/Irf1/Ctdsp2/Plec/Prnp/Cdyl/Adgrb1/Cry1/Cry2/Smyd3/Cadm4/Prkaa2/Cdkn1b/Snca/Crkl/Dtx3l/Sqstm1/Psen1/Prkar2a/Prkar1a/Ppp1r15b/Tiprl/Ephb2/Ywhae/Spopl/Ctnnb1/Mfhas1/Ppp4r4/Flcn/Adnp/Npm1/Epm2a/Swap70/C9orf72/Jun/Lats1/Suz12/Dnajc3/Prkca/Cep43/Impact/Wnk4/Dtnbp1/Gnai2/Hdac2/Marchf7/Gclc/Ubash3b/Dusp16/Rock2/Spred1/Lrp6/Ptprj/Apoe/Gtpbp4/Socs5/Dab2ip/Prkar1b/Parp14/Hipk3/…	173
GO:0016358	GO:0016358	dendrite development	134/4926	327/28891	9.30818824212949e-25	5.42667374516149e-22	2.72119761528283e-22	Epha5/Hecw2/Prkg1/Lrrk2/Palm/Nr3c1/Phactr1/Nlgn3/Dnm3/Slc25a46/Git1/Bhlhb9/Prex2/Pak1/Strn/Reln/Syngap1/Dip2a/Actr3/Crkl/Map2/Septin7/Psen1/Rac1/Camsap2/Ephb2/Il1rapl1/Hnrnpk/Eif4g2/Pias2/Rhoa/Rab21/Actr2/Carm1/Wls/Cux2/Arf1/Nlgn2/Slc9a6/Dtnbp1/Hdac2/Picalm/Mark1/Rock2/Marcks/Bmp7/Mfn1/Apoe/Map1a/Dab2ip/Dbn1/Ywhah/Tnik/Cask/Dhx36/Slitrk5/Afdn/Map6/Mapk8ip2/Mecp2/Caprin1/Cdc42/Stau2/Abl1/Cfl1/Trak…	134
GO:0006417	GO:0006417	regulation of translation	158/4926	418/28891	1.78475328004117e-24	9.53801898741999e-22	4.78282567589979e-22	Per2/Eif4e3/Uhmk1/Hnrnpu/Nmnat2/Gapdh/Cpeb1/Upf1/Erbb2/Tent2/Limd1/Tent4a/Rxra/Cnbp/Ppp1r15b/Pink1/Vim/Tob1/Eif5a2/Dhx9/Pum2/Ythdf3/Eif4g2/Syncrip/Eif2ak2/Npm1/Larp1/Fxr2/Ptcd3/Map3k20/Dcp2/Ddx3x/Guf1/Ep300/Dnajc3/Prkca/Gspt1/Ireb2/Eif3e/Cpeb2/Impact/Cirbp/Akap6/Ilf3/Rock2/Ssb/Ptbp1/Usp16/Dhx36/Calr/Otud6b/Zfp598/Mov10/Ddx6/Lsm14a/Ptk2b/Msi1/Dcp1b/Eif4e2/Cpeb4/Eif5a/Larp4b/Caprin1/Cnot1/Cnot11/Hb…	158
GO:0050803	GO:0050803	regulation of synapse structure or activity	130/4926	317/28891	4.27460686150788e-24	2.10869644637308e-21	1.05740274995195e-21	Setd5/Negr1/Il1rap/Dgkb/Agrn/Nrxn1/Lrrk2/Prnp/Nlgn3/Adgrb1/Sybu/Dnm3/Bhlhb9/Plxnc1/Reln/Snca/Syngap1/Actr3/Psen1/Adgrl1/Ywhaz/Ephb2/Il1rapl1/Hnrnpk/Rims3/Ctnnb1/Rhoa/Adnp/Cdh2/Rps6ka5/Actr2/Epha7/Egln1/Lrrn3/Cux2/Prkca/Nlgn2/Dtnbp1/Picalm/Rock2/Sparc/Marcks/Mfn1/Apoe/Dab2ip/Dbn1/Dctn1/Cask/Dhx36/Slitrk5/Afdn/Mecp2/Ptk2b/Nrg2/Caprin1/Clstn1/Cdc42/Stau2/Flrt3/Abl1/Cfl1/Chmp2b/Cdkl5/Sipa1l1/Vps35/Gp…	130
GO:0050807	GO:0050807	regulation of synapse organization	127/4926	309/28891	1.12714999380962e-23	5.16315207878651e-21	2.58905506096872e-21	Setd5/Negr1/Il1rap/Dgkb/Agrn/Nrxn1/Lrrk2/Prnp/Nlgn3/Adgrb1/Dnm3/Bhlhb9/Plxnc1/Reln/Snca/Actr3/Psen1/Adgrl1/Ywhaz/Ephb2/Il1rapl1/Hnrnpk/Rims3/Ctnnb1/Rhoa/Adnp/Cdh2/Rps6ka5/Actr2/Epha7/Egln1/Lrrn3/Cux2/Prkca/Nlgn2/Dtnbp1/Picalm/Rock2/Sparc/Marcks/Mfn1/Apoe/Dab2ip/Dbn1/Dctn1/Cask/Dhx36/Slitrk5/Afdn/Mecp2/Ptk2b/Nrg2/Caprin1/Clstn1/Cdc42/Stau2/Flrt3/Abl1/Cfl1/Chmp2b/Cdkl5/Sipa1l1/Vps35/Gpm6a/Sparcl1/N…	127
GO:0034504	GO:0034504	protein localization to nucleus	134/4926	335/28891	1.37263659005751e-23	5.86847896802588e-21	2.94274019833382e-21	Gli3/Gbp4/Angpt1/Lrrk2/Zbtb16/Hnrnpu/Kpnb1/Cry2/Ranbp2/Jak2/Zbtb7a/Jak1/Cacnb4/Parp9/Ipo5/Dtx3l/Kpna4/Sqstm1/Psen1/Pikfyve/Ubr5/Maged1/Flna/Ipo9/Ywhaz/Ywhae/Appl1/Nup98/Mfhas1/Flcn/Npm1/Epm2a/Ep300/Lats1/Tor1aip2/Tnpo1/Wrn/Dnajb6/Src/Sun1/Osbpl8/Sumo1/Trim8/Nup153/Parp1/Calr/Ilrun/Hsp90aa1/Kpna1/Tnpo2/Dcp1b/Pom121/Mdfic/Akirin2/Tnfrsf1a/Ppp3cb/Nup50/Ran/Polr1a/Bag3/Ipo11/Cfl1/Cd2ap/Eif4enif1/Stat…	134
GO:0016236	GO:0016236	macroautophagy	115/4926	268/28891	2.00164279802574e-23	8.02283453983692e-21	4.02303864997936e-21	Irgm1/Irgm2/Lrrk2/Myo5a/Rnf213/Nod1/Cry1/Prkaa2/Rab7/Ripk2/Pdcd6ip/Huwe1/Sqstm1/Psen1/Pikfyve/Trp53inp1/Pink1/Vdac1/Pip4k2a/Wipi2/Vps4b/Sesn3/Arl8b/Ephb2/Lrba/Fez1/Larp1/Pex2/Epm2a/Lgals8/Vps39/C9orf72/Atg7/Clec16a/Pafah1b2/Ift88/Vps33a/Ubqln2/Ubqln1/Atg9a/Pip4k2c/Ubqln4/Lamp2/Rb1cc1/Ctsd/Rab12/Calr/Ilrun/Atg10/Tom1/Rab3gap1/Tbk1/Rubcn/Optn/Cdc37/Stx17/Plaa/Atg2b/Gnai3/Stx12/Bag3/Ulk1/Yod1/Epg5/C…	115
GO:0007033	GO:0007033	vacuole organization	101/4926	221/28891	2.96367135383836e-23	1.11800143483326e-20	5.60620184890166e-21	Irgm1/Irgm2/Hexb/Lrrk2/Rab7/Fig4/Fnip1/Psen1/Pikfyve/Trp53inp1/Pink1/Pip4k2a/Wipi2/Vps4b/Arl8b/Ephb2/Lrba/Fez1/Flcn/Vps54/Rab34/Atp6ap2/Epm2a/C9orf72/Npr2/Arf1/Atg7/Ift88/Lyst/Vps33a/Acp2/Ubqln2/Ubqln1/Atg9a/Pip4k2c/Gnptab/Rb1cc1/Ctsd/Atg10/Tom1/Rab3gap1/Tmem165/Stx17/Atg2b/Stx12/Ppp3cb/Bag3/Aktip/Ulk1/Abca1/Chmp2b/Chmp1a/Ubxn2a/Pla2g5/Vps35/Smurf1/Chmp4b/Sh3glb1/Tmem106b/Scfd1/Rab1a/Snx30/Rab1b/…	101
GO:0099173	GO:0099173	postsynapse organization	110/4926	252/28891	3.41165979090586e-23	1.21549856883774e-20	6.09509980188152e-21	Epha5/Dlg2/Il1rap/Dgkb/Agrn/Nrxn1/Lrrk2/Gphn/Prnp/Nlgn3/Adgrb1/Dnm3/Bhlhb9/Reln/Syngap1/Dip2a/Actr3/Crkl/Septin7/Psen1/Rac1/Ephb2/Il1rapl1/Hnrnpk/Cnksr2/Cdh2/Rps6ka5/Actr2/Epha7/Snx27/Cux2/Arf1/Nlgn2/Dtnbp1/Rock2/Marcks/Mfn1/Apoe/Dbn1/Cask/Dhx36/Afdn/Ptk2b/Nos1ap/Caprin1/Cdc42/Stau2/Dgkz/Cfl1/Chmp2b/Cdkl5/Sipa1l1/Stk38l/Vps35/Ntrk3/Rapgef4/Nptxr/Ephb3/Lgmn/Shisa7/Rer1/Wasf2/Pdlim5/Abhd17a/Cdk5r1/…	110
GO:1902903	GO:1902903	regulation of supramolecular fiber organization	147/4926	393/28891	2.3867812197559e-22	8.05601471699715e-20	4.03967680130431e-20	Dlc1/Fgf13/Cyria/Sdc4/Slain2/Mid1ip1/Kank4/Actg1/Git1/Cdkn1b/Washc4/Pak1/Cd47/Snca/Wdr1/Usp8/Actr3/Mtpn/Map2/Capza2/Psen1/Flna/Wdr47/Rac1/Pfn2/Cgnl1/Camsap2/Specc1l/Rhoa/Capn1/Map3k1/Arfgef1/Swap70/Ppfia1/Colgalt1/Togaram1/Sptbn1/Ap1ar/C9orf72/Camsap1/Ep300/Wasf3/Lats1/Hspg2/Arf1/Tpm1/Clip3/Cyfip2/Hdac2/Add3/Gmfb/Rock2/Mapre1/Rictor/Apoe/Map1a/Tmod2/Dbn1/Dctn1/Slain1/Pik3ca/Mecp2/Gda/Tjp1/Smad4/P…	147
GO:0006887	GO:0006887	exocytosis	147/4926	395/28891	4.21786594474931e-22	1.30535329805259e-19	6.54567502778183e-20	Syn2/Lrrk2/Sdc4/Myo5a/Lamp1/Unc13b/Git1/Rab7/Pdcd6ip/Sacm1l/Stxbp1/Pak1/Myh9/Snca/Cacnb4/Syt10/Exoc1/Psen1/Sdcbp/Sdf4/Pfn2/Ywhaz/Cspg5/Vps4b/Exoc2/Arl8b/Il1rapl1/Rims3/Snx19/Tmem167/Synj1/Ap1g1/Rab21/Gnao1/Prepl/C9orf72/Arf1/Prkca/Mia3/Rab11b/Dtnbp1/Gnai2/Rab5a/Exoc3l4/Stxbp5/Cask/Rab12/Cdk16/Ykt6/Ncs1/Snap47/Trarg1/Rab3gap1/Trappc11/Tmed10/Rab2b/Slc4a8/Stx17/Ppp3cb/Scamp1/Rest/Atp9a/Rap1b/Stx1b/…	147
GO:0034329	GO:0034329	cell junction assembly	169/4926	481/28891	4.27450791503265e-22	1.30535329805259e-19	6.54567502778183e-20	Dlc1/Setd5/Fgf13/Negr1/Il1rap/Agrn/Nrxn1/Plec/Sdc4/Cdh19/Nlgn3/Adgrb1/Col16a1/Dnm3/Actg1/Slc25a46/Cdh10/Bhlhb9/Pdcd6ip/Myh9/Reln/Snca/Wdr1/Plxnd1/Actr3/Crkl/Plxnb1/Sdcbp/Adgrl1/Rac1/Ptpn11/Pkn2/Ephb2/Il1rapl1/Thsd1/Ctnnb1/Rhoa/Flcn/Adnp/Slk/Cdh2/Nptn/Epha7/Lrrn3/Ldb1/Cux2/Prkca/Nlgn2/Hipk1/Src/Rock2/Ptprj/Flot1/Slitrk5/Afdn/Mecp2/Tjp1/Tns1/Mpp7/Ptk2b/Epb41l3/Nrg2/Clstn1/Cdc42/Stau2/Flrt3/Abl1/Plx…	169
GO:0006338	GO:0006338	chromatin remodeling	170/4926	489/28891	1.15648836271581e-21	3.37116357731658e-19	1.69046504693627e-19	Per2/Yy1/Znfx1/Cdyl/Hnrnpu/Nr3c1/Smyd3/Lrif1/Baz1b/Kdm1a/Ercc6/Ddb1/Psip1/Zbtb1/Zbtb7a/Pak1/Kdm4b/Ftx/Gatad2a/Dtx3l/Zmpste24/Ubr5/Usp7/Jdp2/Wbp2/Msl2/Brd2/Kmt2d/Pcgf5/Hmgb1/Smarce1/Smarca5/Zfp110/Shprh/Npm1/Rif1/Dek/Pwwp2a/Mysm1/Tspyl4/Ndn/Ep300/Phf8/Tspyl1/Tasor2/Paxip1/Suz12/Scmh1/Setd7/Suds3/Kmt2a/Smyd2/Rnf20/Hdac2/Tdg/Cecr2/Ssrp1/Rbm15/Kat6a/Usp16/Pik3ca/Mecp2/Msl1/Phf1/Trip12/Ctcf/Kmt2b/H3f3…	170
GO:0032386	GO:0032386	regulation of intracellular transport	133/4926	346/28891	1.41706599280914e-21	3.95114965734132e-19	1.98129821877892e-19	Gli3/Gbp4/Angpt1/Srebf1/Msn/Lrrk2/Uhmk1/Prnp/Lamp1/Cd81/Asph/Jak2/Pak1/Erbb2/Ppp1cc/Actr3/Map2/Ipo5/Psen1/Ubr5/Usp7/Flna/Ice1/Ptpn11/Pink1/Tomm70a/Wipf1/Dnajc13/Dhx9/Ywhae/Fez1/Epm2a/Rab21/Ep300/Tmem30a/Bcap31/Arf1/Eif3e/Dync1h1/Ube2j1/Rab11b/Src/Sumo1/Fbxw7/Nup153/Dbn1/Riok2/Kif3a/Ndrg4/Mecp2/Hsp90aa1/Mdfic/Nus1/Tnfrsf1a/Cdc42/Ran/Atp9a/Anp32b/Bag3/Gdi1/Dmtn/Inpp5f/Borcs5/Yod1/Map2k1/Dnajc27/Kcn…	133
GO:0042176	GO:0042176	regulation of protein catabolic process	139/4926	369/28891	1.55710607072133e-21	4.16071717980662e-19	2.08638554651477e-19	Msn/Lrrk2/Adgrb1/Samd9l/Tmf1/Cd81/Trim30a/Psme2/Rab7/Ddb1/Araf/Snca/Rnf19b/Usp8/Psen1/Usp7/Flna/Timp2/Fbxl5/Rnf217/Nub1/Rad23b/Serpinb1a/Pias1/Ppp2ca/Usp25/Epm2a/Ric1/Usp5/Azin1/Bcap31/Atg7/Csnk1d/Clec16a/Axin2/Mapk9/Rnf14/Marchf7/Rhbdf1/Gclc/Sumo1/Tmem259/Apoe/Ubqln2/Map1a/Sumo2/Ubqln1/Socs5/Dab2ip/Fbxw7/Ubqln4/Cst3/Psme3ip1/Psmf1/Mdm4/Smad4/Hsp90aa1/Lrig2/Usp9x/Cop1/Tmtc3/Nfe2l1/Ankib1/Adam9/Sm…	139
GO:0022604	GO:0022604	regulation of cell morphogenesis	114/4926	277/28891	1.88189742428737e-21	4.82744327278196e-19	2.4207143710307e-19	Dlc1/Sema3e/Msn/Hexb/Pdzd8/Palm/Cd44/Bhlhb9/Brwd3/Plxnc1/Myh9/Reln/Wdr1/Plxnd1/Actr3/Plxnb1/Limd1/Zmpste24/Rac1/Ephb2/Il1rapl1/Hnrnpk/Pias2/Rab21/Actr2/Wls/Camsap1/Wasf3/Gas2/Cux2/Tpm1/Mapk9/Src/Picalm/Sparc/Marcks/Mfn1/Dbn1/Kif3a/Tnik/Cask/Dhx36/Plxnb3/Afdn/Mecp2/Mov10/Ptk2b/Arhgdia/Epb41l3/Gas7/Caprin1/Zranb1/Plaa/Stau2/Cxcr4/Plxnb2/Dmtn/Cfl1/Syt4/Cdkl5/Smurf1/Prkdc/Zmym3/Larp4/Sh3glb1/Strip1/F…	114
GO:0045862	GO:0045862	positive regulation of proteolysis	139/4926	372/28891	3.6931867060518e-21	8.94577367166808e-19	4.48584512822572e-19	Dlc1/Stat1/Lrrk2/Casp1/Nod1/Psme2/Asph/Ripk2/Jak2/Myh9/Snca/Rnf19b/Psen1/Ift57/Rnf217/Hmgb1/Nub1/Pias1/Rhoa/Hspd1/Ddx3x/Usp5/Ep300/Arl6ip5/Bcap31/Atg7/Csnk1d/Axin2/Mapk9/Rnf14/Cyfip2/Hdac2/Src/Picalm/Cd46/Wdr35/Gclc/Sumo1/Tmem259/Rock2/Apoe/Ubqln2/Sumo2/Ubqln1/Socs5/Dab2ip/Fbxw7/Casp8ap2/Ctsd/Ptk2b/Akirin2/Ncstn/Cop1/Tmtc3/Rest/Anp32b/Ankib1/Cfl1/Adam9/Stat3/Oga/Prr7/Smurf1/Usp13/Mapk8/Slc11a2/Ag…	139
GO:0022411	GO:0022411	cellular component disassembly	162/4926	462/28891	3.90584223930619e-21	8.94577367166808e-19	4.48584512822572e-19	Fgf13/Irgm1/Irgm2/Per2/Srebf1/Mid1ip1/Slc25a46/Prkaa2/Asph/Upf1/Plxnc1/Wdr1/Mtpn/Map2/Huwe1/Sqstm1/Septin7/Capza2/Zmpste24/Wdr47/Pink1/Vdac1/Gak/Fbxl4/Fap/Setx/Camsap2/Wipi2/Smarce1/Vps4b/Eif5a2/Specc1l/Lrba/Rhoa/Vps54/Synj1/Nckap5/Swap70/Sptbn1/Camsap1/Atg7/Gspt1/Tpm1/Clec16a/Add3/Fundc1/Ascc3/Blcap/Ssrp1/Flot1/Vps33a/Map1a/Tmod2/Ubqln1/Atg9a/Fbxw7/Ubqln4/Lamp2/Dctn1/Rb1cc1/Cst3/Pik3ca/Tom1/Ncka…	162
GO:0198738	GO:0198738	cell-cell signaling by wnt	162/4926	462/28891	3.90584223930619e-21	8.94577367166808e-19	4.48584512822572e-19	Gli3/Dkk3/Lrrk2/Rnf213/Cd44/Reck/Siah1a/Spin1/Fgfr3/Bicc1/Ccnd1/Prkaa2/Ddb1/Strn/Cul3/Amfr/Usp8/Tax1bp3/Rnf146/Cpe/Limd1/Wnk2/Psen1/Ubr5/Rac1/Cyld/Daam1/Ryk/Scyl2/Pkd2/Vps4b/Fgf2/Ctnnb1/Adnp/Atp6ap2/Map3k1/Grk6/Cdh2/Hbp1/Tle1/Epm2a/Tle3/Ddx3x/Wls/Lats1/Ldb1/Csnk1d/Sox13/Axin2/Rnf14/Apcdd1/Rab5a/Hdac2/Src/Mark1/Lrp6/Frzb/Fzd6/Apoe/Tnks/Dab2ip/Tnik/Cdc73/Amotl2/Mllt3/Tmem170b/Tmem64/Frmd8/Kpna1/Mdf…	162
GO:0042391	GO:0042391	regulation of membrane potential	169/4926	491/28891	4.97276021266669e-21	1.09966590495971e-18	5.51425860243076e-19	Fgf13/B2m/Scn7a/Grik2/Kcnn2/Atp1b2/Agrn/Nrxn1/Lrrk2/Casp1/Nlgn3/Unc13b/Tspan4/Kcna1/Abat/Reln/Snca/Cacnb4/Wdr1/Scn8a/Zmpste24/Psen1/Flna/Fgf12/Pink1/Slc25a36/Calm3/Kcnab2/Ywhae/Rims3/Pank2/Npr2/Jun/Hnrnpa1/Cux2/Arl6ip5/Nlgn2/Tmem135/Kcnma1/Slc25a33/Src/Gclc/Akap6/Sumo1/Insyn2b/Atp1b1/Mfn1/Prkar1b/Dbn1/Ywhah/Parp1/Afdn/Mapk8ip2/Mecp2/Slc4a3/Rab3gap1/Scn4b/Ptk2b/Nos1ap/Rgs7bp/Sod2/Slc4a8/Mpp2/Stx1b…	169
GO:0051650	GO:0051650	establishment of vesicle localization	89/4926	193/28891	5.44320186020233e-21	1.16357511764925e-18	5.83473041505899e-19	Lrrk2/Sdc4/Myo5a/Sybu/Ap3m1/Dnm3/Trappc10/Rab7/Pdcd6ip/Cul3/Snca/Bloc1s5/Map2/Exoc1/Psen1/Sdcbp/Dipk2a/Vps4b/Exoc2/Fam91a1/Ctnnb1/Ap1s2/Synj1/Ccdc186/Ap3m2/Ap1ar/Arf1/Kif5c/Rab11b/Dtnbp1/Dctn2/Picalm/Dnm1/Bicdl1/Ap3b2/Dctn1/Ykt6/Mecp2/Rab3gap1/Arfgap3/Trappc11/Tmed10/Kif5a/Atp9a/Trappc8/Borcs5/Map2k1/Syt4/Trak1/Lin7a/Wdr11/Hgs/Trappc2/Mapk8/Stam/Dpysl2/Rab1a/Rab3a/Trip11/Snap91/Trappc13/Ap3b1/Spg…	89
GO:0007264	GO:0007264	small GTPase mediated signal transduction	153/4926	428/28891	5.86789190596143e-21	1.21389647719131e-18	6.08706613674437e-19	Dlc1/Dock3/Rasgrf1/Csf1/Kpnb1/Chn1/Cadm4/Git1/Col3a1/Ssx2ip/Rasgef1c/Cul3/Erbb2/Reln/Syngap1/Usp8/Tax1bp3/Stard8/G3bp2/Sdcbp/Rac1/Timp2/Cgnl1/Rnd3/Dok4/Vav2/Ephb2/Rhoa/Flcn/Dennd4a/Arfgef1/Cdh2/Rab21/Cdc42bpa/Dock5/Arhgap12/Elmo1/Src/Rock2/Dock9/Flot1/Apoe/Dab2ip/Rsu1/Rab12/Iqsec2/Rab30/Rit1/Arhgdia/Sipa1l2/Hacd3/Dhcr24/Sos1/Pik3cb/Cdc42/Uso1/Col1a2/Kras/Abl1/Gdi1/Dgkz/Rap1b/Ulk1/Bnip2/Map2k1/Cd2…	153
GO:0034976	GO:0034976	response to endoplasmic reticulum stress	110/4926	266/28891	6.06384679389356e-21	1.21523279653873e-18	6.09376709057396e-19	Rasgrf1/Tmem117/Grina/Lrrk2/Cert1/Nod1/Tmbim6/Parp8/Ccnd1/Man1c1/Ngly1/Amfr/Uggt1/Ppp1r15b/Ufd1/Serinc3/Eif2ak2/P4hb/Fbxo44/Usp25/Map3k20/Ddx3x/Erp44/Jun/Bcap31/Dnajc3/Tmem33/Ero1a/Ube2j1/Atf6/Atf4/Tmem259/Marcks/Canx/Flot1/Ubqln2/Creb3/Ubqln1/Dab2ip/Gorasp2/Edem3/Marchf6/Calr/Atg10/Man1a2/Tmtc3/Nfe2l1/Psmc6/Abl1/Eif2s1/Yod1/Tmed2/Rnf121/Usp13/Uggt2/Ecpas/Dnajc10/Casp12/Eif4g1/Tmx1/Parp6/Vapb/Cas…	110
GO:0016055	GO:0016055	Wnt signaling pathway	161/4926	460/28891	6.39931132205159e-21	1.24359950025203e-18	6.23601151160051e-19	Gli3/Dkk3/Lrrk2/Rnf213/Cd44/Reck/Siah1a/Spin1/Fgfr3/Bicc1/Ccnd1/Prkaa2/Ddb1/Strn/Cul3/Amfr/Usp8/Tax1bp3/Rnf146/Cpe/Limd1/Wnk2/Psen1/Ubr5/Rac1/Cyld/Daam1/Ryk/Scyl2/Pkd2/Vps4b/Fgf2/Ctnnb1/Adnp/Atp6ap2/Map3k1/Grk6/Cdh2/Hbp1/Tle1/Epm2a/Tle3/Ddx3x/Wls/Lats1/Ldb1/Csnk1d/Sox13/Axin2/Rnf14/Apcdd1/Rab5a/Hdac2/Src/Mark1/Lrp6/Frzb/Fzd6/Apoe/Tnks/Dab2ip/Tnik/Cdc73/Amotl2/Mllt3/Tmem170b/Tmem64/Frmd8/Kpna1/Mdf…	161
GO:0010506	GO:0010506	regulation of autophagy	119/4926	300/28891	9.41572722367589e-21	1.77597231427745e-18	8.90558720381729e-19	Iigp1/Irgm1/Irgm2/Srebf1/Trim12a/Lrrk2/Casp1/Nod1/Trim30a/Prkaa2/Ripk2/Snca/Sqstm1/Zmpste24/Trp53inp1/Pink1/Vdac1/Pip4k2a/Hmgb1/Sesn3/Eif4g2/Fez1/Flcn/Larp1/Epm2a/Trim12c/C9orf72/Ep300/Tmem59/Atg7/Clec16a/Pafah1b2/Atf6/Trim5/Mid2/Nampt/Fbxl2/Ubqln2/Ubqln1/Trim8/Fbxw7/Pip4k2c/Ubqln4/Rb1cc1/Rab12/Mcl1/Cdk16/Trim34a/Tom1/Trim30d/Rab3gap1/Tbk1/Rubcn/Optn/Gnai3/Trim21/Bag3/Trim23/Ulk1/Keap1/Map2k1/Sta…	119
GO:0072659	GO:0072659	protein localization to plasma membrane	123/4926	315/28891	1.00434391294554e-20	1.84024500391993e-18	9.22788166631168e-19	Fgf13/Nrxn1/Myo5a/Prnp/Palm/Cd81/Rab7/Stxbp1/Actr3/Sqstm1/Flna/Rac1/Gak/Ephb2/Appl1/Golph3/Rab34/Fyb/Ap2m1/Zdhhc3/Cdh2/Epm2a/Ppfia1/Cltc/Prepl/Sptbn1/Snx27/Tmem59/Arl6ip5/Gga2/Ppp2r5a/Nectin3/Blzf1/Map7/Wnk4/Clip3/Picalm/Rock2/Lrp6/Atp1b1/Ttc7b/Flot1/Efr3a/Bbs2/Bsg/Gorasp2/Tnik/Cask/Rab12/Afdn/Trarg1/Frmd8/Ehd4/Epb41l3/Optn/Golga7/Tnfrsf1a/Ttc7/Tmed2/Kcnb1/Vps35/Smurf1/Stx8/Cacnb3/Golga4/Pgrmc1/R…	123
GO:0043161	GO:0043161	proteasome-mediated ubiquitin-dependent protein catabolic process	158/4926	451/28891	1.33222446970244e-20	2.37320986783382e-18	1.19004261840379e-18	Lrrk2/Siah1a/Man1c1/Ddb1/Cul3/Araf/Amfr/Rnf19b/Psen1/Usp7/Fbxl5/Rnf217/Nub1/Fbxl4/Rad23b/Ufd1/Ubxn7/Pias1/Spopl/Ctnnb1/Ube2h/Ltn1/Fbxo44/Epm2a/Usp5/Cul2/Bcap31/Atg7/Csnk1d/Clec16a/Ube2j1/Axin2/Mapk9/Rnf14/Rmnd5a/Gclc/Ascc3/Sumo1/Fbxl2/Canx/Ubqln2/Map1a/Sumo2/Ubqln1/Socs5/Fbxw7/Edem3/Ubqln4/Ube2n/Marchf6/Calr/Appbp2/Psmf1/Zfp598/Trip12/Klhdc10/Rnf4/Man1a2/Trpc4ap/Crbn/Akirin2/Usp9x/Cop1/Ube2w/Plaa…	158
GO:0006913	GO:0006913	nucleocytoplasmic transport	134/4926	359/28891	2.116197767072e-20	3.57136217900861e-18	1.79085434304847e-18	Gli3/Gbp4/Angpt1/Lrrk2/Uhmk1/Kpnb1/Cry2/Cdkn1b/Ranbp2/Jak2/Ahctf1/Ppp1cc/Ipo5/Kpna4/Sqstm1/Psen1/Ubr5/Flna/Ipo9/Ptpn11/Ahcyl1/Wipf1/Dhx9/Ywhae/Appl1/Nup98/Xpo5/Npm1/Epm2a/Ep300/Seh1l/Tnpo1/Alkbh5/Anp32a/Dusp16/Sumo1/Ssb/Zfp384/Nup153/Riok2/Calr/Fyttd1/Hsp90aa1/Kpna1/Tnpo2/Pom121/Chtop/Mdfic/Akirin2/Tnfrsf1a/Nup50/Ran/Anp32b/Bag3/Poldip3/Ipo11/Cfl1/Eif4enif1/Stat3/Kpna3/Dnajc27/Akap13/Mlxip/Smurf1…	134
GO:0051169	GO:0051169	nuclear transport	134/4926	359/28891	2.116197767072e-20	3.57136217900861e-18	1.79085434304847e-18	Gli3/Gbp4/Angpt1/Lrrk2/Uhmk1/Kpnb1/Cry2/Cdkn1b/Ranbp2/Jak2/Ahctf1/Ppp1cc/Ipo5/Kpna4/Sqstm1/Psen1/Ubr5/Flna/Ipo9/Ptpn11/Ahcyl1/Wipf1/Dhx9/Ywhae/Appl1/Nup98/Xpo5/Npm1/Epm2a/Ep300/Seh1l/Tnpo1/Alkbh5/Anp32a/Dusp16/Sumo1/Ssb/Zfp384/Nup153/Riok2/Calr/Fyttd1/Hsp90aa1/Kpna1/Tnpo2/Pom121/Chtop/Mdfic/Akirin2/Tnfrsf1a/Nup50/Ran/Anp32b/Bag3/Poldip3/Ipo11/Cfl1/Eif4enif1/Stat3/Kpna3/Dnajc27/Akap13/Mlxip/Smurf1…	134
GO:0016032	GO:0016032	viral process	126/4926	329/28891	2.35123570200181e-20	3.8662755274199e-18	1.93873821042255e-18	Stat1/Gbp3/Gbp7/Plscr2/Ifih1/Trim12a/Oasl2/Znfx1/Trim30a/Vapa/Rab7/Ddb1/Pdcd6ip/Eef1a1/Ctsb/Bst2/Pikfyve/Trim62/Trim56/Hmgb1/Top2b/Vps4b/Pkn2/Dhx9/Sp1/Arl8b/Eif2ak2/P4hb/Map3k1/Larp1/Stau1/Trim12c/Rrp1b/Ddx3x/Eif3a/Ep300/Jun/Atg7/Nucks1/Nectin3/Apobec3/Zc3hav1/Trim5/Mid2/Ilf3/Ssb/Fbxl2/Apoe/Bsg/Ptbp1/Creb3/Trim8/Axl/Rad50/Usp6nl/Ppid/Trim34a/Nbn/Ppib/Trim30d/Ddx6/Zdhhc20/Cd209c/AU040320/Hacd3/Mdf…	126
GO:1901888	GO:1901888	regulation of cell junction assembly	103/4926	246/28891	3.54547496722169e-20	5.68428274119818e-18	2.8503752697006e-18	Dlc1/Setd5/Negr1/Il1rap/Agrn/Nrxn1/Sdc4/Nlgn3/Adgrb1/Col16a1/Actg1/Bhlhb9/Myh9/Snca/Actr3/Adgrl1/Rac1/Ptpn11/Ephb2/Il1rapl1/Ctnnb1/Rhoa/Adnp/Slk/Epha7/Lrrn3/Ldb1/Cux2/Prkca/Nlgn2/Src/Rock2/Ptprj/Flot1/Slitrk5/Tjp1/Ptk2b/Nrg2/Clstn1/Stau2/Flrt3/Abl1/Dmtn/Fam107a/Wdpcp/Cfl1/Sipa1l1/Rapgef1/Rcc2/Vps35/Peak1/Smad3/Ntrk3/Mdga2/Eif4g1/Ephb3/Gpc4/Prkaca/Pdlim5/Dusp3/Lims1/Nedd4l/Lhfpl4/Amigo1/Wnt5a/Six4…	103
GO:0031647	GO:0031647	regulation of protein stability	122/4926	316/28891	4.32865748964168e-20	6.77065377587125e-18	3.3951344366766e-18	Irgm1/Irgm2/Srebf1/Adgrv1/Atp1b2/Lrrk2/Prnp/Siah1a/Lamp1/Cd81/Gapdh/Asph/Stxbp1/Crebl2/Cul3/Snca/Usp8/Ubr5/Usp7/Flna/Ncor2/Ipo9/Pink1/Pfn2/Sav1/Cct2/Hspd1/Npm1/Usp25/Pex2/Rab21/Ep300/Src/Marchf7/Sumo1/Atp1b1/Flot1/Gtpbp4/Fbxw7/Cct6a/Lamp2/Cdc73/Calr/Gnl3l/Ppib/Rab3gap1/Hsp90aa1/Cdc37/Golga7/Usp9x/Stx12/Cct5/Trim21/Bag3/Fam107a/Hcfc1/Zfp207/Atf7ip/Vps35/Morc3/Usp13/Prkdc/Smad3/Cct8/Ctnnd1/Btrc/Tcp…	122
GO:0031331	GO:0031331	positive regulation of cellular catabolic process	130/4926	349/28891	9.56995059435444e-20	1.46124031337131e-17	7.32736818690547e-18	Irgm1/Irgm2/Trim12a/Lrrk2/Nod1/Hnrnpu/Trim30a/Git1/Prkaa2/Ripk2/Upf1/Snca/Tent4a/Dtx3l/Sqstm1/Psen1/Trp53inp1/Pink1/Vdac1/Pip4k2a/Hmgb1/Tob1/Sesn3/Dhx9/Ythdf3/Syncrip/Flcn/Larp1/Ppp2ca/Fxr2/Epm2a/Trim12c/Dcp2/C9orf72/Tmem59/Atg7/Clec16a/Zc3hav1/Pafah1b2/Atf6/Trim5/Mid2/Rock2/Apoe/Trim8/Pip4k2c/Rb1cc1/Rab12/Dhx36/Cdk16/Mov10/Trim34a/Tom1/Trim30d/Rab3gap1/Tbk1/Dcp1b/Optn/Caprin1/Cnot1/Gnai3/Rc3h2/T…	130
GO:0072594	GO:0072594	establishment of protein localization to organelle	156/4926	452/28891	1.20942026387185e-19	1.78371830471428e-17	8.9444293596102e-18	Gli3/Gbp4/Irgm1/Irgm2/Angpt1/Srebf1/Srp54c/Lrrk2/Ssr3/Kpnb1/Lamp1/Srp54b/Ppp2r2b/Cry2/Sec63/Rab7/Ranbp2/Vps13a/Scarb2/Jak2/Ipo5/Kpna4/Sqstm1/Psen1/Ubr5/Flna/Wbp2/Ipo9/Pink1/Ywhaz/Tomm70a/Appl1/Nup98/Cct2/Gdap1/Hspd1/Vps54/Pex2/Epm2a/Ep300/Bcap31/Tnpo1/Pxk/Sumo1/Fbxw7/Nup153/Tram2/Cct6a/Lamp2/Gnptab/M6pr/Pmpcb/Rab3gap1/Hsp90aa1/Kpna1/Tnpo2/Hspa4/Pom121/Mdfic/Akirin2/Usp9x/Tnfrsf1a/Tomm20/Nup50/Cct…	156
GO:0097193	GO:0097193	intrinsic apoptotic signaling pathway	124/4926	327/28891	1.22382044920362e-19	1.78371830471428e-17	8.9444293596102e-18	Tmem117/Grina/Lrrk2/Cd44/Tmbim6/Siah1a/Kdm1a/Ercc6/Stk24/Jak2/Gsdme/Trp53bp2/Cyld/Pink1/Hnrnpk/Serinc3/Ctnnb1/Flcn/P4hb/Ddx3x/Atad5/Ep300/Stk25/Arl6ip5/Bcap31/Prkca/Ero1a/Hipk1/Bclaf1/Atf4/Uri1/Hdac2/Src/Marchf7/G2e3/Creb3/Ubqln1/Dab2ip/Fbxw7/Jmy/Parp1/Ybx3/Mcl1/Nbn/Mdm4/Fbh1/Aldh2/Sod2/Tnfrsf1a/Pik3cb/Usp15/Shisa5/Map2k1/Dyrk2/Prkdc/Mapk8ip1/Dnajc10/Sh3glb1/Pou4f1/Casp12/Ivns1abp/Sfpq/Trp63/Casp…	124
GO:0010563	GO:0010563	negative regulation of phosphorus metabolic process	150/4926	430/28891	1.97883533049084e-19	2.75875455966038e-17	1.38337344042323e-17	Ahr/Gbp4/Angpt1/Lrrk2/Irf1/Ctdsp2/Plec/Prnp/Pik3ip1/Hnrnpu/Cry2/Smyd3/Cadm4/Cdkn1b/Snca/Crkl/Psen1/Prkar2a/Midn/Prkar1a/Ppp1r15b/Tiprl/Ephb2/Ywhae/Mfhas1/Ppp4r4/Flcn/Adnp/Npm1/Epm2a/Swap70/C9orf72/Jun/Lats1/Suz12/Dnajc3/Prkca/Ppp2r5a/Cep43/Impact/Wnk4/Dtnbp1/Gnai2/Uri1/Ubash3b/Dusp16/Rock2/Spred1/Lrp6/Ptprj/Apoe/Socs5/Dab2ip/Prkar1b/Parp1/Parp14/Hipk3/Aida/Rubcn/Hspa4/Ddr2/Sfrp5/Sfrp1/Igbp1/Pik3c…	150
GO:0045936	GO:0045936	negative regulation of phosphate metabolic process	150/4926	430/28891	1.97883533049084e-19	2.75875455966038e-17	1.38337344042323e-17	Ahr/Gbp4/Angpt1/Lrrk2/Irf1/Ctdsp2/Plec/Prnp/Pik3ip1/Hnrnpu/Cry2/Smyd3/Cadm4/Cdkn1b/Snca/Crkl/Psen1/Prkar2a/Midn/Prkar1a/Ppp1r15b/Tiprl/Ephb2/Ywhae/Mfhas1/Ppp4r4/Flcn/Adnp/Npm1/Epm2a/Swap70/C9orf72/Jun/Lats1/Suz12/Dnajc3/Prkca/Ppp2r5a/Cep43/Impact/Wnk4/Dtnbp1/Gnai2/Uri1/Ubash3b/Dusp16/Rock2/Spred1/Lrp6/Ptprj/Apoe/Socs5/Dab2ip/Prkar1b/Parp1/Parp14/Hipk3/Aida/Rubcn/Hspa4/Ddr2/Sfrp5/Sfrp1/Igbp1/Pik3c…	150
GO:0048193	GO:0048193	Golgi vesicle transport	111/4926	281/28891	2.72385913583928e-19	3.71661885917815e-17	1.86369309294267e-17	Lrrk2/Myo5a/Lamp1/Vapa/Chic2/Trappc10/Cul3/Exoc1/Dipk2a/Gak/Exoc2/Golph3/Sec31a/Vps54/Rab34/P4hb/Ap1g1/Dop1a/Prepl/Sptbn1/Ap1ar/Bcap31/Gga2/Arf1/Mia3/Sec23b/Blzf1/Copb2/Ankfy1/Copg1/Bbs2/Rab12/Ykt6/Kif16b/Sec22a/Arfgap3/Steep1/Nbea/Trappc11/Snx2/Optn/Golga7/Tmed10/Lman2/Stx17/Uso1/Atp9a/Trappc8/Plcb3/Arf3/Tfg/Rab6a/Trappc2/Arl1/Tmed2/Snx12/Golga4/Kdelr1/Scfd1/Rab1a/Stx6/Rab1b/Tmed7/Gga1/Trip11/Va…	111
GO:0016482	GO:0016482	cytosolic transport	79/4926	170/28891	4.77797914633642e-19	6.38357922196989e-17	3.20103646755653e-17	Msn/Lrrk2/Lamp1/Sybu/Trappc10/Rab7/Map2/Srsf10/Pikfyve/Usp7/Flna/Vps26a/Pip4k2a/Gak/Dnajc13/Arl8b/Vps50/Vps54/Ap1g1/Dop1a/Ric1/Rab21/Actr2/Cltc/Prepl/Ap1ar/Rab5a/Src/Ankfy1/Pxk/Dctn1/Ykt6/Kif16b/Mecp2/Ube2o/Snx2/Kif5a/Atp9a/Aktip/Map2k1/Syt4/Heatr5b/Dennd5a/Rab6a/Arl1/Tbc1d10b/Vps35/Mapk8/Stx8/Snx12/Washc2/Sh3glb1/Stx6/Gga1/Rbsn/Hook3/Rab9/Kif1c/Mapk1/Plekha3/Tpcn2/Mapk3/Golt1b/Klhl20/Coro1a/Rab2…	79
GO:1903050	GO:1903050	regulation of proteolysis involved in protein catabolic process	97/4926	232/28891	4.91357781546904e-19	6.43077031236795e-17	3.22470037083951e-17	Lrrk2/Tmf1/Psme2/Araf/Rnf19b/Psen1/Usp7/Rnf217/Nub1/Rad23b/Pias1/Usp25/Epm2a/Usp5/Lats1/Bcap31/Atg7/Csnk1d/Clec16a/Axin2/Mapk9/Rnf14/Marchf7/Rhbdf1/Gclc/Sumo1/Tmem259/Tmem168/Apoe/Ubqln2/Map1a/Sumo2/Ubqln1/Socs5/Dab2ip/Fbxw7/Ubqln4/Psme3ip1/Psmf1/Ptk2b/Usp9x/Cop1/Tmtc3/Nfe2l1/Ankib1/Smarcc1/Smurf1/Usp13/Mapk8/Agbl4/Psmd14/Fbxw8/Psme1/Btrc/Rnf40/Mtm1/Ern1/Tlk2/Prkaca/Ubxn1/Fbxo22/Agtpbp1/Bbs7/Eif2…	97
GO:0048813	GO:0048813	dendrite morphogenesis	85/4926	192/28891	1.0098270981512e-18	1.29520423608873e-16	6.4947827049514e-17	Epha5/Hecw2/Lrrk2/Phactr1/Nlgn3/Dnm3/Bhlhb9/Prex2/Reln/Dip2a/Actr3/Septin7/Rac1/Ephb2/Il1rapl1/Pias2/Rab21/Actr2/Wls/Cux2/Dtnbp1/Picalm/Rock2/Marcks/Mfn1/Dbn1/Ywhah/Tnik/Cask/Dhx36/Slitrk5/Afdn/Map6/Mapk8ip2/Caprin1/Cdc42/Stau2/Cfl1/Trak1/Cdkl5/Sipa1l1/Mef2a/Mapk8/Slc11a2/Sh3glb1/Kidins220/Mink1/Fbxw8/Tmem106b/Anapc2/Sdc2/Hecw1/Parp6/Ephb3/Camk2a/Pdlim5/Cdk5r1/Nedd4/Pak3/Met/Nedd4l/Ube3a/Sult4a1/…	85
GO:0010970	GO:0010970	transport along microtubule	81/4926	180/28891	1.95540102440348e-18	2.45882093519598e-16	1.23297216296236e-16	Dlg2/Myo5a/Hnrnpu/Lamp1/Nme7/Sybu/Ap3m1/Ssx2ip/Bloc1s5/Map2/Ift57/Arl8b/Arl8a/Fez1/Stau1/Rab21/Ap3m2/Dync1h1/Kif5c/Dtnbp1/Clip3/Ift88/Sun1/Copg1/Wdr35/Bicdl1/Map1a/Kif3a/Ap3b2/Ift43/Map6/Mecp2/Ift80/Pura/Kif5a/Cdc42/Stau2/Kif3b/Borcs5/Wdpcp/Map2k1/Rabgef1/Trak1/Sun2/Cluap1/Agbl4/Ift74/Syne2/Rab1a/Sfpq/Intu/Cilk1/Bsn/Ap3b1/Spg11/Sod1/Snapin/Kif1c/Fbxw11/Agtpbp1/Ap3d1/Pcm1/Lca5/Ank3/Pafah1b1/Kif1a/…	81
GO:0006605	GO:0006605	protein targeting	115/4926	303/28891	2.37069210202136e-18	2.92370162505057e-16	1.46608590519742e-16	Gbp5/Gbp2/Irgm1/Irgm2/Srebf1/Srp54c/Lrrk2/Prnp/Ssr3/Srp54b/Ppp2r2b/Sec63/Rab7/Vps13a/Scarb2/Pak1/Erbb2/Actr3/Sqstm1/Pikfyve/Pink1/Ywhaz/Tomm70a/Ywhae/Gdap1/Hspd1/Vps54/Rtp4/Zdhhc3/Pex2/Bcap31/Pxk/Fbxw7/Tram2/Lamp2/Gnptab/M6pr/Pmpcb/Zdhhc20/Hsp90aa1/Hspa4/Nbea/Zdhhc1/Ywhag/Golga7/Usp9x/Tomm20/Erbin/Bag3/Immp2l/Gdi1/Dmtn/Rabgef1/Trak1/Oga/Hgs/Srp72/Grpel2/Kcnb1/Mipep/Smurf1/Prkaa1/Lonp2/Chmp4b/Cacn…	115
GO:2001233	GO:2001233	regulation of apoptotic signaling pathway	149/4926	437/28891	2.80737434161994e-18	3.39692295336013e-16	1.70338204839105e-16	Grina/Lrrk2/Cd44/Bmpr1b/Tmbim6/Siah1a/Mal/Kdm1a/Jak2/Gsdme/Ripk1/Itm2c/Psen1/Maged1/Cyld/Pink1/Hnrnpk/Serinc3/Ctnnb1/Flcn/P4hb/Scg2/Ddx3x/Atad5/Bcap31/Mapk9/Gnai2/Bclaf1/Atf4/Raf1/Uri1/Hdac2/Src/Marchf7/Gclc/G2e3/Creb3/Ubqln1/Dab2ip/Fbxw7/Ghitm/Parp1/Rb1cc1/Ybx3/Mcl1/Mapk8ip2/Ppp2r1a/Mdm4/Traf2/Fbh1/Sfrp1/Sod2/Acvr1/Bmi1/Igbp1/Gnai3/Pik3cb/Usp15/Map2k1/Mapk8/Rps6kb1/Tgfbr1/Mapk8ip1/Sh3glb1/Cradd/…	149
GO:0051258	GO:0051258	protein polymerization	109/4926	282/28891	3.80177066867317e-18	4.51495468485204e-16	2.2640174254964e-16	Fgf13/Cyria/Slain2/Mid1ip1/Kank4/Git1/Cdkn1b/Tubgcp3/Pak1/Snca/Actr3/Mtpn/Map2/Capza2/Rac1/Pfn2/Orc4/Camsap2/Rhoa/Capn1/Map3k1/Arfgef1/Nin/Togaram1/Sptbn1/Camsap1/Lats1/Tpm1/Csnk1d/Diaph2/Clip3/Cyfip2/Add3/Mapre1/Rictor/Tmod2/Dbn1/Dctn1/Slain1/Mecp2/Gda/Hsp90aa1/Ptk2b/Arpc5/Gas7/Cenpj/Tubgcp5/Abl1/Dmtn/Fam107a/Cfl1/Tubb4a/Tbcd/Rnf135/Akap9/Mapk8/Twf1/Clip1/Avil/Chmp4b/Snx9/Cdc42ep4/Dlg1/Fer/Apc/S…	109
GO:0050890	GO:0050890	cognition	132/4926	371/28891	4.46885747342899e-18	5.2106878140182e-16	2.61289178589963e-16	Setd5/Fgf13/Chl1/Cbr3/B2m/Slc6a1/Nrxn1/Casp1/Prnp/Nlgn3/Git1/Bhlhb9/Pak1/Reln/Syngap1/Cyp7b1/Psen1/Jph4/Vdac1/Dgcr2/Shroom4/Ephb2/Pias1/Gpr155/Ap1s2/Adnp/Sobp/Synj1/Nptn/Epm2a/Ep300/Jun/Cux2/Arl6ip5/Prkca/Kmt2a/Peg13/Picalm/Gmfb/Zzef1/Apoe/Map1a/Tmod2/Prkar1b/Ndrg4/Mapk8ip2/Mecp2/Thra/Ncstn/Ddhd2/Bace1/Atad1/Prkar2b/Kras/Abl1/Trpm7/Fam107a/Syt4/Chmp2b/Paip2/Ric8a/Slc11a2/Aph1b/Snap25/Pgrmc1/Itga8…	132
GO:0097479	GO:0097479	synaptic vesicle localization	41/4926	61/28891	4.65446267313257e-18	5.33019091478557e-16	2.67281644105639e-16	Syn2/Nrxn1/Lrrk2/Nlgn3/Ap3m1/Dnm3/Snca/Bloc1s5/Map2/Ctnnb1/Ap1s2/Synj1/Cdh2/Ctbp1/Ap3m2/Arf1/Nlgn2/Kif5c/Dtnbp1/Picalm/Dnm1/Ap3b2/Rab3gap1/Kif5a/Borcs5/Syt4/Lin7a/Dpysl2/Rab3a/Snap91/Syn1/Bsn/Ap3b1/Spg11/Snapin/Ap3d1/Tor1a/Pten/Kif5b/Bloc1s6/Bloc1s4	41
GO:0070507	GO:0070507	regulation of microtubule cytoskeleton organization	74/4926	159/28891	5.56139715148247e-18	6.25705963727317e-16	3.13759340679205e-16	Fgf13/Agrn/Hnrnpu/Slain2/Mid1ip1/Git1/Prkaa2/Cdkn1b/Pak1/Snca/Map2/Wdr47/Rac1/Cyld/Parp3/Camsap2/Vps4b/Specc1l/Rhoa/Gnai1/Togaram1/Cltc/Camsap1/Phldb1/Dync1h1/Clip3/Mapre1/Map1a/Ska2/Dctn1/Slain1/Map6/Mecp2/Gda/Trim36/Rnf4/Cenpj/Abl1/Fam107a/Tubb4a/Gpsm2/Tbcd/Chmp2b/Chmp1a/Akap9/Mapk8/Prkaa1/Clip1/Chmp4b/Taok1/Cep97/Map9/Apc/Cdk5r1/Dyrk1a/Met/Mpdz/Prune1/Rps3/Ckap5/Pafah1b1/Rock1/Drg1/Map1b/Fsd1/…	74
GO:0031503	GO:0031503	protein-containing complex localization	98/4926	244/28891	8.83606227891104e-18	9.76994265425112e-16	4.89912345954142e-16	Sgcd/Dlg2/Nrxn1/Gphn/Hnrnpu/Nme7/Dnm3/Anks1b/Git1/Sacm1l/Ssx2ip/Erbb2/Reln/Mapk10/Adam22/Ipo9/Ift57/Ap2m1/Npm1/Synj1/Zdhhc3/Nptn/Stau1/Seh1l/Cep112/Kif5c/Ift88/Exoc3l4/Wdr35/Akap6/Dbn1/Riok2/Tnik/Ift43/Snap47/Iqsec2/Mios/Nbea/Ift80/Akirin2/Dzip1/Pura/Clstn1/Kif5a/Atad1/Stau2/Ran/Kif3b/Stx1b/Wdpcp/Map2k1/Cluap1/Rcc2/Akap9/Vps35/Dlg3/Ift74/Snap25/Rapgef4/Nptxr/Dlg1/Sfpq/Intu/Cilk1/Camk2a/Gpc4/Ralga…	98
GO:0030522	GO:0030522	intracellular receptor signaling pathway	120/4926	328/28891	1.24786918657522e-17	1.35637035483168e-15	6.80149931309063e-16	Gbp5/Gbp2/Ddx60/Irgm1/Irgm2/Ifih1/Irf1/Lbh/Nod1/Nr3c1/Tmf1/Cry1/Trim30a/Cry2/Ripk2/Jak2/Zbtb7a/Pak1/Crkl/Cyp7b1/Ipo5/Rxra/Ubr5/Rora/Ncor2/Wbp2/Kmt2d/Ufd1/Asxl1/Pum2/Eif2ak2/Pias2/Rxrg/Rhoa/Tlr3/Ppp2ca/Ddx3x/Carm1/Ep300/Cyp2j6/Lats1/Lacc1/Zc3hav1/Rnf14/Peg13/Src/Fbxl2/Flot1/Ubqln1/Prmt2/Ywhah/Lamp2/Parp1/Calr/Lsm14a/Tbk1/Brcc3/Thra/Sfrp1/Cnot1/Stard10/Erbin/Usp15/Epg5/Stat3/Rnf135/Otulin/Mapk8/Rar…	120
GO:0060070	GO:0060070	canonical Wnt signaling pathway	114/4926	305/28891	1.27493773395898e-17	1.36269594797982e-15	6.83321890744681e-16	Gli3/Dkk3/Lrrk2/Reck/Siah1a/Fgfr3/Bicc1/Amfr/Usp8/Rnf146/Limd1/Wnk2/Psen1/Ubr5/Cyld/Scyl2/Vps4b/Fgf2/Ctnnb1/Adnp/Atp6ap2/Map3k1/Cdh2/Tle1/Tle3/Ddx3x/Wls/Lats1/Csnk1d/Sox13/Axin2/Rnf14/Rab5a/Hdac2/Src/Lrp6/Frzb/Fzd6/Apoe/Tnks/Dab2ip/Mllt3/Tmem170b/Tmem64/Frmd8/Kpna1/Sfrp5/Thra/Sfrp1/Ccnyl1/Sulf2/Tle4/Cthrc1/Rapgef1/Otulin/Vps35/Smad3/Wnt6/Fzd2/Rspo2/Gprc5b/Ppm1a/Tbl1xr1/Ctnnd1/Yap1/Btrc/Usp47/Apc/…	114
GO:0050767	GO:0050767	regulation of neurogenesis	161/4926	494/28891	1.59303365697579e-17	1.67477456429275e-15	8.39813256611052e-16	Fgf13/Sema3e/Gli3/B2m/Per2/Gpr37l1/Hltf/Jade2/Fgfr3/Bhlhb9/Kdm1a/Pak1/Plxnc1/Ppp1cc/Reln/Syngap1/Plxnd1/Actr3/Plxnb1/Map2/Psen1/Il6st/Vim/Ryk/Ephb2/Il1rapl1/Eif4g2/Fgf2/Ctnnb1/Pias2/Sema6d/Adnp/Synj1/Nptn/Rab21/Nin/Megf8/Actr2/Epha7/Wls/Ep300/Stk25/Cux2/Sema3d/L1cam/Hdac2/Picalm/Marcks/Bmp7/Mbd1/Mfn1/Apoe/Dbn1/Ywhah/Tnik/Cask/Dhx36/Clcn2/Plxnb3/Afdn/Map6/Mecp2/Hapln1/Sema3b/Caprin1/Smarcd3/Stau2/…	161
GO:0007265	GO:0007265	Ras protein signal transduction	123/4926	342/28891	2.3255906598615e-17	2.40548595188577e-15	1.20622741356144e-15	Dlc1/Rasgrf1/Csf1/Kpnb1/Cadm4/Git1/Col3a1/Ssx2ip/Rasgef1c/Cul3/Erbb2/Syngap1/Usp8/Tax1bp3/Stard8/Sdcbp/Rac1/Timp2/Dok4/Ephb2/Rhoa/Flcn/Dennd4a/Arfgef1/Cdh2/Rab21/Dock5/Elmo1/Src/Rock2/Flot1/Apoe/Dab2ip/Rsu1/Rab12/Iqsec2/Rab30/Rit1/Arhgdia/Hacd3/Dhcr24/Sos1/Pik3cb/Cdc42/Col1a2/Kras/Abl1/Dgkz/Rap1b/Ulk1/Map2k1/Rabgef1/Gpsm2/Abca1/Arfgef3/Akap13/Arhgef28/Rasa4/Rapgef1/Sos2/Cdc42ep4/Rapgef4/Cdc42se1/…	123
GO:0060828	GO:0060828	regulation of canonical Wnt signaling pathway	99/4926	251/28891	2.60285528349375e-17	2.64954141794372e-15	1.3286086701877e-15	Gli3/Dkk3/Lrrk2/Reck/Fgfr3/Bicc1/Amfr/Usp8/Rnf146/Limd1/Wnk2/Psen1/Ubr5/Cyld/Scyl2/Fgf2/Ctnnb1/Adnp/Atp6ap2/Map3k1/Cdh2/Tle1/Tle3/Ddx3x/Wls/Lats1/Csnk1d/Sox13/Axin2/Rnf14/Hdac2/Src/Frzb/Fzd6/Apoe/Tnks/Dab2ip/Mllt3/Tmem170b/Tmem64/Frmd8/Kpna1/Sfrp5/Thra/Sfrp1/Ccnyl1/Sulf2/Tle4/Cthrc1/Rapgef1/Otulin/Vps35/Smad3/Rspo2/Gprc5b/Ppm1a/Tbl1xr1/Ctnnd1/Yap1/Btrc/Usp47/Apc/Amer2/Foxo3/Sox4/Stk3/Wnt5a/Tmem9/…	99
GO:0010639	GO:0010639	negative regulation of organelle organization	134/4926	387/28891	3.34449814540259e-17	3.35129165726044e-15	1.68050030167844e-15	Dlc1/Fgf13/Lrrk2/Zwint/Hnrnpu/Fgfr3/Mid1ip1/Kank4/Baz1b/Snca/Mtpn/Map2/Huwe1/Capza2/Fnip1/Wdr47/Pink1/Pfn2/Cgnl1/Camsap2/Smarca5/Specc1l/Fez1/Flcn/Capn1/Map3k1/Npm1/Arfgef1/Rad21/Swap70/Dcp2/Ppfia1/Sptbn1/Camsap1/Tpm1/Dync1li1/Clec16a/Lcmt1/Clip3/Src/Add3/Gclc/Gmfb/Bmp7/Wdr44/Mapre1/Mfn1/Map1a/Tnks/Tmod2/Dbn1/Ghitm/Rad50/Parp1/Rps6ka2/Pik3ca/Gnl3l/Tjp1/Nbn/Smad4/H3f3a/Dmtn/Zfp207/Cfl1/Tubb4a/Syt4…	134
GO:0051607	GO:0051607	defense response to virus	119/4926	328/28891	3.56593107777779e-17	3.51820246181368e-15	1.7641974805848e-15	Gbp5/Stat1/Gbp3/Ddx60/Gbp4/Irgm1/Gbp7/Irgm2/Zbp1/Plscr2/Ifih1/Ifit3/Trim12a/Irf1/Oasl2/Casp1/Stat2/Znfx1/Il15/Trim30a/Ercc6/Bst2/Parp9/Dtx3l/Zmpste24/Il27/Trim56/Tomm70a/Ufd1/Dhx9/Ifit2/Serinc3/Eif2ak2/Rtp4/Tlr3/Trim12c/Atg7/Mlkl/Apobec3/Ttc4/Zc3hav1/Trim5/Ddx1/Mid2/Nt5c2/Ilf3/Lyst/Slfn8/Fbxl2/Creb3/Ubqln1/Trim8/Ube2n/Lamp2/Ifit1/Dhx36/Ifngr1/Ilrun/Mov10/Dhx15/Trim34a/Trim30d/Lsm14a/Htra1/Hsp90aa…	119
GO:0140546	GO:0140546	defense response to symbiont	119/4926	329/28891	4.65843295186427e-17	4.52644401822812e-15	2.26977873491951e-15	Gbp5/Stat1/Gbp3/Ddx60/Gbp4/Irgm1/Gbp7/Irgm2/Zbp1/Plscr2/Ifih1/Ifit3/Trim12a/Irf1/Oasl2/Casp1/Stat2/Znfx1/Il15/Trim30a/Ercc6/Bst2/Parp9/Dtx3l/Zmpste24/Il27/Trim56/Tomm70a/Ufd1/Dhx9/Ifit2/Serinc3/Eif2ak2/Rtp4/Tlr3/Trim12c/Atg7/Mlkl/Apobec3/Ttc4/Zc3hav1/Trim5/Ddx1/Mid2/Nt5c2/Ilf3/Lyst/Slfn8/Fbxl2/Creb3/Ubqln1/Trim8/Ube2n/Lamp2/Ifit1/Dhx36/Ifngr1/Ilrun/Mov10/Dhx15/Trim34a/Trim30d/Lsm14a/Htra1/Hsp90aa…	119
GO:0051656	GO:0051656	establishment of organelle localization	159/4926	491/28891	4.8980010349231e-17	4.68819113984505e-15	2.35088659256718e-15	Lrrk2/Sdc4/Myo5a/Hnrnpu/Kpnb1/Lamp1/Sybu/Ap3m1/Tspan4/Dnm3/Trappc10/Rab7/Pdcd6ip/Stxbp1/Cul3/Myh9/Snca/Bloc1s5/Ttl/Map2/Exoc1/Psen1/Sdcbp/Dipk2a/Ywhaz/Vps4b/Exoc2/Fam91a1/Ctnnb1/Ap1s2/Fez1/Ankfn1/Npm1/Synj1/Ccdc186/Ap3m2/Ap1ar/Stk25/Cdc42bpa/Arf1/Seh1l/Dync1h1/Kif5c/Rab11b/Dtnbp1/Dctn2/Picalm/Sun1/Mark1/Copg1/Dnm1/Mapre1/Bicdl1/Riok2/Ap3b2/Dctn1/Ykt6/Map6/Mecp2/Rab3gap1/Cep83/Arfgap3/Trappc11/Tme…	159
GO:0051098	GO:0051098	regulation of binding	138/4926	405/28891	5.25945201833959e-17	4.96012732258997e-15	2.4872485938123e-15	B2m/Per2/Angpt1/Agrn/Lrrk2/Tmbim6/Kdm1a/Ripk2/Jak2/Zbtb7a/Amfr/Parp9/Plxnd1/Actr3/Map2/Dtx3l/Zmpste24/Psen1/Cyld/Hmgb1/Dhx9/Ifit2/Hnrnpk/Ctnnb1/Adnp/Cpne1/C9orf72/Carm1/Ep300/Jun/Ppp1r2/Nucks1/Eif3e/Hipk1/Dtnbp1/Hdac2/Src/Ide/Tdg/Ubash3b/Sumo1/Ccpg1/Mapre1/Flot1/Apoe/Tnks/Gtpbp4/Fbxw7/Fktn/Smad2/Parp1/Hipk3/Psme3ip1/Ilrun/Mecp2/Gnl3l/Fbh1/Smad4/Hspa4/Usp9x/Smarcd3/Dzip1/Cdc42/Ran/Trim21/Rest/Abl1…	138
GO:0009615	GO:0009615	response to virus	134/4926	389/28891	5.41925341752631e-17	5.03676408211539e-15	2.52567798482729e-15	Gbp5/Stat1/Gbp3/Ddx60/Gbp4/Irgm1/Gbp7/Irgm2/Zbp1/Plscr2/Ifih1/Ifit3/Trim12a/Irf1/Oasl2/Casp1/Stat2/Znfx1/Tgtp1/Il15/Trim30a/Ercc6/Gsdme/Bst2/Parp9/Dtx3l/Zmpste24/Il27/Trim56/Tomm70a/Ufd1/Dhx9/Ifit2/Serinc3/Nmi/Eif2ak2/Rtp4/Tlr3/Trim12c/Lgals8/Rrp1b/Ddx3x/Arf1/Atg7/Mlkl/Apobec3/Ttc4/Zc3hav1/Trim5/Ddx1/Uri1/Mid2/Nt5c2/Ilf3/Lyst/Slfn8/Fbxl2/Creb3/Ubqln1/Trim8/Ube2n/Lamp2/Ifit1/Dhx36/Ifngr1/Ilrun/Mov…	134
GO:0010976	GO:0010976	positive regulation of neuron projection development	95/4926	239/28891	6.25570096501375e-17	5.73111575551903e-15	2.8738596162582e-15	Dcc/Negr1/Ndnf/Atp1b2/Nrxn1/Bhlhb9/Kdm1a/Stk24/Scarb2/Cpeb1/Reln/Actr3/Fig4/Flna/Acsl6/Setx/Ephb2/Pum2/Hnrnpk/Kif3c/Fez1/Adnp/Nptn/Actr2/Ep300/Cux2/Tmem30a/Lrp6/Marcks/Bmp7/Mfn1/Apoe/Ptbp1/Dab2ip/Dbn1/Cask/Dhx36/Ndrg4/Plxnb3/Afdn/Ptk2b/Ddr2/Caprin1/Atf1/Stau2/Abl1/Plxnb2/Rapgef1/Twf1/Clip1/Avil/Kidins220/Ntrk3/Gprc5b/Tmem106b/Arsb/Atp8a2/Ppp2r5b/Cd24a/Ret/Lyn/Pak3/Met/Creb3l2/Amigo1/Wnt5a/Ngfr/Pt…	95
GO:0060560	GO:0060560	developmental growth involved in morphogenesis	109/4926	292/28891	7.26505430070557e-17	6.56208355358096e-15	3.29054720365538e-15	Fgf13/Sema3e/Ahr/Prkg1/Csf1/Nlgn3/Jade2/Kdm1a/Pak1/Ttl/Actr3/Map2/Septin7/Ryk/Pum2/Hnrnpk/Eif4g2/Ctnnb1/Sema6d/Adnp/Cpne1/Rab21/Nin/Megf8/Epha7/C9orf72/Ndn/Npr2/Ep300/Sema3d/Slc9a6/Impact/L1cam/Cyfip2/Picalm/Lrp6/Apoe/Dbn1/Afdn/Mecp2/Sema3b/Hsp90aa1/Sfrp5/Sfrp1/Usp9x/Plaa/Tmtc3/Flrt3/Cxcr4/Abl1/Gdi1/Ulk1/Cfl1/Raph1/Syt4/Cdkl5/Smurf1/Ttc3/Sh3glb1/Golga4/Rarg/Ntrk3/Yap1/Anapc2/Nrn1/Kdm5b/Bmpr2/Shtn…	109
GO:0030111	GO:0030111	regulation of Wnt signaling pathway	117/4926	323/28891	7.51794332784537e-17	6.69619035576005e-15	3.35779486353328e-15	Gli3/Dkk3/Lrrk2/Rnf213/Reck/Spin1/Fgfr3/Bicc1/Amfr/Usp8/Tax1bp3/Rnf146/Limd1/Wnk2/Psen1/Ubr5/Cyld/Scyl2/Fgf2/Ctnnb1/Adnp/Atp6ap2/Map3k1/Cdh2/Tle1/Tle3/Ddx3x/Wls/Lats1/Csnk1d/Sox13/Axin2/Rnf14/Apcdd1/Hdac2/Src/Lrp6/Frzb/Fzd6/Apoe/Tnks/Dab2ip/Cdc73/Mllt3/Tmem170b/Tmem64/Frmd8/Kpna1/Mdfic/Crbn/Sfrp5/Ift80/Thra/Sfrp1/Ccnyl1/Sulf2/Zranb1/Tle4/Abl1/Cthrc1/Sulf1/Rapgef1/Otulin/Vps35/Smad3/Rspo2/Gprc5b/P…	117
GO:0007611	GO:0007611	learning or memory	119/4926	331/28891	7.90939818942888e-17	6.94835213545307e-15	3.48424101927977e-15	Fgf13/B2m/Slc6a1/Nrxn1/Casp1/Prnp/Nlgn3/Git1/Bhlhb9/Pak1/Reln/Syngap1/Cyp7b1/Psen1/Jph4/Vdac1/Ephb2/Pias1/Ap1s2/Adnp/Synj1/Nptn/Epm2a/Ep300/Jun/Cux2/Arl6ip5/Prkca/Kmt2a/Peg13/Picalm/Gmfb/Zzef1/Apoe/Map1a/Tmod2/Prkar1b/Ndrg4/Mapk8ip2/Mecp2/Thra/Ncstn/Ddhd2/Bace1/Atad1/Prkar2b/Kras/Abl1/Trpm7/Syt4/Paip2/Ric8a/Slc11a2/Aph1b/Snap25/Pgrmc1/Itga8/Lgmn/Shisa7/Aph1c/Ythdf1/Spg11/Nfix/Deaf1/Large1/Gm2a/Gr…	119
GO:0051962	GO:0051962	positive regulation of nervous system development	134/4926	391/28891	8.73386355867193e-17	7.56895500023825e-15	3.79544141845558e-15	Gli3/Il1rap/Agrn/Nrxn1/Nlgn3/Adgrb1/Jade2/Bhlhb9/Kdm1a/Pak1/Plxnc1/Ppp1cc/Reln/Plxnd1/Actr3/Plxnb1/Il6st/Adgrl1/Vim/Ephb2/Il1rapl1/Eif4g2/Fgf2/Ctnnb1/Pias2/Adnp/Synj1/Nptn/Rab21/Nin/Megf8/Actr2/Wls/Lrrn3/Ep300/Stk25/Cux2/Prkca/Nlgn2/L1cam/Hdac2/Picalm/Marcks/Mfn1/Apoe/Dbn1/Tnik/Cask/Dhx36/Clcn2/Slitrk5/Plxnb3/Afdn/Map6/Mecp2/Hapln1/Caprin1/Smarcd3/Clstn1/Stau2/Tgm2/Kras/Flrt3/Cxcr4/Gdi1/Plxnb2/Ma…	134
GO:0007416	GO:0007416	synapse assembly	90/4926	222/28891	9.45961649471836e-17	8.08860274408384e-15	4.05601801984064e-15	Setd5/Fgf13/Negr1/Il1rap/Agrn/Nrxn1/Nlgn3/Adgrb1/Dnm3/Slc25a46/Bhlhb9/Reln/Snca/Plxnd1/Actr3/Crkl/Plxnb1/Sdcbp/Adgrl1/Ephb2/Il1rapl1/Ctnnb1/Rhoa/Adnp/Cdh2/Nptn/Epha7/Lrrn3/Cux2/Prkca/Nlgn2/Slitrk5/Mecp2/Ptk2b/Nrg2/Clstn1/Stau2/Flrt3/Plxnb2/Sipa1l1/Vps35/Gpm6a/Ntrk3/Mdga2/Eif4g1/Nptxr/Ephb3/Bsn/Gpc4/Pdlim5/Large1/Srgap2/Arhgef9/Lhfpl4/Amigo1/Add2/Wnt5a/Six4/Sptbn2/Rab29/Fzd1/Gabrb3/Ptk2/Pten/Grin1…	90
GO:0042326	GO:0042326	negative regulation of phosphorylation	129/4926	372/28891	1.13220524847481e-16	9.55372665588019e-15	4.7907022632833e-15	Gbp4/Angpt1/Lrrk2/Irf1/Ctdsp2/Plec/Prnp/Pik3ip1/Hnrnpu/Smyd3/Cadm4/Cdkn1b/Snca/Crkl/Psen1/Prkar2a/Midn/Prkar1a/Ppp1r15b/Ephb2/Adnp/Npm1/Epm2a/C9orf72/Jun/Lats1/Suz12/Dnajc3/Prkca/Ppp2r5a/Cep43/Impact/Wnk4/Dtnbp1/Ubash3b/Dusp16/Spred1/Lrp6/Ptprj/Apoe/Socs5/Dab2ip/Prkar1b/Parp14/Hipk3/Aida/Rubcn/Hspa4/Ddr2/Sfrp5/Sfrp1/Pik3cb/Prkar2b/Abl1/Dmtn/Inpp5f/Rabgef1/Tmed2/Prkdc/Mapk8ip1/Dnajc10/Mllt1/Ntrk3/…	129
GO:0008088	GO:0008088	axo-dendritic transport	49/4926	87/28891	1.26761455843455e-16	1.05574183938192e-14	5.2940020177957e-15	Dlg2/Myo5a/Hnrnpu/Sybu/Ap3m1/Bloc1s5/Map2/Arl8b/Arl8a/Fez1/Stau1/Rab21/Ap3m2/Dync1h1/Kif5c/Dtnbp1/Map1a/Kif3a/Ap3b2/Map6/Mecp2/Pura/Kif5a/Stau2/Kif3b/Borcs5/Rabgef1/Trak1/Agbl4/Sfpq/Bsn/Ap3b1/Spg11/Sod1/Snapin/Kif1c/Fbxw11/Agtpbp1/Ap3d1/Ank3/Pafah1b1/Kif1a/Wasf1/Kif5b/App/Bloc1s6/Rab27b/Hap1/Bloc1s4	49
GO:0042063	GO:0042063	gliogenesis	135/4926	397/28891	1.38507264035731e-16	1.13877831315531e-14	5.7103872014731e-15	Gli3/Hexb/Csf1/Atp1b2/Gpr37l1/Plec/Nr3c1/Nlgn3/Mal/Fgfr3/Slc25a46/Col3a1/Efemp1/Erbb2/Ppp1cc/Reln/Wdr1/Actr3/Crkl/Psen1/Il6st/Wdr47/Adam22/Ptpn11/Vim/Cspg5/Fgf2/Ctnnb1/Rhoa/Vps54/Socs7/Synj1/Cdh2/Epm2a/Ndn/Wasf3/Suz12/Sox13/Plp1/Apcdd1/Raf1/Hdac2/Sun1/B4galt6/Lrp6/Mbd1/Ptprj/Dab2ip/Clcn2/Ifngr1/Afdn/Mecp2/Hapln1/Mios/Sos1/Ncstn/Tspan2/Kras/Nfe2l1/Cxcr4/Abl1/Hdac11/Map2k1/Stat3/Arhgef10/Sun2/Ntrk3…	135
GO:0048588	GO:0048588	developmental cell growth	108/4926	291/28891	1.61735091269076e-16	1.31292043077036e-14	6.58362030415759e-15	Fgf13/Sema3e/Prkg1/Yy1/Nr3c1/Nlgn3/Jade2/Kdm1a/Pak1/Ttl/Actr3/Map2/Septin7/Ryk/Tomm70a/Kmt2d/Pum2/Hnrnpk/Eif4g2/Ctnnb1/Sema6d/Adnp/Cpne1/Rab21/Nin/Megf8/Epha7/C9orf72/Ndn/Npr2/Ep300/Sema3d/Slc9a6/Impact/L1cam/Cyfip2/Picalm/Akap6/Apoe/Prmt2/Dbn1/Afdn/Mecp2/Sema3b/Hsp90aa1/Usp9x/Plaa/Flrt3/Cxcr4/Abl1/Gdi1/Ulk1/Raph1/Syt4/Akap13/Cdkl5/Smurf1/Ttc3/Sh3glb1/Golga4/Rarg/Ntrk3/Anapc2/Nrn1/Rgs4/Bmpr2/Shtn…	108
GO:0106027	GO:0106027	neuron projection organization	59/4926	118/28891	1.93389002084975e-16	1.52269910238268e-14	7.63555238582661e-15	Epha5/Lrrk2/Prnp/Nlgn3/Dnm3/Bhlhb9/Reln/Kifbp/Dip2a/Actr3/Septin7/Psen1/Ephb2/Actr2/Cux2/Arf1/Dtnbp1/Marcks/Mfn1/Apoe/Map1a/Dbn1/Dctn1/Cask/Dhx36/Afdn/Caprin1/Cdc42/Stau2/Cfl1/Sipa1l1/Vps35/Abcd1/Ephb3/Lgmn/Pdlim5/Cdk5r1/Grin2b/Rph3a/Pak3/Ube3a/Nedd9/Ckap5/Pafah1b1/Kif1a/Pten/Grin1/Fcgr2b/Abi3bp/Zfp365/App/Chrna7/Itga3/Shank1/Zdhhc15/Tanc2/Lzts3/Pls1/Atp1a3	59
GO:0032886	GO:0032886	regulation of microtubule-based process	101/4926	265/28891	1.94299338608776e-16	1.52269910238268e-14	7.63555238582661e-15	Fgf13/Agrn/Hnrnpu/Lamp1/Slain2/Memo1/Mid1ip1/Git1/Prkaa2/Cdkn1b/Pdcd6ip/Pak1/Ccdc39/Erbb2/Snca/Map2/Wdr47/Rac1/Cyld/Parp3/Camsap2/Vps4b/Specc1l/Rhoa/Fez1/Cfap20/Npm1/Gnai1/Togaram1/Cltc/Camsap1/Azin1/Dync1li1/Phldb1/Dync1h1/Clip3/Rock2/Mapre1/Bbs2/Map1a/Kif3a/Ska2/Dctn1/Slain1/Map6/Mecp2/Gda/Trim36/Rnf4/Cenpj/Abl1/Tacc1/Fam107a/Borcs5/Tubb4a/Gpsm2/Tbcd/Chmp2b/Alms1/Chmp1a/Akap9/Mapk8/Prkaa1/Clip1…	101
GO:0019058	GO:0019058	viral life cycle	97/4926	250/28891	1.94700337432371e-16	1.52269910238268e-14	7.63555238582661e-15	Gbp3/Gbp7/Plscr2/Ifih1/Trim12a/Oasl2/Znfx1/Trim30a/Vapa/Rab7/Ddb1/Pdcd6ip/Eef1a1/Ctsb/Bst2/Pikfyve/Trim62/Trim56/Hmgb1/Top2b/Vps4b/Pkn2/Arl8b/Eif2ak2/P4hb/Larp1/Stau1/Trim12c/Ddx3x/Atg7/Nucks1/Nectin3/Apobec3/Zc3hav1/Trim5/Mid2/Ilf3/Fbxl2/Apoe/Bsg/Trim8/Axl/Rad50/Usp6nl/Ppid/Trim34a/Nbn/Ppib/Trim30d/Ddx6/Cd209c/AU040320/Hacd3/Trim21/Ccnk/Cnot7/Chmp2b/Chmp1a/Chmp4b/Rab1a/Vapb/Ciita/Kpna6/Vps4a/Tas…	97
GO:0030705	GO:0030705	cytoskeleton-dependent intracellular transport	87/4926	214/28891	2.49438760011104e-16	1.92729008186893e-14	9.66436793701867e-15	Dlg2/Myo5a/Hnrnpu/Lamp1/Nme7/Sybu/Ap3m1/Ssx2ip/Bloc1s5/Map2/Ift57/Arl8b/Arl8a/Fez1/Ccdc186/Stau1/Rab21/Ap3m2/Dync1h1/Kif5c/Dtnbp1/Clip3/Ift88/Sun1/Copg1/Wdr35/Bicdl1/Map1a/Kif3a/Ap3b2/Ift43/Map6/Mecp2/Ift80/Pura/Kif5a/Cdc42/Stau2/Kif3b/Borcs5/Wdpcp/Map2k1/Syt4/Rabgef1/Trak1/Sun2/Cluap1/Agbl4/Ift74/Syne2/Rab1a/Sfpq/Intu/Cilk1/Bsn/Ap3b1/Spg11/Sod1/Hook3/Snapin/Kif1c/Fbxw11/Agtpbp1/Ap3d1/Pcm1/Lca5/A…	87
GO:0007034	GO:0007034	vacuolar transport	73/4926	165/28891	2.86380861576318e-16	2.18638150629634e-14	1.09635780966873e-14	Irgm1/Irgm2/Lamp1/Rab7/Vps13a/Scarb2/Dtx3l/Sqstm1/Pink1/Scyl2/Gak/Vps4b/Arl8b/Vps54/Rab34/Ap1g1/Vps39/C9orf72/Snx27/Arf1/Clec16a/Ankfy1/Pxk/Lyst/Vps33a/Lamp2/Gnptab/M6pr/Rab12/Atp6v0d1/Ndfip2/Aktip/Epg5/Trak1/Igf2r/Hgs/Chmp2b/Chmp1a/Vps35/Smurf1/Stam/Stx8/Chmp4b/Hgsnat/Tmem106b/Rhob/Ncoa4/Mtm1/Leprotl1/Ap3b1/Rbsn/Hook3/Snapin/Ap3d1/Vps4a/Pcdhga3/Nedd4/Ndfip1/Plekhm1/Tpcn2/Lipa/Grn/Sorl1/Vps37d/De…	73
GO:0031589	GO:0031589	cell-substrate adhesion	127/4926	368/28891	2.99271176111717e-16	2.25791300282875e-14	1.13222717402018e-14	Dlc1/Sema3e/Adamts12/Angpt1/Csf1/Ndnf/Atp1b2/Sdc4/Itga1/Col16a1/Actg1/Col3a1/Jak2/Myh9/Crkl/Flna/Rac1/Ptpn11/Cspg5/Thsd1/Ctnnb1/Rhoa/P4hb/Slk/Bcar1/Ap1ar/Ldb1/Onecut2/Dock5/L1cam/Epdr1/Src/Vcam1/Marcks/Ptprj/Edil3/Dbn1/Axl/Rsu1/Cask/Calr/Ptk2b/Bcam/Sfrp1/Pik3cb/Cdc42/Sorbs3/Abl1/Dmtn/Trpm7/Fam107a/Wdpcp/Cfl1/Adam9/Itga9/Rcc2/Peak1/Smad3/Mink1/Rab1a/Itgb4/Itga8/Utrn/Ephb3/Itga2/Fer/Hacd1/Dusp3/Lim…	127
GO:0099111	GO:0099111	microtubule-based transport	89/4926	222/28891	3.17869302277641e-16	2.37034399477501e-14	1.18860553054858e-14	Dlg2/Myo5a/Hnrnpu/Lamp1/Nme7/Sybu/Ap3m1/Ssx2ip/Ccdc39/Bloc1s5/Map2/Ift57/Arl8b/Arl8a/Fez1/Stau1/Rab21/Ap3m2/Dync1h1/Kif5c/Rfx3/Dtnbp1/Clip3/Ift88/Sun1/Copg1/Wdr35/Bicdl1/Map1a/Kif3a/Ap3b2/Ift43/Map6/Mecp2/Ift80/Pura/Kif5a/Cdc42/Stau2/Kif3b/Borcs5/Wdpcp/Map2k1/Rabgef1/Trak1/Sun2/Cluap1/Agbl4/Ift74/Cfap54/Syne2/Rab1a/Sfpq/Intu/Cilk1/Bsn/Ap3b1/Spg11/Sod1/Snapin/Kif1c/Fbxw11/Agtpbp1/Ap3d1/Ofd1/Pcm1/L…	89
GO:0001667	GO:0001667	ameboidal-type cell migration	152/4926	471/28891	3.35240901220879e-16	2.47114930980402e-14	1.23915420838449e-14	Sema3e/Angpt1/Plec/Sdc4/Col18a1/Adgrb1/Plcg1/Adipor1/Pak1/Epb41l4b/Myh9/Plxnd1/Actr3/Pik3r3/Zfand5/Rac1/Akap12/Ptpn11/Pfn2/Hmgb1/Fap/Pkn2/Sp1/Ythdf3/Appl1/Fgf2/Sema6d/Rhoa/Cdh2/Lgals8/Megf8/Bcar1/Patz1/Jun/Akt3/Paxip1/Prkca/Mia3/Sema3d/Dock5/Src/Vstm4/Rock2/Sparc/Spred1/Lrp6/Bmp7/Apoe/Bsg/Dab2ip/Fbxw7/Calr/Amotl2/Mecp2/Tns1/Sema3b/Smad4/Ptk2b/Ddr2/Nus1/Nr4a1/Acvr1/Lemd3/Fut8/Pik3cb/Cdc42/Sgpl1/Cx…	152
GO:0006979	GO:0006979	response to oxidative stress	132/4926	389/28891	3.6429946372331e-16	2.65483234188362e-14	1.33126179626162e-14	Gpr37l1/Lrrk2/Prnp/Plekha1/Prkaa2/Ercc6/Stk24/Psip1/Jak2/Rbpms/Snca/Rnf146/Kpna4/Sqstm1/Ripk1/Psen1/Trp53inp1/Ppp1r15b/Pink1/Zfp277/Setx/Sesn3/Sp1/Prdx1/Capn1/Usp25/Pex2/Ep300/Jun/Vkorc1l1/Stk25/Arl6ip5/Prkca/Atg7/Ero1a/Prdx6/Wrn/Cpeb2/Mapk9/Atf4/Hdac2/Src/Ide/Gclc/Apoe/Axl/Idh1/Parp1/Cst3/Srxn1/Ptk2b/Ddr2/Sod2/Fut8/Nfe2l1/Abl1/Eif2s1/Keap1/Cfl1/Map2k1/Adam9/Mapk8/Slc11a2/Prkaa1/Abcd1/Rhob/Prdx3/…	132
GO:0051402	GO:0051402	neuron apoptotic process	127/4926	369/28891	3.80510685178601e-16	2.74181463376446e-14	1.37487893935024e-14	Sema3e/Chl1/Angpt1/Grik2/Ndnf/Agrn/Itga1/Prnp/Nr3c1/Tmbim6/Siah1a/Ppp2r2b/Gapdh/Fgfr3/Ccnd1/Bhlhb9/Stxbp1/Jak2/Ctsb/Snca/Syngap1/Plxnd1/Ripk1/Psen1/Il6st/Pink1/Zfp110/Ctnnb1/Rhoa/Hspd1/Vps54/Adnp/Npm1/Rad21/Epha7/Egln1/Npr2/Jun/Atg7/Kcnma1/Atf4/Gclc/Apoe/Fbxw7/Axl/Parp1/Mcl1/Pik3ca/Mecp2/Ptk2b/Gbe1/Hspa4/Cpeb4/Optn/Sod2/Ncstn/Tnfrsf1a/Bace1/Cdc42/Kras/Abl1/Ube2m/Kcnb1/Mapk8/Pou4f1/Prdx3/Pcdhgc3/L…	127
GO:0016197	GO:0016197	endosomal transport	93/4926	238/28891	4.77008567404027e-16	3.39895104751336e-14	1.70439903323895e-14	Lrrk2/Ankrd50/Trappc10/Rab7/Washc4/Pikfyve/Usp7/Vps26a/Vps4b/Arl8b/Vps50/Lrba/Ap1s2/Vps54/Vps13b/Acap2/Ric1/Vps39/Cltc/Prepl/Snx27/Clec16a/Rab11b/Picalm/Ankfy1/Lyst/Dctn1/Rab12/Ykt6/Ndrg4/Trarg1/Tom1/Ube2o/Ehd4/Snx2/Reps1/Stx12/Cdc42/Atp9a/Inpp5f/Heatr5b/Abca1/Epg5/Dennd5a/Rab6a/Hgs/Chmp2b/Alms1/Arl1/Chmp1a/Tbc1d10b/Vps35/Stam/Snx12/Chmp4b/Washc2/Snx9/Nsg2/Snap25/Rab11fip4/Stx6/Snx30/Gga1/Leprotl…	93
GO:0061136	GO:0061136	regulation of proteasomal protein catabolic process	81/4926	195/28891	6.07760877368678e-16	4.28304451270915e-14	2.14772640874646e-14	Lrrk2/Tmf1/Psme2/Araf/Rnf19b/Psen1/Usp7/Rnf217/Nub1/Rad23b/Pias1/Usp25/Epm2a/Usp5/Bcap31/Atg7/Csnk1d/Clec16a/Axin2/Mapk9/Rnf14/Marchf7/Rhbdf1/Gclc/Sumo1/Tmem259/Apoe/Ubqln2/Map1a/Sumo2/Ubqln1/Socs5/Dab2ip/Fbxw7/Ubqln4/Psme3ip1/Psmf1/Usp9x/Cop1/Tmtc3/Nfe2l1/Ankib1/Smarcc1/Usp13/Mapk8/Psmd14/Fbxw8/Psme1/Btrc/Rnf40/Mtm1/Ern1/Tlk2/Prkaca/Ubxn1/Fbxo22/Bbs7/Eif2ak3/Rad23a/Sh3rf1/Fhit/Psme3/Herpud1/Ccar…	81
GO:0031345	GO:0031345	negative regulation of cell projection organization	88/4926	221/28891	7.58797764068943e-16	5.28931528366753e-14	2.65231941559568e-14	Fgf13/Sema3e/Ntm/H2-K1/B2m/H2-D1/Nrxn1/Lrrk2/Prnp/Xylt1/Nlgn3/Dnm3/Efemp1/Syngap1/Actr3/Map2/Itm2c/Psen1/Flna/Pfn2/Vim/Ryk/Gak/Ephb2/Sema6d/Rhoa/Il15ra/Neo1/Epha7/Carm1/Sema3d/Dtnbp1/Hdac2/Wdr44/Apoe/Ywhah/Plxnb3/Sema3b/Lrig2/Gdi1/Inpp5f/Ulk1/Cfl1/Dennd5a/Gdi2/Ttc3/Yap1/Cyth2/Cep97/Prag1/Rap1gap2/Pmp22/Snapin/Adcy6/Katna1/Grin2b/Map4/Evl/Ube3a/Ptpn9/Rtn4/Wnt5a/Rtn4rl1/Ngfr/Sema4f/Rab29/Pafah1b1/P…	88
GO:0048284	GO:0048284	organelle fusion	74/4926	171/28891	7.77333443701093e-16	5.36025739188721e-14	2.68789323203943e-14	Samd9l/Vcpip1/Rab7/Stxbp1/Snca/Huwe1/Pikfyve/Pip4k2a/Arl8b/Gdap1/Rab34/Vps39/Ankfy1/Mfn1/Rab12/Mcl1/Snap47/Trarg1/Miga1/Tom1/AU040320/Stx17/Gnai3/Stx12/Uso1/Stx1b/Syt4/Chmp2b/Cplx2/Chmp1a/Pla2g5/Eea1/Stx8/Afg3l2/Chmp4b/Snap25/Stx6/Mff/Rab3a/Spg11/Gosr2/Rims2/Snapin/Vps4a/Pcdhga3/Parl/Bak1/Plekhm1/Oma1/Miga2/Coro1a/Vamp3/Vat1/Mul1/Pla2g4a/Kif5b/Cplx1/Rims1/Snph/Cacna1b/Sphk1/Syt9/Bnip3/Syt7/Bloc1s…	74
GO:0060996	GO:0060996	dendritic spine development	63/4926	134/28891	8.58610148514259e-16	5.85773072598079e-14	2.9373505080751e-14	Epha5/Lrrk2/Palm/Nr3c1/Nlgn3/Dnm3/Git1/Bhlhb9/Pak1/Reln/Dip2a/Actr3/Septin7/Psen1/Rac1/Ephb2/Hnrnpk/Eif4g2/Actr2/Cux2/Arf1/Nlgn2/Slc9a6/Dtnbp1/Hdac2/Marcks/Mfn1/Apoe/Dbn1/Cask/Dhx36/Afdn/Mecp2/Caprin1/Cdc42/Stau2/Cfl1/Cdkl5/Sipa1l1/Ephb3/Camk2a/Pdlim5/Cdk5r1/Foxo6/Srgap2/Pak3/Ube3a/Ngfr/Grn/Pafah1b1/Kif1a/Pten/Abi3bp/Zfp365/Sdk1/Shank1/Zdhhc15/Tanc2/Lzts3/Arf6/Ndp/Mef2c/Neurl1a	63
GO:0001558	GO:0001558	regulation of cell growth	148/4926	459/28891	8.92116994971329e-16	6.02225925131698e-14	3.01985309655115e-14	Fgf13/Sema3e/Rerg/Yy1/Cd44/Nr3c1/Cdkn1b/Adipor1/Crlf3/Pak1/Erbb2/Bst2/Ttl/Actr3/Crkl/Mtpn/Map2/Sdcbp/Ryk/Tomm70a/Sbf1/Pum2/Hnrnpk/Eif4g2/Sema6d/Rhoa/Adnp/Npm1/Epm2a/Rab21/Megf8/Cgrrf1/Ddx3x/Epha7/Ep300/Sema3d/Cep43/L1cam/Cirbp/Slc25a33/Uri1/Picalm/Akap6/Frzb/Ptprj/Rictor/Apoe/Creb3/Dab2ip/Dbn1/Cdc73/Afdn/Mecp2/Sema3b/Smad4/Ptk2b/Sfrp1/Plaa/Clstn1/Cdc42/Prdm11/Cxcr4/Abl1/Gdi1/Fam107a/Ulk1/Cfl1/Syt…	148
GO:0032984	GO:0032984	protein-containing complex disassembly	95/4926	248/28891	1.03393185180919e-15	6.90688017255455e-14	3.46344496411962e-14	Fgf13/Irgm1/Irgm2/Per2/Mid1ip1/Asph/Upf1/Wdr1/Mtpn/Map2/Capza2/Zmpste24/Wdr47/Gak/Setx/Camsap2/Smarce1/Vps4b/Eif5a2/Specc1l/Rhoa/Synj1/Nckap5/Swap70/Sptbn1/Camsap1/Gspt1/Tpm1/Clec16a/Add3/Ssrp1/Vps33a/Map1a/Tmod2/Ubqln1/Ubqln4/Lamp2/Pik3ca/Tom1/Nckap5l/Rubcn/Eif5a/Stx17/Scaf4/Smarcd3/Dmtn/Cfl1/Epg5/Smarcc1/Oga/Chmp2b/Chmp1a/Twf1/Avil/Chmp4b/Taok1/Map1lc3b/Atp2a2/Cebpg/Apc/Snapin/Svil/Arid1a/Nsf/V…	95
GO:1905475	GO:1905475	regulation of protein localization to membrane	85/4926	212/28891	1.45107436501346e-15	9.5935462915787e-14	4.81066976138484e-14	Nrxn1/Myo5a/Prnp/Cd81/Pak1/Erbb2/Actr3/Crkl/Sqstm1/Ephb2/Appl1/Ap2m1/Cdh2/Epm2a/Ppfia1/Cltc/Sptbn1/Snx27/Tmem59/Nlgn2/Ppp2r5a/Wnk4/Clip3/Picalm/Dbn1/Tnik/Pik3ca/Iqsec2/Nbea/Gdi1/Dmtn/Map2k1/Tmed2/Kcnb1/Stx8/Cacnb3/Sh3glb1/Rapgef4/Pgrmc1/Mff/Rab11fip2/Dlg1/Camk2a/Shisa7/Lztfl1/Rer1/Gpc4/Tcaf1/Ppp1r9b/Cdk5r1/Frrs1l/Lgals3/Ar/Vps4a/Gpc1/Hectd1/Zdhhc7/Ptpn9/Efcab7/Mesd/Akt2/Ptn/Csk/Ank3/Arhgef16/Atp2…	85
GO:0016311	GO:0016311	dephosphorylation	116/4926	331/28891	1.63389273285124e-15	1.05839940361364e-13	5.30732833477994e-14	Dlc1/Ahr/Ctdsp2/Itga1/Ptpdc1/Ppp2r2b/Ppp4r3a/Cry2/Mtmr6/Ptpn4/Sacm1l/Jak2/Ppp1cc/Fig4/Ppp4r1/Ppp1r15b/Ptpn11/Pink1/Ppp6r1/Ptpn21/Tiprl/Ephx2/Calm3/Ywhae/Mfhas1/Ppp4r4/Ppp2ca/Synj1/Epm2a/Swap70/Ppp1cb/Ppp1r2/Ppp2r5a/Gnai2/Uri1/Src/Ubash3b/Dusp16/Ppp6r2/Rock2/Ptprj/Acp2/Ptbp1/Ppp1r7/Ppp2r5e/Ppp2r1a/Rngtt/Slc39a10/Inpp5b/Igbp1/Ppp3cb/Ublcp1/Lpin1/Inpp5f/Ppp4c/Ppp6c/Ppp4r3b/Phlpp2/Ocrl/Nceh1/Cnep1r1/…	116
GO:0018105	GO:0018105	peptidyl-serine phosphorylation	116/4926	331/28891	1.63389273285124e-15	1.05839940361364e-13	5.30732833477994e-14	Irgm1/Irgm2/Angpt1/Nrxn1/Lrrk2/Uhmk1/Cd44/Smyd3/Ercc6/Ripk2/Prkacb/Pak1/Crebl2/Tnks1bp1/Araf/Snca/Ripk1/Fnip1/Pikfyve/Pink1/Pfn2/Pkn2/Stk32a/Map3k1/Epm2a/Tlk1/Rps6ka5/Lats1/Akt3/Prkca/Csnk1d/Hipk1/Mapk9/Raf1/Rock2/Rictor/Tnks/Hipk3/Rps6ka2/Pik3ca/Stk32c/Hsp90aa1/Tbk1/Nek6/Dmtn/Inpp5f/Ulk1/Cab39/Dyrk2/Stk38l/Akap9/Morc3/Mapk8/Prkaa1/Rps6kb1/Prkdc/Tgfbr1/Mast2/Ntrk3/Eif4g1/Ggnbp2/Mknk2/Camk2a/Ern1/…	116
GO:0001505	GO:0001505	regulation of neurotransmitter levels	87/4926	220/28891	1.79903070547075e-15	1.15371839141839e-13	5.78530400548751e-14	Slc1a2/Per2/Syn2/Slc6a1/Nrxn1/Lrrk2/Slc6a11/Unc13b/Git1/Stxbp1/Pak1/Snca/Cacnb4/Syt10/Psen1/Pfn2/Cspg5/Rims3/Synj1/Prepl/Arl6ip5/Prkca/Dtnbp1/Rab5a/Flot1/Stxbp5/Cask/Ncs1/Snap47/Rab3gap1/Slc4a8/Nr4a1/Rap1b/Stx1b/Nat8l/Syp/Syt4/Lin7a/Cplx2/Septin5/Snap25/Rab3a/Snap91/Syn1/Camk2a/Atp2a2/Prkaca/Rims2/Lin7c/Slc18b1/Snapin/Slc17a6/Rph3a/Syde1/Tor1a/Kcnc4/Xbp1/Sptbn2/Cplx1/Rims1/Mctp1/P2ry1/Cacna1b/Sph…	87
GO:0007015	GO:0007015	actin filament organization	150/4926	471/28891	1.86298650900107e-15	1.18290420616078e-13	5.9316558467934e-14	Dlc1/Cyria/Plec/Sdc4/Myo5a/Phactr1/Kank4/Actg1/Washc4/Pak1/Cd47/Cul3/Myh9/Wdr1/Actr3/Mtpn/Capza2/Flna/Rac1/Pfn2/Cgnl1/Rnd3/Elmo2/Shroom4/Cnn3/Enah/Specc1l/Rhoa/Capn1/Map3k1/Arfgef1/Swap70/Ppfia1/Bcar1/Actr2/Sptbn1/Ap1ar/C9orf72/Wasf3/Lats1/Gas2/Arf1/Tpm1/Diaph2/Arhgap12/Elmo1/Cyfip2/Src/Add3/Gmfb/Rock2/Marcks/Rictor/Tmod2/Dbn1/Gas2l3/Jmy/Iqgap2/Pls3/Coro7/Pik3ca/Tjp1/Ptk2b/Arpc5/Marcksl1/Gas7/Cdc…	150
GO:0032271	GO:0032271	regulation of protein polymerization	83/4926	206/28891	2.22665177464928e-15	1.39995272851233e-13	7.02004248870335e-14	Cyria/Slain2/Kank4/Git1/Cdkn1b/Pak1/Snca/Actr3/Mtpn/Map2/Capza2/Rac1/Pfn2/Camsap2/Rhoa/Capn1/Map3k1/Arfgef1/Togaram1/Sptbn1/Camsap1/Lats1/Tpm1/Clip3/Cyfip2/Add3/Mapre1/Rictor/Tmod2/Dbn1/Dctn1/Slain1/Mecp2/Gda/Hsp90aa1/Ptk2b/Arpc5/Abl1/Dmtn/Cfl1/Tubb4a/Tbcd/Akap9/Mapk8/Twf1/Clip1/Avil/Snx9/Cdc42ep4/Dlg1/Fer/Apc/Svil/Dyrk1a/Tmod1/Evl/Pak3/Met/Vasp/Add2/Prune1/Rps3/Fhod3/Ckap5/Coro1a/Hip1r/Eps8/Cyfi…	83
GO:0007269	GO:0007269	neurotransmitter secretion	74/4926	174/28891	2.407148539441e-15	1.48433111379184e-13	7.44315666800836e-14	Syn2/Nrxn1/Lrrk2/Unc13b/Git1/Stxbp1/Pak1/Snca/Cacnb4/Syt10/Psen1/Pfn2/Cspg5/Rims3/Synj1/Prepl/Prkca/Dtnbp1/Rab5a/Stxbp5/Cask/Ncs1/Snap47/Rab3gap1/Slc4a8/Nr4a1/Rap1b/Stx1b/Syp/Syt4/Lin7a/Cplx2/Septin5/Snap25/Rab3a/Snap91/Syn1/Camk2a/Atp2a2/Prkaca/Rims2/Lin7c/Snapin/Rph3a/Syde1/Kcnc4/Xbp1/Sptbn2/Cplx1/Rims1/Mctp1/P2ry1/Cacna1b/Sphk1/Syt9/Unc13a/Syt7/Slc30a1/Vps18/Prkn/Ppfia3/Ica1/Ptprn2/Kcnh1/Sv2a/…	74
GO:0099643	GO:0099643	signal release from synapse	74/4926	174/28891	2.407148539441e-15	1.48433111379184e-13	7.44315666800836e-14	Syn2/Nrxn1/Lrrk2/Unc13b/Git1/Stxbp1/Pak1/Snca/Cacnb4/Syt10/Psen1/Pfn2/Cspg5/Rims3/Synj1/Prepl/Prkca/Dtnbp1/Rab5a/Stxbp5/Cask/Ncs1/Snap47/Rab3gap1/Slc4a8/Nr4a1/Rap1b/Stx1b/Syp/Syt4/Lin7a/Cplx2/Septin5/Snap25/Rab3a/Snap91/Syn1/Camk2a/Atp2a2/Prkaca/Rims2/Lin7c/Snapin/Rph3a/Syde1/Kcnc4/Xbp1/Sptbn2/Cplx1/Rims1/Mctp1/P2ry1/Cacna1b/Sphk1/Syt9/Unc13a/Syt7/Slc30a1/Vps18/Prkn/Ppfia3/Ica1/Ptprn2/Kcnh1/Sv2a/…	74
GO:0090150	GO:0090150	establishment of protein localization to membrane	100/4926	270/28891	2.46252377864215e-15	1.50401571356496e-13	7.54186480576618e-14	Irgm2/Srp54c/Prnp/Ssr3/Mal/Sec63/Rab7/Sacm1l/Pak1/Erbb2/Mapk10/Actr3/Pikfyve/Tomm70a/Golph3/Rab34/Rtp4/Zdhhc3/Prepl/Sptbn1/Snx27/Gga2/Nectin3/Blzf1/Rab11b/Bbs2/Gorasp2/Tram2/Emc2/Snap47/Afdn/Trarg1/Zdhhc20/Rab3gap1/Hsp90aa1/Hspa4/Zdhhc1/Optn/Golga7/Emc8/Clstn1/Atad1/Gdi1/Dmtn/Stx1b/Rabgef1/Oga/Srp72/Kcnb1/Vps35/Clip1/Chmp4b/Cacnb3/Sh3glb1/Golga4/Snap25/Mff/Zdhhc21/Gga1/Get4/Ap3b1/Srp19/Tcaf1/Cd24…	100
GO:0031334	GO:0031334	positive regulation of protein-containing complex assembly	85/4926	214/28891	2.78605040118921e-15	1.68556049271947e-13	8.45221844650747e-14	Gbp5/Gbp2/Ahr/Msn/Slain2/Unc13b/Git1/Cdkn1b/Pak1/Snca/Actr3/Fnip1/Ice1/Rac1/Pfn2/Rhoa/Map3k1/Ppp2ca/Togaram1/Ddx3x/Cand1/Mapk9/Src/Sumo1/Mapre1/Rictor/Dab2ip/Dctn1/Slain1/Abca3/Mecp2/Gnl3l/Gda/Mpp7/Hsp90aa1/Ptk2b/Brcc3/Zdhhc1/Crbn/Psmc6/Abca1/Akap9/Mapk8/Clip1/Sh3glb1/Snx9/Cdc42ep4/Eif4g1/Dlg1/Slf1/Snap91/Ppp2r5b/Fer/Cd24a/Apc/Lgals3/Evl/Bak1/Faf1/Met/Vasp/P2ry12/Rps3/Ckap5/Hip1r/Casp4/Rims1/Cdc4…	85
GO:0045088	GO:0045088	regulation of innate immune response	150/4926	474/28891	3.39239097087108e-15	2.03321526132675e-13	1.01955282006996e-13	Nlrc5/Gbp5/Tap1/Gbp2/H2-K1/H2-Q4/Gbp3/Ddx60/Irgm1/Gbp7/Irgm2/H2-D1/Srebf1/Zbp1/H2-Q7/Plscr2/Ifih1/Trim12a/H2-T22/Irf1/Tap2/Casp1/Stat2/Znfx1/Nod1/Pspc1/Lamp1/Trim30a/Ripk2/Otud4/Parp9/Serping1/Ipo5/Trafd1/Ywhaz/Trim62/Trim56/Tomm70a/Hmgb1/Serpinb1a/Ufd1/Dhx9/Pum2/Ythdf3/Appl1/Nmi/Eif2ak2/Mfhas1/Hspd1/Tlr3/Ppp2ca/Ap1g1/Ifi35/Trim12c/Ddx3x/Lacc1/Matr3/Zc3hav1/H2-T23/Trim5/Src/Fbxl2/Flot1/Apoe/Ubqln…	150
GO:0006836	GO:0006836	neurotransmitter transport	89/4926	230/28891	4.03419932808505e-15	2.39549261953791e-13	1.20121627166665e-13	Slc1a2/Per2/Syn2/Slc6a1/Nrxn1/Lrrk2/Slc6a11/Unc13b/Git1/Stxbp1/Pak1/Snca/Cacnb4/Syt10/Psen1/Pfn2/Cspg5/Rims3/Synj1/Prepl/Arl6ip5/Prkca/Slc6a6/Dtnbp1/Rab5a/Flot1/Stxbp5/Cask/Ncs1/Snap47/Rab3gap1/Slc4a8/Nr4a1/Rap1b/Stx1b/Nat8l/Syp/Syt4/Lin7a/Cplx2/Septin5/Snap25/Rab3a/Snap91/Syn1/Camk2a/Atp2a2/Prkaca/Rims2/Lin7c/Slc18b1/Snapin/Slc17a6/Rph3a/Syde1/Tor1a/Kcnc4/Xbp1/Sptbn2/Cplx1/Slc6a17/Rims1/Mctp1/P2…	89
GO:0018209	GO:0018209	peptidyl-serine modification	118/4926	343/28891	4.34260870565292e-15	2.55496785590387e-13	1.28118489577689e-13	Irgm1/Irgm2/Angpt1/Ndnf/Nrxn1/Lrrk2/Uhmk1/Cd44/Smyd3/Ercc6/Ripk2/Prkacb/Pak1/Crebl2/Tnks1bp1/Araf/Snca/Ripk1/Fnip1/Pikfyve/Pink1/Pfn2/Pkn2/Stk32a/Map3k1/Epm2a/Tlk1/Rps6ka5/Lats1/Akt3/Prkca/Csnk1d/Hipk1/Mapk9/Raf1/Rock2/Rictor/Tnks/Hipk3/Rps6ka2/Pik3ca/Stk32c/Hsp90aa1/Tbk1/Nek6/Dmtn/Inpp5f/Ulk1/Cab39/Dyrk2/Stk38l/Akap9/Morc3/Mapk8/Prkaa1/Rps6kb1/Prkdc/Tgfbr1/Mast2/Ntrk3/Eif4g1/Ggnbp2/Mknk2/Camk2a/…	118
GO:0048489	GO:0048489	synaptic vesicle transport	32/4926	46/28891	4.65491516361049e-15	2.71381554038491e-13	1.36083883491196e-13	Lrrk2/Ap3m1/Dnm3/Snca/Bloc1s5/Map2/Ctnnb1/Ap1s2/Synj1/Ap3m2/Arf1/Kif5c/Dtnbp1/Picalm/Dnm1/Ap3b2/Rab3gap1/Kif5a/Borcs5/Syt4/Lin7a/Dpysl2/Rab3a/Snap91/Ap3b1/Spg11/Snapin/Ap3d1/Tor1a/Kif5b/Bloc1s6/Bloc1s4	32
GO:0007041	GO:0007041	lysosomal transport	60/4926	128/28891	4.89664635168808e-15	2.8204375581536e-13	1.41430428983221e-13	Lamp1/Rab7/Scarb2/Dtx3l/Pink1/Scyl2/Gak/Vps4b/Arl8b/Vps54/Rab34/Ap1g1/Vps39/C9orf72/Snx27/Arf1/Clec16a/Ankfy1/Pxk/Lyst/Vps33a/Lamp2/Gnptab/M6pr/Rab12/Aktip/Epg5/Trak1/Igf2r/Hgs/Chmp2b/Chmp1a/Vps35/Stx8/Chmp4b/Hgsnat/Tmem106b/Rhob/Ncoa4/Mtm1/Ap3b1/Rbsn/Hook3/Snapin/Ap3d1/Vps4a/Pcdhga3/Nedd4/Plekhm1/Tpcn2/Lipa/Grn/Sorl1/Dennd3/Vps18/Plekhf2/Prkn/Chmp6/Ndp/Hook1	60
GO:0016079	GO:0016079	synaptic vesicle exocytosis	56/4926	115/28891	4.92576027620775e-15	2.8204375581536e-13	1.41430428983221e-13	Lrrk2/Unc13b/Git1/Stxbp1/Snca/Cacnb4/Syt10/Psen1/Pfn2/Cspg5/Rims3/Synj1/Prepl/Prkca/Dtnbp1/Rab5a/Stxbp5/Cask/Ncs1/Snap47/Rab3gap1/Slc4a8/Rap1b/Stx1b/Syp/Syt4/Cplx2/Septin5/Snap25/Rab3a/Syn1/Camk2a/Atp2a2/Prkaca/Rims2/Snapin/Rph3a/Syde1/Sptbn2/Cplx1/Rims1/P2ry1/Cacna1b/Syt9/Unc13a/Syt7/Vps18/Ppfia3/Kcnh1/Sv2a/Npy/Unc13c/Syt5/P2ry2/Npy1r/Stx11	56
GO:0010508	GO:0010508	positive regulation of autophagy	69/4926	160/28891	8.96011916346695e-15	5.08506585799235e-13	2.54989883971975e-13	Irgm1/Irgm2/Trim12a/Lrrk2/Nod1/Trim30a/Prkaa2/Ripk2/Sqstm1/Trp53inp1/Pink1/Vdac1/Pip4k2a/Hmgb1/Sesn3/Flcn/Larp1/Epm2a/Trim12c/C9orf72/Tmem59/Atg7/Clec16a/Pafah1b2/Atf6/Trim5/Mid2/Trim8/Pip4k2c/Rb1cc1/Rab12/Cdk16/Trim34a/Tom1/Trim30d/Rab3gap1/Tbk1/Optn/Gnai3/Trim21/Bag3/Trim23/Ulk1/Map2k1/Prkaa1/Gpsm1/Sh3glb1/Snx30/Scoc/Rnf31/Foxo3/Trim32/Mapk3/Cers1/Hspb8/Xbp1/Snx7/Trim68/Rock1/Foxo1/Ormdl3/Bnip3…	69
GO:0071559	GO:0071559	response to transforming growth factor beta	94/4926	252/28891	1.00600275024189e-14	5.65920669938707e-13	2.83780092519758e-13	Bmpr1b/Nr3c1/Col3a1/Zbtb7a/Actr3/Crkl/Trim33/Fbn1/Sdcbp/Appl1/Flcn/Strap/Map3k1/Ep300/Jun/Lats1/Snx25/Suds3/Kmt2a/Onecut2/Ldlrad4/Hdac2/Src/Rock2/Spred1/Dbn1/Smad2/Parp1/Htra1/Smad4/Brms1l/Rnf111/Usp9x/Acvr1/Lemd3/Fut8/Col1a2/Usp15/Dcp1a/Adam9/Stat3/Zeb1/Smurf2/Yes1/Smurf1/Tgfbr1/Smad3/Ppm1a/Itga8/Stk16/Nlk/Apaf1/Dnmt1/Smad1/Appl2/Pals1/Fam89b/Veph1/Runx1/Tnrc6c/Arid4b/Spred3/Tgfb3/Xbp1/Smad6/Tgf…	94
GO:1901873	GO:1901873	regulation of post-translational protein modification	105/4926	295/28891	1.09326706560009e-14	6.09662755799422e-13	3.05714497520207e-13	Gbp4/Per2/Angpt1/Parp10/Lrrk2/Adgrb1/Cry1/Fgfr3/Dcun1d4/Baz1b/Kdm1a/Ercc6/Ripk2/Otud4/Cul3/Dtx3l/Huwe1/Sqstm1/Psen1/Pink1/Smarca5/Pias1/Spopl/Nmi/Ctnnb1/Flcn/Npm1/Epm2a/Dek/Ddx3x/Ep300/Paxip1/Atg7/Tollip/Mapk9/Marchf7/Gclc/Sumo2/Gtpbp4/Ubqln1/Fbxw7/Ube2n/Mecp2/Gnl3l/Hsp90aa1/Ndfip2/Rnf111/Plaa/Trim21/Birc2/Abl1/Fam107a/Hcfc1/Ubxn2a/Mapk8/Tgfbr1/Ddx21/Ivns1abp/Btrc/Rnf40/Nfyc/Hdac8/Dcun1d3/Limk1/S…	105
GO:0051348	GO:0051348	negative regulation of transferase activity	96/4926	260/28891	1.10346725830719e-14	6.10046166165864e-13	3.05906758087883e-13	Plec/Pik3ip1/Hnrnpu/Smyd3/Cdkn1b/Dtx3l/Psen1/Prkar2a/Midn/Prkar1a/Parp3/Ephb2/Npm1/Lats1/Dnajc3/Prkca/Setd7/Ppp2r5a/Cep43/Wnk4/Dtnbp1/Src/Ubash3b/Dusp16/Spred1/Lrp6/Ptprj/Apoe/Socs5/Dab2ip/Prkar1b/Hipk3/Aida/Rubcn/Ddr2/Sfrp5/Sfrp1/Pik3cb/Prkar2b/Abl1/Mapk8ip1/Mllt1/Irs2/Ggnbp2/Prdx3/Nolc1/Prkag2/Limk1/Apc/Pkig/Dusp3/Dusp7/Lyn/Pkia/Ppia/Sh3bp5l/Cers1/Smpd1/Csk/Ppm1e/Ppm1f/Adarb1/Fem1a/Slc8a3/Mad2l…	96
GO:0002833	GO:0002833	positive regulation of response to biotic stimulus	134/4926	413/28891	1.1879972960931e-14	6.51164671781628e-13	3.26525572610384e-13	Nlrc5/Gbp5/Gbp2/H2-K1/H2-Q4/Gbp3/Ddx60/Irgm1/Gbp7/Irgm2/Bmp6/H2-D1/Srebf1/Zbp1/H2-Q7/Cd274/Plscr2/Ifih1/Trim12a/H2-T22/Irf1/Casp1/Znfx1/Nod1/Pspc1/Lamp1/Unc13b/Trim30a/Ripk2/Otud4/Gsdme/Parp9/Ipo5/Trim62/Trim56/Tomm70a/Hmgb1/Ufd1/Dhx9/Pum2/Appl1/Nmi/Eif2ak2/Mfhas1/Hspd1/Rab34/Tlr3/Ppp2ca/Ap1g1/Ifi35/Trim12c/Ddx3x/Lacc1/Matr3/Prkca/Zc3hav1/H2-T23/Trim5/Src/Fbxl2/Flot1/Ubqln1/Dab2ip/Lamp2/Trim30d/L…	134
GO:0043087	GO:0043087	regulation of GTPase activity	117/4926	345/28891	1.79897404692158e-14	9.77696657873566e-13	4.90264559620466e-13	Rasgrf1/Epha5/Arap2/Prkg1/Agrn/Lrrk2/Chn1/Prex2/Rasgef1c/Plxnc1/Erbb2/Tbc1d1/Syngap1/Tax1bp3/Plxnd1/Crkl/Plxnb1/Tbc1d9/Vav2/Arfgef1/Ric1/Gnao1/Rrp1b/C9orf72/Cpeb2/Arhgap12/Picalm/Dock9/Ccpg1/Rictor/Dab2ip/Rsu1/Iqgap2/Usp6nl/Plxnb3/Fgd6/Rab3gap1/Ptk2b/Sipa1l2/Sos1/Adap2/Plxnb2/Eif2s1/Tbc1d9b/Map2k1/Arhgef10/Cdkl5/Sipa1l1/Tbc1d10b/Rasa4/Rapgef1/Tmed2/Rcc2/Gpsm1/Amot/Tbc1d22a/Sos2/Snx9/Ntrk3/Rgs9/Ra…	117
GO:0051090	GO:0051090	regulation of DNA-binding transcription factor activity	139/4926	436/28891	1.81845903260889e-14	9.7998132572444e-13	4.91410202973921e-13	Nlrc5/Epha5/Parp10/Il1rap/Trim12a/Lrrk2/Prnp/Nod1/Trim30a/Cd200/Kdm1a/Ripk2/Lrrfip1/Jak2/Zbtb7a/Med13/Reln/Mtpn/Ripk1/Usp7/Flna/Cyld/Pink1/Trim62/Pkd2/Dhx9/Eif2ak2/Ctnnb1/Pias2/Sav1/Tlr3/Npm1/Rps6ka5/Trim12c/Carm1/Egln1/Ndn/Ep300/Paxip1/Trim5/Hdac2/Mid2/Sumo1/Lrp6/Fzd6/Flot1/Creb3/Dab2ip/Prmt2/Trim8/Kat6a/Jmy/Ube2n/Trim34a/Trim30d/Traf2/Ddr2/Sfrp5/Thra/Pura/Erbin/Trim21/Kras/Keap1/Stat3/Otulin/Rn…	139
GO:0050792	GO:0050792	regulation of viral process	76/4926	187/28891	1.91688001242446e-14	1.01594640658496e-12	5.09444840187623e-13	Stat1/Gbp3/Gbp7/Plscr2/Ifih1/Trim12a/Oasl2/Znfx1/Trim30a/Rab7/Ddb1/Bst2/Trim62/Trim56/Hmgb1/Top2b/Pkn2/Dhx9/Eif2ak2/P4hb/Map3k1/Larp1/Stau1/Trim12c/Ddx3x/Apobec3/Zc3hav1/Trim5/Mid2/Ilf3/Bsg/Trim8/Axl/Rad50/Ppid/Trim34a/Nbn/Trim30d/Cd209c/Hacd3/Mdfic/Trim21/Cxcr4/Cnot7/Ubp1/Vapb/Ciita/Kpna6/Rsf1/Vps4a/Tasor/Trim32/Rad23a/Ifitm3/Ppia/Smpd1/Tarbp2/Adarb1/Trim68/Rsad2/Trim25/Csnk2b/Ddx5/Trim11/Lgals1…	76
GO:0051170	GO:0051170	import into nucleus	76/4926	187/28891	1.91688001242446e-14	1.01594640658496e-12	5.09444840187623e-13	Gli3/Gbp4/Angpt1/Lrrk2/Kpnb1/Cry2/Ranbp2/Jak2/Ipo5/Kpna4/Sqstm1/Psen1/Ubr5/Flna/Ipo9/Appl1/Nup98/Epm2a/Ep300/Tnpo1/Sumo1/Nup153/Hsp90aa1/Kpna1/Tnpo2/Pom121/Mdfic/Akirin2/Tnfrsf1a/Nup50/Ran/Bag3/Ipo11/Cfl1/Eif4enif1/Stat3/Kpna3/Nolc1/E2f3/Kpna6/Spg11/Appl2/Pkig/Nup155/Mapk1/Nup93/Pkia/Cdan1/Efcab7/Nup107/Jup/Stk3/Nup133/Xbp1/Nup54/Ppp3r1/Dmap1/Sec13/Ddx5/Htatip2/Uaca/Ufm1/Bcl3/Ranbp6/Kpna2/Kcnq3/I…	76
GO:0010810	GO:0010810	regulation of cell-substrate adhesion	87/4926	228/28891	2.12741303623528e-14	1.11828686896532e-12	5.60763315418359e-13	Dlc1/Sema3e/Csf1/Ndnf/Sdc4/Col16a1/Actg1/Jak2/Myh9/Crkl/Flna/Rac1/Ptpn11/Cspg5/Rhoa/P4hb/Slk/Bcar1/Ap1ar/Ldb1/Onecut2/Dock5/L1cam/Src/Ptprj/Edil3/Dbn1/Rsu1/Cask/Calr/Ptk2b/Pik3cb/Cdc42/Abl1/Dmtn/Fam107a/Wdpcp/Cfl1/Rcc2/Peak1/Smad3/Mink1/Utrn/Hacd1/Dusp3/Lims1/Jup/Ptn/Vwc2/Nedd9/Adam15/Ppm1f/Rock1/Plekha2/Ptk2/Pten/Men1/Abi3bp/Arhgap6/Thy1/Spock1/Itga3/Lgals1/Tesk1/Spock2/Spry4/Vcl/Rell2/Fmn1/Ninj…	87
GO:0033157	GO:0033157	regulation of intracellular protein transport	88/4926	232/28891	2.2730605504017e-14	1.18513311461188e-12	5.94283267563304e-13	Gli3/Gbp4/Angpt1/Srebf1/Lrrk2/Uhmk1/Prnp/Cd81/Asph/Jak2/Pak1/Erbb2/Actr3/Ipo5/Psen1/Ubr5/Flna/Ice1/Ptpn11/Pink1/Tomm70a/Wipf1/Ywhae/Epm2a/Ep300/Tmem30a/Bcap31/Eif3e/Ube2j1/Sumo1/Fbxw7/Kif3a/Hsp90aa1/Mdfic/Tnfrsf1a/Cdc42/Ran/Anp32b/Bag3/Gdi1/Dmtn/Yod1/Dnajc27/Kcnb1/Prkaa1/Cacnb3/Sh3glb1/Ppm1a/Mff/Nolc1/Tcaf1/Prkaca/Pkig/Sar1a/Cdk5r1/Pcnt/Mapk1/Pkia/Parl/Edem1/Pcm1/Efcab7/Jup/Akt2/Gas6/Ank3/Xbp1/Ra…	88
GO:1903828	GO:1903828	negative regulation of protein localization	91/4926	244/28891	2.69511469270583e-14	1.39385246163891e-12	6.98945278965732e-13	Gbp4/Angpt1/Srebf1/Lrrk2/Cd200/Tbc1d1/Tax1bp3/Fbn1/Maged1/Midn/Ptpn11/Ywhaz/Mfhas1/Flcn/Ap2m1/Gnao1/Ppfia1/Neo1/Cltc/Lats1/Tmem59/Ppp2r5a/Ube2j1/Wnk4/Picalm/Rhbdf1/Sumo1/Rock2/Apoe/Map1a/Ilrun/Rnf4/Mdfic/Ndfip2/Sfrp1/Rest/Polr1a/Bag3/Gdi1/Dmtn/Hadh/Pde1c/Yod1/Syt4/Tmed2/Kcnb1/Vps35/Gdi2/Snx12/Anxa5/Rab11fip5/Gnaz/Lztfl1/Oprm1/Mark3/Abhd17a/Pkig/Ucp2/Pkia/Hectd1/Ndfip1/Nedd4l/Pfkl/Trp53inp2/Csk/Ct…	91
GO:0099175	GO:0099175	regulation of postsynapse organization	62/4926	139/28891	3.06303568324106e-14	1.57145982693e-12	7.88006232614859e-13	Il1rap/Dgkb/Nrxn1/Lrrk2/Prnp/Nlgn3/Dnm3/Bhlhb9/Reln/Actr3/Psen1/Ephb2/Il1rapl1/Hnrnpk/Cdh2/Rps6ka5/Actr2/Epha7/Cux2/Dtnbp1/Marcks/Mfn1/Apoe/Dbn1/Cask/Dhx36/Afdn/Ptk2b/Caprin1/Cdc42/Stau2/Cfl1/Chmp2b/Cdkl5/Sipa1l1/Vps35/Rapgef4/Pdlim5/Abhd17a/Cdk5r1/Grin2b/Nrcam/Pak3/Ube3a/Wnt5a/Nedd9/Pafah1b1/Kif1a/Pten/Grin1/Fcgr2b/Abi3bp/App/Zdhhc15/Tanc2/Lzts3/Abhd17c/Lrfn1/Lrrtm2/Arhgap22/Dact1/Lzts1	62
GO:0032970	GO:0032970	regulation of actin filament-based process	130/4926	402/28891	3.89034493185731e-14	1.98006206730166e-12	9.92899228640273e-13	Dlc1/Fgf13/Epha5/Cyria/Sdc4/Kank4/Actg1/Washc4/Pak1/Cd47/Myh9/Bst2/Wdr1/Actr3/Mtpn/Capza2/Flna/Rac1/Pfn2/Cgnl1/Specc1l/Rhoa/Capn1/Map3k1/Arfgef1/Swap70/Ppfia1/Sptbn1/Ap1ar/C9orf72/Ep300/Wasf3/Lats1/Arf1/Tpm1/Cyfip2/Hdac2/Add3/Akap6/Sumo1/Gmfb/Rock2/Rictor/Tmod2/Dbn1/Iqgap2/Pik3ca/Tjp1/Smad4/Ptk2b/Arpc5/Cdc42/Stau2/Sorbs3/Abl1/Dmtn/Fam107a/Cfl1/Cd2ap/Akap13/Arhgef10/Alms1/Akap9/Tgfbr1/Twf1/Avil/Wa…	130
GO:0006606	GO:0006606	protein import into nucleus	74/4926	182/28891	4.09289834137087e-14	2.06675252466232e-12	1.03637003173543e-12	Gli3/Gbp4/Angpt1/Lrrk2/Kpnb1/Cry2/Ranbp2/Jak2/Ipo5/Kpna4/Sqstm1/Psen1/Ubr5/Flna/Ipo9/Appl1/Nup98/Epm2a/Ep300/Tnpo1/Sumo1/Nup153/Hsp90aa1/Kpna1/Tnpo2/Pom121/Mdfic/Akirin2/Tnfrsf1a/Nup50/Ran/Bag3/Ipo11/Cfl1/Eif4enif1/Stat3/Kpna3/Nolc1/E2f3/Kpna6/Spg11/Appl2/Pkig/Nup155/Mapk1/Nup93/Pkia/Efcab7/Nup107/Jup/Stk3/Nup133/Xbp1/Nup54/Ppp3r1/Dmap1/Sec13/Ddx5/Uaca/Ufm1/Bcl3/Ranbp6/Kpna2/Kcnq3/Ipo4/Pml/Apod/K…	74
GO:0046785	GO:0046785	microtubule polymerization	46/4926	88/28891	4.64375559061228e-14	2.32659410957786e-12	1.16666721458228e-12	Fgf13/Slain2/Git1/Cdkn1b/Tubgcp3/Pak1/Snca/Map2/Rac1/Camsap2/Nin/Togaram1/Camsap1/Csnk1d/Clip3/Mapre1/Dctn1/Slain1/Mecp2/Gda/Cenpj/Tubgcp5/Abl1/Tubb4a/Tbcd/Akap9/Mapk8/Clip1/Apc/Tubgcp2/Dyrk1a/Map4/Met/Prune1/Rps3/Ckap5/Haus2/Tubg1/Drg1/Map1b/Inpp5j/Tppp/Clasp1/Trpv4/Camsap3/Fbxo5	46
GO:0050769	GO:0050769	positive regulation of neurogenesis	112/4926	329/28891	4.83234136015769e-14	2.40231047617762e-12	1.20463507591038e-12	Gli3/Jade2/Bhlhb9/Kdm1a/Pak1/Plxnc1/Ppp1cc/Reln/Plxnd1/Actr3/Plxnb1/Il6st/Vim/Ephb2/Il1rapl1/Eif4g2/Fgf2/Ctnnb1/Pias2/Adnp/Synj1/Nptn/Rab21/Nin/Megf8/Actr2/Wls/Ep300/Stk25/Cux2/L1cam/Hdac2/Picalm/Marcks/Mfn1/Apoe/Dbn1/Tnik/Cask/Dhx36/Clcn2/Plxnb3/Afdn/Map6/Mecp2/Hapln1/Caprin1/Smarcd3/Stau2/Tgm2/Kras/Cxcr4/Gdi1/Plxnb2/Map2k1/Trak1/Spen/Cdkl5/Nap1l1/Smurf1/Mapk8/Xrcc5/Sh3glb1/Golga4/Ntrk3/Fbxw8/An…	112
GO:0044772	GO:0044772	mitotic cell cycle phase transition	142/4926	454/28891	5.17681843158724e-14	2.55376435398223e-12	1.2805814014979e-12	Hecw2/Ctdsp2/Zwint/Psme2/Ccnd1/Cdkn1b/Ddb1/Cables1/Crlf3/Taf2/Cul3/Gpnmb/Cacnb4/Pkd2/Smarce1/Vps4b/Calm3/Rbl2/Pias1/Appl1/Myo16/Ppp2ca/Rad21/Ddx3x/Atad5/Lats1/Phf8/Ccnd3/Zfp655/Dync1li1/Ccni/Npat/Lcmt1/Bach1/Prmt2/Riok2/Rad50/Cdc73/Cdk16/Mecp2/Nbn/Brcc3/Nek6/Ddr2/Phf10/Smarcd3/Acvr1/Cenpj/Rad17/Anp32b/Dgkz/Fam107a/Zfp207/Bcl7b/Smarcc1/E2f6/Ppp6c/Rcc2/Rps6kb1/Prkdc/Chmp4b/Cradd/Psme1/Eif4g1/Anapc2…	142
GO:0009314	GO:0009314	response to radiation	137/4926	433/28891	5.38896415621649e-14	2.63812420868827e-12	1.32288352729943e-12	Slc1a2/Per2/Yy1/Rpe65/Nlgn3/Cry1/Cry2/Ccnd1/Kdm1a/Col3a1/Ercc6/Ddb1/Zbtb1/Tnks1bp1/Ppp1cc/Mapk10/Syngap1/Cacnb4/Zmpste24/Trp53bp2/Trp53inp1/Cds2/Sdf4/Gnb1/Pias1/Ap1s2/Npm1/Nptn/Map3k20/Ppp1cb/Ep300/Paxip1/Nucks1/Usp1/Wrn/Kmt2a/Ro60/Mapk9/Cirbp/Zzef1/Uvssa/Fbxw7/Parp1/Dhx36/Ppid/Ndrg4/Mecp2/Rnf4/Brcc3/Rev1/Pold3/Sfrp1/Sod2/Cop1/Ddhd2/Kras/Eif2s1/Ric8a/Mapk8/Prkaa1/Prkdc/Xrcc5/Rgs9/Yap1/Per1/Rhob/A…	137
GO:0009100	GO:0009100	glycoprotein metabolic process	118/4926	354/28891	5.51235802039687e-14	2.67808727157614e-12	1.34292294675538e-12	Adamts12/B3galt1/Hexb/Ndnf/Bpnt2/Galnt17/Xylt1/Il15/C1galt1/Man1c1/Stt3a/Ngly1/Itm2c/Psen1/Dpy19l4/Uggt1/Alg14/Ctnnb1/Golph3/Fbxo44/Arfgef1/Erp44/Ep300/Rpn2/Tmem59/Rxylt1/Ube2j1/Galnt11/St6gal2/Gxylt1/Itm2b/Edem3/Fktn/Gnptab/Cst3/Man1a2/Ganab/Tmem165/Col11a1/Nus1/Ncstn/Sulf2/Fut8/Tmtc3/Fam20b/Dpy19l1/Sulf1/Necab1/Oga/Ext2/Uggt2/Hgsnat/Chpf/Rab1a/Rab1b/Arsb/Trip11/Alg9/Ids/B3gat2/St6galnac5/Vegfb/…	118
GO:0010977	GO:0010977	negative regulation of neuron projection development	69/4926	165/28891	5.67729560919277e-14	2.73748095802656e-12	1.37270582398765e-12	Fgf13/Sema3e/Ntm/H2-K1/B2m/H2-D1/Lrrk2/Xylt1/Nlgn3/Dnm3/Efemp1/Syngap1/Actr3/Map2/Itm2c/Psen1/Flna/Vim/Ryk/Gak/Ephb2/Sema6d/Rhoa/Il15ra/Neo1/Epha7/Carm1/Sema3d/Dtnbp1/Hdac2/Apoe/Sema3b/Lrig2/Gdi1/Inpp5f/Ulk1/Dennd5a/Ttc3/Cyth2/Prag1/Rap1gap2/Pmp22/Snapin/Adcy6/Katna1/Ube3a/Ptpn9/Rtn4/Wnt5a/Rtn4rl1/Ngfr/Sema4f/Rab29/Pafah1b1/Paqr3/Ptk2/Pten/Zfp365/Thy1/Spock1/Lgals1/Bag5/Inpp5j/Minar1/Trpv4/Arf6/S…	69
GO:0043523	GO:0043523	regulation of neuron apoptotic process	107/4926	310/28891	6.32898475476967e-14	3.02893874868193e-12	1.51885690697732e-12	Sema3e/Chl1/Angpt1/Grik2/Ndnf/Agrn/Itga1/Prnp/Nr3c1/Ppp2r2b/Fgfr3/Ccnd1/Bhlhb9/Stxbp1/Jak2/Snca/Syngap1/Plxnd1/Ripk1/Psen1/Il6st/Pink1/Ctnnb1/Rhoa/Hspd1/Vps54/Adnp/Npm1/Rad21/Epha7/Egln1/Jun/Atg7/Kcnma1/Atf4/Gclc/Apoe/Fbxw7/Axl/Parp1/Mcl1/Pik3ca/Mecp2/Ptk2b/Gbe1/Cpeb4/Optn/Sod2/Tnfrsf1a/Bace1/Cdc42/Kras/Abl1/Ube2m/Kcnb1/Mapk8/Pou4f1/Prdx3/Pcdhgc3/Lgmn/Casp9/Nfix/Sod1/Vegfb/Stambp/Set/Hyou1/Cdk5r1…	107
GO:0009306	GO:0009306	protein secretion	137/4926	434/28891	6.56638046789664e-14	3.11927392152749e-12	1.56415534732353e-12	Ildr2/Epha5/Per2/Srebf1/Tvp23a/Myo5a/Sybu/Unc13b/Olfm2/Cd200/Selenot/Jak2/Abat/Tbc1d1/Myh9/Fbn1/Ube2q1/Midn/Prkar1a/Rac1/Ptpn11/Sidt2/Golph3/Snx19/Rab34/Tmem167/Ap1g1/Ccdc186/Trpc1/Gnao1/Neo1/Wls/Ep300/Arf1/Atg7/Nlgn2/Mia3/Rab11b/Rfx3/Pfkfb2/Raf1/Rhbdf1/Copg1/Lyst/Zfp384/Cyb5r4/Apoe/Bsg/Ptbp1/Smad2/Gnptab/Stxbp5/Cask/M6pr/Glud1/Rab12/Cdk16/Ppid/C2cd2l/Tmed10/Sfrp1/Slc4a8/Ppp3cb/Rest/Slc16a1/Slc25…	137
GO:0032956	GO:0032956	regulation of actin cytoskeleton organization	117/4926	351/28891	7.0391785052359e-14	3.31928321721161e-12	1.66444971621484e-12	Dlc1/Epha5/Cyria/Sdc4/Kank4/Actg1/Washc4/Pak1/Cd47/Bst2/Wdr1/Actr3/Mtpn/Capza2/Flna/Rac1/Pfn2/Cgnl1/Specc1l/Rhoa/Capn1/Map3k1/Arfgef1/Swap70/Ppfia1/Sptbn1/Ap1ar/C9orf72/Ep300/Wasf3/Lats1/Arf1/Tpm1/Cyfip2/Hdac2/Add3/Gmfb/Rock2/Rictor/Tmod2/Dbn1/Iqgap2/Pik3ca/Tjp1/Smad4/Ptk2b/Arpc5/Cdc42/Stau2/Sorbs3/Abl1/Dmtn/Fam107a/Cfl1/Cd2ap/Akap13/Arhgef10/Alms1/Tgfbr1/Twf1/Avil/Washc2/Smad3/Snx9/Cdc42ep4/Rgs4…	117
GO:1902074	GO:1902074	response to salt	115/4926	343/28891	7.32578685536407e-14	3.42921686886495e-12	1.71957578510467e-12	Slc1a2/B2m/Cpne8/Dlg2/Adgrv1/Nrxn1/Plec/Casp1/Tmbim6/Cpne4/Fgfr3/Prkaa2/Cdkn1b/Asph/Abat/Snca/Syt10/Crkl/Ahcyl1/Pkd2/Calm3/Slc25a23/Sec31a/Vps54/Cpne1/Trpc1/Npr2/Ep300/Jun/Hnrnpa1/Atg7/Ireb2/Anxa11/Kcnma1/Gnai2/Rock2/Parp1/Pik3ca/Mecp2/Cpne3/Ncstn/Tgm2/Gdi1/Dmtn/Pde1c/Adam9/Syt4/Rasa4/Kcnb1/Mef2a/Prkaa1/Jund/Nfatc3/Anxa5/Homer2/Lgmn/Gna11/Oprm1/Ppp1r9b/Ppp2r2a/Large1/Cdk5r1/Plcd1/Panx1/Amigo1/P2r…	115
GO:0090287	GO:0090287	regulation of cellular response to growth factor stimulus	110/4926	323/28891	7.87234092243208e-14	3.65835669098239e-12	1.83447761388482e-12	Adamts12/Angpt1/Nrxn1/Cadm4/Zbtb7a/Trim33/Fbn1/Sdcbp/Tob1/Gpr155/Fgf2/Ctnnb1/Epn2/Flcn/Strap/Nptn/Neo1/Ep300/Lats1/Snx25/Slc9a6/Suds3/Onecut2/Ldlrad4/Zdhhc17/Cyfip2/Hdac2/Spred1/Dab2ip/Smad2/Cask/Ube2o/Htra1/Smad4/Brms1l/Sfrp1/Rnf111/Sulf2/Lemd3/Crim1/Pik3cb/Abl1/Usp15/Ulk1/Sulf1/Hgs/Zeb1/Smurf2/Smurf1/Smad3/Sh3glb1/Ppm1a/Itga8/Ppp2r5b/Vegfb/Pals1/Pelo/Shisa2/Nedd4/Fam89b/Veph1/Ofd1/Gpc1/Tmem53/W…	110
GO:0035592	GO:0035592	establishment of protein localization to extracellular region	137/4926	435/28891	7.99256578281108e-14	3.68750535001205e-12	1.84909416633759e-12	Ildr2/Epha5/Per2/Srebf1/Tvp23a/Myo5a/Sybu/Unc13b/Olfm2/Cd200/Selenot/Jak2/Abat/Tbc1d1/Myh9/Fbn1/Ube2q1/Midn/Prkar1a/Rac1/Ptpn11/Sidt2/Golph3/Snx19/Rab34/Tmem167/Ap1g1/Ccdc186/Trpc1/Gnao1/Neo1/Wls/Ep300/Arf1/Atg7/Nlgn2/Mia3/Rab11b/Rfx3/Pfkfb2/Raf1/Rhbdf1/Copg1/Lyst/Zfp384/Cyb5r4/Apoe/Bsg/Ptbp1/Smad2/Gnptab/Stxbp5/Cask/M6pr/Glud1/Rab12/Cdk16/Ppid/C2cd2l/Tmed10/Sfrp1/Slc4a8/Ppp3cb/Rest/Slc16a1/Slc25…	137
GO:0097061	GO:0097061	dendritic spine organization	52/4926	108/28891	8.1881498579381e-14	3.74432677075204e-12	1.87758718469023e-12	Epha5/Lrrk2/Prnp/Nlgn3/Dnm3/Bhlhb9/Reln/Dip2a/Actr3/Septin7/Ephb2/Actr2/Cux2/Arf1/Dtnbp1/Marcks/Mfn1/Apoe/Dbn1/Cask/Dhx36/Afdn/Caprin1/Cdc42/Stau2/Cfl1/Sipa1l1/Vps35/Ephb3/Lgmn/Pdlim5/Cdk5r1/Grin2b/Rph3a/Pak3/Ube3a/Nedd9/Ckap5/Pafah1b1/Kif1a/Pten/Grin1/Fcgr2b/Abi3bp/Zfp365/App/Chrna7/Itga3/Shank1/Zdhhc15/Tanc2/Lzts3	52
GO:0071560	GO:0071560	cellular response to transforming growth factor beta stimulus	91/4926	248/28891	8.23249765594945e-14	3.74432677075204e-12	1.87758718469023e-12	Bmpr1b/Nr3c1/Col3a1/Zbtb7a/Actr3/Crkl/Trim33/Fbn1/Sdcbp/Appl1/Flcn/Strap/Map3k1/Ep300/Jun/Lats1/Snx25/Suds3/Kmt2a/Onecut2/Ldlrad4/Hdac2/Src/Spred1/Dbn1/Smad2/Parp1/Htra1/Smad4/Brms1l/Rnf111/Usp9x/Acvr1/Lemd3/Fut8/Col1a2/Usp15/Dcp1a/Adam9/Stat3/Zeb1/Smurf2/Yes1/Smurf1/Tgfbr1/Smad3/Ppm1a/Itga8/Stk16/Nlk/Apaf1/Dnmt1/Smad1/Appl2/Pals1/Fam89b/Veph1/Runx1/Tnrc6c/Arid4b/Spred3/Tgfb3/Xbp1/Smad6/Tgfb1i1/G…	91
GO:0045089	GO:0045089	positive regulation of innate immune response	125/4926	385/28891	8.67691189218108e-14	3.91866450454628e-12	1.96500858640572e-12	Nlrc5/Gbp5/Gbp2/H2-K1/H2-Q4/Gbp3/Ddx60/Irgm1/Gbp7/Irgm2/H2-D1/Srebf1/Zbp1/H2-Q7/Plscr2/Ifih1/Trim12a/H2-T22/Irf1/Casp1/Znfx1/Nod1/Pspc1/Lamp1/Trim30a/Ripk2/Otud4/Parp9/Ipo5/Trim62/Trim56/Tomm70a/Hmgb1/Ufd1/Dhx9/Pum2/Appl1/Nmi/Eif2ak2/Mfhas1/Hspd1/Tlr3/Ppp2ca/Ap1g1/Ifi35/Trim12c/Ddx3x/Lacc1/Matr3/Zc3hav1/H2-T23/Trim5/Src/Fbxl2/Flot1/Ubqln1/Dab2ip/Lamp2/Trim30d/Lsm14a/Hsp90aa1/Tbk1/Brcc3/Akirin2/Er…	125
GO:0044843	GO:0044843	cell cycle G1/S phase transition	94/4926	260/28891	9.07279199940643e-14	4.06879825819534e-12	2.04029293766556e-12	Ctdsp2/Psme2/Ccnd1/Cdkn1b/Cables1/Crlf3/Gpnmb/Cacnb4/Pkd2/Smarce1/Rbl2/Pias1/Appl1/Myo16/Ppp2ca/Ddx3x/Lats1/Phf8/Ccnd3/Zfp655/Npat/Bach1/Cirbp/Prmt2/Cdc73/Cdk16/Ddr2/Phf10/Smarcd3/Acvr1/Cenpj/Anp32b/Dgkz/Fam107a/Bcl7b/Smarcc1/E2f6/Ppp6c/Rps6kb1/Prkdc/Cradd/Psme1/Eif4g1/Dlg1/Camk2a/Trp63/Inhba/E2f3/Dcun1d3/Acvr1b/Gigyf2/Senp2/Ankrd17/Apc/Appl2/Rpl17/Hacd1/Smarca2/Arid1a/Cul4b/Map3k11/Rbbp8/Psme3/R…	94
GO:0017157	GO:0017157	regulation of exocytosis	85/4926	226/28891	1.0905715650438e-13	4.85683017126798e-12	2.43545038831053e-12	Lrrk2/Sdc4/Myo5a/Lamp1/Unc13b/Git1/Rab7/Pdcd6ip/Stxbp1/Snca/Cacnb4/Syt10/Sdcbp/Pfn2/Cspg5/Vps4b/Exoc2/Il1rapl1/Rims3/Ap1g1/Rab21/Prepl/C9orf72/Arf1/Prkca/Dtnbp1/Gnai2/Rab5a/Stxbp5/Cask/Rab12/Ncs1/Rab3gap1/Rab2b/Slc4a8/Rest/Atp9a/Rap1b/Stx1b/Syp/Syt4/Rabgef1/Hgs/Septin5/Kcnb1/Stam/Rapgef4/Rab3a/Syn1/Atp2a2/Fer/Rims2/Gab2/Cacna1h/Rab9/Snapin/Nsf/Rab33b/Rph3a/Vps4a/Lyn/Lgi3/Tpcn2/Rab3c/Cplx1/Rims1/P…	85
GO:0071692	GO:0071692	protein localization to extracellular region	138/4926	441/28891	1.12434178977057e-13	4.95828666866491e-12	2.48632560059276e-12	Ildr2/Epha5/Per2/Srebf1/Tvp23a/Myo5a/Sybu/Unc13b/Olfm2/Cd200/Selenot/Jak2/Abat/Tbc1d1/Myh9/Fbn1/Ube2q1/Midn/Prkar1a/Rac1/Ptpn11/Sidt2/Golph3/Snx19/Rab34/Tmem167/Ap1g1/Ccdc186/Trpc1/Gnao1/Neo1/Wls/Ep300/Arf1/Atg7/Nlgn2/Mia3/Rab11b/Rfx3/Pfkfb2/Raf1/Rhbdf1/Copg1/Lyst/Zfp384/Cyb5r4/Apoe/Bsg/Ptbp1/Smad2/Gnptab/Stxbp5/Cask/M6pr/Glud1/Rab12/Cdk16/Ppid/C2cd2l/Tmed10/Sfrp1/Slc4a8/Ppp3cb/Rest/Slc16a1/Slc25…	138
GO:1990138	GO:1990138	neuron projection extension	81/4926	211/28891	1.12881623830512e-13	4.95828666866491e-12	2.48632560059276e-12	Sema3e/Nlgn3/Jade2/Kdm1a/Pak1/Ttl/Actr3/Map2/Ryk/Hnrnpk/Eif4g2/Ctnnb1/Sema6d/Adnp/Cpne1/Rab21/Megf8/C9orf72/Ndn/Ep300/Sema3d/Slc9a6/Impact/L1cam/Cyfip2/Picalm/Apoe/Dbn1/Afdn/Mecp2/Sema3b/Hsp90aa1/Usp9x/Plaa/Flrt3/Cxcr4/Abl1/Gdi1/Ulk1/Raph1/Syt4/Cdkl5/Smurf1/Ttc3/Sh3glb1/Golga4/Ntrk3/Anapc2/Nrn1/Bmpr2/Shtn1/Spg11/Limk1/Rims2/Plxna1/Nedd4l/Rtn4/Wnt5a/Wdr36/Cpne6/Sema4f/Pafah1b1/Mul1/Wasf1/Pten/Cyfi…	81
GO:0046777	GO:0046777	protein autophosphorylation	88/4926	238/28891	1.26723977903117e-13	5.52844129450811e-12	2.77222880411044e-12	Stk33/Lrrk2/Uhmk1/Fgfr3/Stk24/Jak2/Pak1/Erbb2/Tnks1bp1/Gpnmb/Wnk2/Ripk1/Pikfyve/Pink1/Eif2ak2/Phka1/Map3k1/Slk/Ppp2ca/Map3k20/Ddx3x/Epha7/Jun/Stk25/Prkca/Impact/Src/Riok2/Rad50/Tnik/Nbn/Ptk2b/Nek6/Ddr2/Abl1/Eif2s1/Trpm7/Ulk1/Cdkl5/Yes1/Peak1/Tgfbr1/Mink1/Ephb4/Ctnnd1/Taok1/Ephb3/Mknk2/Camk2a/Ern1/Stk16/Nlk/Acvr1b/Ppp2r5b/Fer/Prkaca/Mark3/Rap2c/Smg1/Dyrk1a/Lyn/Eif2ak3/Met/Map3k11/Mapk3/Rap2b/Csk/E…	88
GO:1904951	GO:1904951	positive regulation of establishment of protein localization	119/4926	362/28891	1.29431912098462e-13	5.60842467761781e-12	2.81233635462874e-12	Gli3/Prnp/Cd81/Sybu/Unc13b/Asph/Jak2/Abat/Pak1/Erbb2/Myh9/Actr3/Ipo5/Psen1/Ubr5/Flna/Ice1/Prkar1a/Rac1/Tomm70a/Wipf1/Ywhae/Golph3/Cct2/Rab34/Trpc1/Wls/Ep300/Tmem30a/Bcap31/Arf1/Atg7/Nlgn2/Eif3e/Pfkfb2/Src/Zfp384/Bsg/Ptbp1/Fbxw7/Kif3a/Cct6a/Cask/Glud1/Ppid/Hsp90aa1/C2cd2l/Tmed10/Tnfrsf1a/Cenpj/Ppp3cb/Cdc42/Cct5/Ran/Anp32b/Bag3/Hcfc1/Adam9/Cd2ap/Oga/Kcnb1/Vps35/Prkaa1/Cacnb3/Sh3glb1/Cct8/Osbp/Ppm1a…	119
GO:0034250	GO:0034250	positive regulation of amide metabolic process	70/4926	171/28891	1.32642714460764e-13	5.70897803917371e-12	2.86275869076394e-12	Uhmk1/Hnrnpu/Cpeb1/Erbb2/Tent4a/Rxra/Cnbp/Pink1/Vim/Tob1/Eif5a2/Dhx9/Sp1/Ythdf3/Eif4g2/Syncrip/Npm1/Larp1/Fxr2/Ddx3x/Guf1/Ep300/Dnajc3/Eif3e/Impact/Cirbp/Picalm/Akap6/Rock2/Ssb/Apoe/Ptbp1/Usp16/Dhx36/Otud6b/Ifngr1/Ptk2b/Eif5a/Larp4b/Plxnb2/Poldip3/Eef2/Rps6kb1/Prkdc/Larp4/Habp4/Eif4g1/Itga2/Ythdf1/Pld1/Eif2b5/Sh3bgrl/Mapk1/Eif2ak3/Pkm/Sox4/Ngrn/Mapk3/Rela/Mrps27/Tarbp2/Cyp1b1/Jmjd4/Eif6/Chrna7/Bc…	70
GO:0007249	GO:0007249	canonical NF-kappaB signal transduction	93/4926	258/28891	1.50213230731392e-13	6.42211632453609e-12	3.22036084129404e-12	Stat1/Gbp3/Irgm1/Gbp7/Irgm2/Angpt1/Trim12a/Irf1/Casp1/Nod1/Tab2/Trim30a/Gapdh/Ripk2/Sqstm1/Ripk1/Rora/Pink1/Trim62/Elp1/Ctnnb1/Rhoa/Tlr3/Usp25/Cpne1/Tle1/Tab3/Trim12c/Zc3hav1/Trim5/Ddx1/Mid2/Rock2/Dab2ip/Trim8/Ube2n/Parp1/Dhx36/Azi2/Dhx15/Trim34a/Trim30d/Traf2/Hacd3/Optn/Tgm2/Trim21/Abl1/Akap13/Ddx21/Gprc5b/Ppm1a/Btrc/Per1/Alpk1/Traf5/Ankrd17/Rnf31/Fbxw11/Sharpin/Tifa/Trim32/Tnip1/Malt1/Terf2ip/W…	93
GO:0006470	GO:0006470	protein dephosphorylation	87/4926	235/28891	1.60327750494058e-13	6.80915141667812e-12	3.41443902237259e-12	Dlc1/Ctdsp2/Itga1/Ptpdc1/Ppp2r2b/Ppp4r3a/Cry2/Ptpn4/Jak2/Ppp1cc/Ppp4r1/Ppp1r15b/Ptpn11/Pink1/Ppp6r1/Ptpn21/Tiprl/Calm3/Ywhae/Mfhas1/Ppp4r4/Ppp2ca/Epm2a/Swap70/Ppp1cb/Ppp1r2/Ppp2r5a/Gnai2/Ubash3b/Dusp16/Ppp6r2/Rock2/Ptprj/Ptbp1/Ppp1r7/Ppp2r5e/Ppp2r1a/Rngtt/Slc39a10/Igbp1/Ppp3cb/Ublcp1/Ppp6c/Ppp4r3b/Phlpp2/Nceh1/Cnep1r1/Ppp6r3/Ppm1a/Ensa/Btrc/Ptp4a2/Mtm1/Ppp2cb/Ppp2r5b/Ppp1r9b/Ppp2r2a/Ppp1ca/Ywhab/…	87
GO:0043393	GO:0043393	regulation of protein binding	85/4926	228/28891	1.9335134452564e-13	8.15764587133507e-12	4.09063959505423e-12	B2m/Angpt1/Agrn/Lrrk2/Tmbim6/Kdm1a/Ripk2/Amfr/Plxnd1/Actr3/Map2/Dtx3l/Psen1/Cyld/Ifit2/Hnrnpk/Adnp/Carm1/Ep300/Ppp1r2/Dtnbp1/Src/Ide/Tdg/Ubash3b/Mapre1/Flot1/Apoe/Fktn/Psme3ip1/Mecp2/Gnl3l/Hspa4/Usp9x/Smarcd3/Dzip1/Cdc42/Ran/Trim21/Abl1/Aktip/Cthrc1/Tmed2/Mapk8/Tgfbr1/Ppp2cb/Map1lc3b/Atp2a2/Senp2/Mark3/Large1/Snapin/Ramp2/Sppl3/Eif2ak3/Nmd3/Mapk3/Stk3/Add2/Wnt5a/Adam15/Hip1r/Rock1/Ckmt1/Sorl1/Dhr…	85
GO:0007030	GO:0007030	Golgi organization	60/4926	137/28891	2.13191295349071e-13	8.9359201115921e-12	4.48090407493231e-12	Lrrk2/Vcpip1/Huwe1/Ywhaz/Gak/Camsap2/Golph3/Arfgef1/Vps13b/Cltc/Stk25/Csnk1d/Blzf1/Gorasp2/Usp6nl/Coro7/Rab30/Trappc11/Optn/Tmed10/Rab2b/Stx17/Cdc42/Uso1/Trappc8/Map2k1/Arl1/Ubxn2a/Tmed2/Akap9/Fbxw8/Hace1/Rab1a/Rab1b/Tmed7/Trip11/Rbsn/Golph3l/Mapk1/Atp8b2/Rab33b/Lman1/Tmed4/Mapk3/Zw10/Rab29/Surf4/Rab6b/Lysmd3/Vrk1/Atp8b1/Bag5/Fam174b/Tmed1/Clasp1/Naglu/Camsap3/Tmed3/Atp8b5/Hook1	60
GO:0051963	GO:0051963	regulation of synapse assembly	62/4926	144/28891	2.18365457351022e-13	9.03886234992739e-12	4.5325243098358e-12	Setd5/Negr1/Il1rap/Agrn/Nrxn1/Nlgn3/Adgrb1/Bhlhb9/Snca/Actr3/Adgrl1/Ephb2/Il1rapl1/Ctnnb1/Rhoa/Adnp/Epha7/Lrrn3/Cux2/Prkca/Nlgn2/Slitrk5/Ptk2b/Nrg2/Clstn1/Stau2/Flrt3/Sipa1l1/Vps35/Ntrk3/Mdga2/Eif4g1/Ephb3/Gpc4/Pdlim5/Lhfpl4/Amigo1/Wnt5a/Six4/Fzd1/Ptk2/Grin1/Ntrk1/Abi3bp/App/Thbs2/Bdnf/Six1/Lrfn3/Adgrb2/Lzts3/Vstm5/Lrfn1/Lrrtm2/Arf6/Chrnb2/Cbln2/Slit2/Mef2c/Lrtm2/Slitrk4/Lzts1	62
GO:0043122	GO:0043122	regulation of canonical NF-kappaB signal transduction	82/4926	217/28891	2.1846618809274e-13	9.03886234992739e-12	4.5325243098358e-12	Stat1/Gbp3/Irgm1/Gbp7/Irgm2/Angpt1/Trim12a/Casp1/Nod1/Tab2/Trim30a/Gapdh/Ripk2/Sqstm1/Ripk1/Rora/Pink1/Trim62/Ctnnb1/Rhoa/Tlr3/Cpne1/Tle1/Tab3/Trim12c/Zc3hav1/Trim5/Ddx1/Mid2/Dab2ip/Trim8/Ube2n/Parp1/Dhx36/Dhx15/Trim34a/Trim30d/Traf2/Optn/Tgm2/Trim21/Abl1/Akap13/Ddx21/Gprc5b/Ppm1a/Btrc/Per1/Alpk1/Traf5/Ankrd17/Rnf31/Fbxw11/Sharpin/Tifa/Trim32/Tnip1/Terf2ip/Wnt5a/Rela/Trim68/Tnip2/Tnfrsf19/Trim25/…	82
GO:0008089	GO:0008089	anterograde axonal transport	33/4926	53/28891	2.2656745012878e-13	9.31395549792221e-12	4.67046936668976e-12	Dlg2/Sybu/Ap3m1/Bloc1s5/Map2/Arl8b/Arl8a/Fez1/Rab21/Ap3m2/Kif5c/Dtnbp1/Map1a/Kif3a/Ap3b2/Mecp2/Kif5a/Borcs5/Trak1/Agbl4/Ap3b1/Sod1/Snapin/Kif1c/Agtpbp1/Ap3d1/Ank3/Kif1a/Kif5b/Bloc1s6/Rab27b/Hap1/Bloc1s4	33
GO:1901987	GO:1901987	regulation of cell cycle phase transition	139/4926	449/28891	2.29069386351452e-13	9.356827864152e-12	4.69196765205288e-12	Hecw2/Stk33/Ctdsp2/Zwint/Cry1/Psme2/Ccnd1/Cdkn1b/Ercc6/Ddb1/Crlf3/Cul3/Gpnmb/Cacnb4/Parp9/Dtx3l/Ptpn11/Pkd2/Cdc5l/Smarce1/Tiprl/Vps4b/Rbl2/Appl1/Myo16/Npm1/Ppp2ca/Rad21/Map3k20/Ddx3x/Atad5/Paxip1/Zfp655/Dync1li1/Lcmt1/Cirbp/Prmt2/Riok2/Rad50/Cdc73/Mecp2/Nbn/Brcc3/Nek6/Ddr2/Phf10/Smarcd3/Acvr1/Cenpj/Rad17/Anp32b/Dgkz/Fam107a/Zfp207/Bcl7b/Smarcc1/Rcc2/Prkdc/Cradd/Psme1/Eif4g1/Taok1/Dlg1/Nsmce2/Trp6…	139
GO:0098930	GO:0098930	axonal transport	38/4926	67/28891	2.41448998946753e-13	9.80007867244005e-12	4.91423512180101e-12	Dlg2/Sybu/Ap3m1/Bloc1s5/Map2/Arl8b/Arl8a/Fez1/Rab21/Ap3m2/Dync1h1/Kif5c/Dtnbp1/Map1a/Kif3a/Ap3b2/Map6/Mecp2/Kif5a/Borcs5/Trak1/Agbl4/Bsn/Ap3b1/Sod1/Snapin/Kif1c/Fbxw11/Agtpbp1/Ap3d1/Ank3/Pafah1b1/Kif1a/Kif5b/Bloc1s6/Rab27b/Hap1/Bloc1s4	38
GO:0043244	GO:0043244	regulation of protein-containing complex disassembly	59/4926	134/28891	2.53925570510169e-13	1.02416646772435e-11	5.13566777827585e-12	Fgf13/Irgm1/Irgm2/Per2/Mid1ip1/Asph/Upf1/Wdr1/Mtpn/Map2/Capza2/Zmpste24/Wdr47/Setx/Camsap2/Eif5a2/Specc1l/Swap70/Sptbn1/Camsap1/Gspt1/Tpm1/Clec16a/Add3/Map1a/Tmod2/Ubqln4/Pik3ca/Tom1/Rubcn/Eif5a/Scaf4/Dmtn/Cfl1/Oga/Twf1/Avil/Taok1/Apc/Svil/Tmod1/Evl/Add2/Eps8/Jmjd4/Wnk1/Map1b/Bnip3/Nes/Sh3bp1/Mid1/Clasp1/Trpv4/Tbc1d25/Sptb/Capg/Smcr8/Camsap3/Spef1	59
GO:0098876	GO:0098876	vesicle-mediated transport to the plasma membrane	65/4926	155/28891	2.57276404826004e-13	1.03119599009323e-11	5.17091721541738e-12	Ankrd50/Chic2/Rab7/Sacm1l/Mapk10/Exoc1/Vps26a/Exoc2/Vps50/Golph3/Rab34/Vps13b/Acap2/Vps39/Prepl/Sptbn1/Snx27/Gga2/Blzf1/Rab11b/Bbs2/Rab12/Ndrg4/Snap47/Trarg1/Ehd4/Optn/Golga7/Clstn1/Stx12/Atp9a/Stx1b/Inpp5f/Epg5/Hgs/Vps35/Snx12/Golga4/Snap25/Rab11fip4/Stx6/Snx30/Gga1/Golph3l/Nsf/Atp6ap1/Dennd1b/Snx17/Csk/Ank3/Vamp3/Snx7/Cmtm6/Exoc6/Exoc6b/Fcgr2b/Cplx1/Ccdc22/Sorl1/Tamalin/Washc1/Arl4c/Arf6/Bbs1/B…	65
GO:0045727	GO:0045727	positive regulation of translation	61/4926	141/28891	2.62489651393209e-13	1.04555660520786e-11	5.24292830994609e-12	Uhmk1/Hnrnpu/Cpeb1/Erbb2/Tent4a/Rxra/Cnbp/Pink1/Vim/Tob1/Eif5a2/Dhx9/Ythdf3/Eif4g2/Syncrip/Npm1/Larp1/Fxr2/Ddx3x/Guf1/Ep300/Dnajc3/Eif3e/Impact/Cirbp/Akap6/Ssb/Ptbp1/Usp16/Dhx36/Otud6b/Ptk2b/Eif5a/Larp4b/Plxnb2/Poldip3/Eef2/Rps6kb1/Prkdc/Larp4/Habp4/Eif4g1/Itga2/Ythdf1/Pld1/Eif2b5/Sh3bgrl/Mapk1/Pkm/Sox4/Ngrn/Mapk3/Mrps27/Tarbp2/Cyp1b1/Jmjd4/Eif6/Bcl3/Serp1/Larp6/Rpusd4	61
GO:0044270	GO:0044270	cellular nitrogen compound catabolic process	138/4926	446/28891	2.91507244949102e-13	1.1468932281341e-11	5.75107932398777e-12	Pde1a/Hnrnpu/Dera/Upf1/Xrn2/Tent2/Tent4a/Vim/Sidt2/Tob1/Hnrnpa0/Dhx9/Pum2/Ythdf3/Syncrip/Vps54/Npm1/Larp1/Fxr2/Dcp2/Nudt4/Gspt1/Mthfs/Eif3e/Zc3hav1/Alkbh5/Axin2/Wdr82/Cirbp/Zc3h14/Por/Nt5c2/Hnrnpab/Rock2/Ssb/Slfn8/Ptbp1/Dhx36/Nudt3/Mov10/Gda/Traf2/Fbh1/Dcp1b/Larp4b/Mthfsl/Caprin1/Cnot1/Hbs1l/Rc3h2/Ago1/Cnot7/Dcp1a/Trnt1/Eif4enif1/Edc3/Rbm7/Smg7/Abcd1/Enpp4/Tut7/Traf5/Mtrex/Ttc5/Brf1/Pabpc1/Ythdf1…	138
GO:0046700	GO:0046700	heterocycle catabolic process	138/4926	446/28891	2.91507244949102e-13	1.1468932281341e-11	5.75107932398777e-12	Pde1a/Hnrnpu/Dera/Upf1/Xrn2/Tent2/Tent4a/Vim/Sidt2/Tob1/Hnrnpa0/Dhx9/Pum2/Ythdf3/Syncrip/Vps54/Npm1/Larp1/Fxr2/Dcp2/Nudt4/Gspt1/Mthfs/Eif3e/Zc3hav1/Alkbh5/Axin2/Wdr82/Cirbp/Zc3h14/Nt5c2/Hnrnpab/Rock2/Ssb/Slfn8/Ptbp1/Dhx36/Nudt3/Mov10/Gda/Traf2/Fbh1/Dcp1b/Larp4b/Mthfsl/Caprin1/Cnot1/Hbs1l/Rc3h2/Ago1/Cnot7/Dcp1a/Trnt1/Eif4enif1/Edc3/Rbm7/Smg7/Abcd1/Enpp4/Tut7/Traf5/Mtrex/Ttc5/Brf1/Pabpc1/Ythdf1/Apa…	138
GO:0009416	GO:0009416	response to light stimulus	110/4926	329/28891	3.11396623069687e-13	1.21767472179628e-11	6.10601208907505e-12	Slc1a2/Per2/Yy1/Rpe65/Nlgn3/Cry1/Cry2/Ccnd1/Kdm1a/Ercc6/Ddb1/Zbtb1/Ppp1cc/Mapk10/Syngap1/Cacnb4/Trp53inp1/Cds2/Sdf4/Gnb1/Pias1/Ap1s2/Npm1/Nptn/Map3k20/Ppp1cb/Ep300/Usp1/Wrn/Kmt2a/Ro60/Mapk9/Cirbp/Zzef1/Uvssa/Fbxw7/Parp1/Dhx36/Ppid/Ndrg4/Mecp2/Rev1/Pold3/Ddhd2/Kras/Eif2s1/Ric8a/Mapk8/Prkaa1/Rgs9/Per1/Atp8a2/Casp9/Map4k3/Dcun1d3/Usp47/Deaf1/Fech/Ppp1ca/Large1/Cul4b/Ercc4/Nedd4/Bak1/Trim32/Ercc8/Atx…	110
GO:0032388	GO:0032388	positive regulation of intracellular transport	75/4926	192/28891	3.2097719311579e-13	1.24753135724337e-11	6.25572775099673e-12	Gli3/Msn/Prnp/Cd81/Asph/Jak2/Pak1/Erbb2/Actr3/Map2/Ipo5/Psen1/Ubr5/Flna/Ice1/Tomm70a/Wipf1/Dhx9/Ywhae/Fez1/Rab21/Ep300/Tmem30a/Bcap31/Arf1/Eif3e/Dync1h1/Fbxw7/Riok2/Kif3a/Mecp2/Hsp90aa1/Tnfrsf1a/Cdc42/Ran/Anp32b/Bag3/Borcs5/Kcnb1/Prkaa1/Cpsf6/Cacnb3/Sh3glb1/Ppm1a/Mff/Crebrf/Tcaf1/Prkaca/Sar1a/Cdk5r1/Pcnt/Mapk1/Nedd4/Edem1/Pcm1/Pgap1/Efcab7/Jup/Akt2/Gas6/Ank3/Xbp1/Rab29/Kif5b/Dmap1/Sorl1/Uaca/Bbc3…	75
GO:0048511	GO:0048511	rhythmic process	107/4926	317/28891	3.28003644289365e-13	1.26716106676367e-11	6.35416064238434e-12	Ahr/Per2/Srebf1/Casp1/Pspc1/Hnrnpu/Bmpr1b/Nlgn3/Ciart/Tef/Cry1/Cry2/Plekha1/Prkaa2/Nr1d2/Ddb1/Erbb2/Ppp1cc/Myh9/Mapk10/Dbp/Cyp7b1/Huwe1/Usp7/Maged1/Rora/Setx/Dhx9/Sp1/Ankfn1/Ppp1cb/Npr2/Ep300/Gas2/Atg7/Csnk1d/Kmt2a/Kcnma1/Mapk9/Atf4/Hlf/Hdac2/Src/Rock2/Nampt/Fbxw7/Axl/Parp1/Usp9x/Sgpl1/Kdm2a/Enox2/Mapk8/Prkaa1/Prkdc/Ntrk3/Impdh2/Btrc/Per1/Kdm5b/Sfpq/Crem/Scn9a/Inhba/Ppp1ca/Cdk5r1/Kcna2/Kdm5c/Fbxw…	107
GO:0006401	GO:0006401	RNA catabolic process	102/4926	297/28891	3.45119324864575e-13	1.32186606978714e-11	6.62847808021487e-12	Hnrnpu/Upf1/Xrn2/Tent2/Tent4a/Vim/Sidt2/Tob1/Hnrnpa0/Dhx9/Pum2/Ythdf3/Syncrip/Npm1/Larp1/Fxr2/Dcp2/Gspt1/Eif3e/Zc3hav1/Alkbh5/Axin2/Wdr82/Cirbp/Zc3h14/Hnrnpab/Rock2/Ssb/Slfn8/Ptbp1/Dhx36/Mov10/Traf2/Dcp1b/Larp4b/Caprin1/Cnot1/Hbs1l/Rc3h2/Ago1/Cnot7/Dcp1a/Trnt1/Eif4enif1/Edc3/Rbm7/Smg7/Tut7/Traf5/Mtrex/Ttc5/Brf1/Pabpc1/Ythdf1/Cnot2/Gigyf2/Pnrc2/Edc4/Grsf1/Pnpt1/Pelo/Cnot8/Smg1/Naf1/Trdmt1/Thrap3/D…	102
GO:0002218	GO:0002218	activation of innate immune response	98/4926	281/28891	3.46286448969654e-13	1.32186606978714e-11	6.62847808021487e-12	Gbp5/Gbp2/Gbp3/Ddx60/Irgm1/Gbp7/Irgm2/Zbp1/Ifih1/Trim12a/Irf1/Casp1/Znfx1/Nod1/Pspc1/Trim30a/Ripk2/Otud4/Ipo5/Tomm70a/Hmgb1/Ufd1/Pum2/Appl1/Nmi/Eif2ak2/Mfhas1/Hspd1/Tlr3/Ppp2ca/Ifi35/Trim12c/Ddx3x/Lacc1/Matr3/Zc3hav1/Trim5/Src/Fbxl2/Flot1/Ubqln1/Dab2ip/Lamp2/Trim30d/Lsm14a/Hsp90aa1/Tbk1/Brcc3/Erbin/Usp15/Epg5/Rnf135/Otulin/Mapk8/Prkdc/Xrcc5/Hcfc2/Alpk1/Rab11fip2/Sfpq/Ap3b1/Ankrd17/Appl2/Lyn/Tifa/…	98
GO:0090174	GO:0090174	organelle membrane fusion	57/4926	128/28891	3.56892131216264e-13	1.35428948963899e-11	6.79106484500583e-12	Samd9l/Vcpip1/Rab7/Stxbp1/Snca/Pikfyve/Pip4k2a/Arl8b/Rab34/Vps39/Ankfy1/Rab12/Snap47/Trarg1/Tom1/AU040320/Stx17/Gnai3/Stx12/Uso1/Stx1b/Syt4/Chmp2b/Cplx2/Chmp1a/Pla2g5/Eea1/Stx8/Chmp4b/Snap25/Stx6/Rab3a/Spg11/Gosr2/Rims2/Snapin/Vps4a/Plekhm1/Coro1a/Vamp3/Pla2g4a/Kif5b/Cplx1/Rims1/Snph/Cacna1b/Sphk1/Syt9/Syt7/Bloc1s6/Syt3/Cav2/Chmp6/Nkd2/Stxbp6/Rubcnl/Stx11	57
GO:0001933	GO:0001933	negative regulation of protein phosphorylation	113/4926	342/28891	3.63002072991989e-13	1.36937193770449e-11	6.86669556031286e-12	Gbp4/Angpt1/Lrrk2/Irf1/Ctdsp2/Plec/Prnp/Smyd3/Cadm4/Cdkn1b/Snca/Crkl/Psen1/Prkar2a/Prkar1a/Ppp1r15b/Ephb2/Adnp/Npm1/Epm2a/C9orf72/Jun/Lats1/Suz12/Dnajc3/Prkca/Cep43/Impact/Wnk4/Dtnbp1/Ubash3b/Dusp16/Spred1/Lrp6/Ptprj/Apoe/Socs5/Dab2ip/Prkar1b/Parp14/Hipk3/Aida/Hspa4/Sfrp5/Sfrp1/Pik3cb/Prkar2b/Abl1/Dmtn/Inpp5f/Rabgef1/Tmed2/Prkdc/Mapk8ip1/Dnajc10/Mllt1/Ntrk3/Eif4g1/Ggnbp2/Nolc1/Prkag2/Apc/Pkig/Dus…	113
GO:0060998	GO:0060998	regulation of dendritic spine development	44/4926	86/28891	4.41463350916517e-13	1.65561664878809e-11	8.30206547891635e-12	Palm/Nr3c1/Nlgn3/Dnm3/Bhlhb9/Reln/Actr3/Psen1/Rac1/Ephb2/Hnrnpk/Eif4g2/Actr2/Cux2/Arf1/Nlgn2/Dtnbp1/Hdac2/Marcks/Mfn1/Apoe/Dbn1/Cask/Dhx36/Afdn/Mecp2/Caprin1/Stau2/Cfl1/Cdkl5/Foxo6/Pak3/Ube3a/Ngfr/Grn/Pafah1b1/Kif1a/Pten/Sdk1/Shank1/Tanc2/Arf6/Mef2c/Neurl1a	44
GO:0034599	GO:0034599	cellular response to oxidative stress	88/4926	243/28891	4.95886077983906e-13	1.84890547564581e-11	9.27130947515809e-12	Gpr37l1/Lrrk2/Plekha1/Prkaa2/Snca/Rnf146/Sqstm1/Ripk1/Trp53inp1/Pink1/Zfp277/Setx/Prdx1/Capn1/Pex2/Ep300/Jun/Vkorc1l1/Stk25/Arl6ip5/Atg7/Cpeb2/Mapk9/Atf4/Hdac2/Src/Axl/Parp1/Cst3/Srxn1/Ddr2/Sod2/Fut8/Nfe2l1/Abl1/Eif2s1/Keap1/Cfl1/Mapk8/Slc11a2/Prkaa1/Abcd1/Rhob/Prdx3/Lonp1/Pnpla8/Atp2a2/Sod1/Fer/Sod3/Pnpt1/Mapk1/Foxo3/Met/G6pdx/Ppia/Pex5/Mapk3/Mgst1/Ngfr/Rela/Rps3/Xbp1/Cyp1b1/Oxr1/Ermp1/Selenos/S…	88
GO:0050770	GO:0050770	regulation of axonogenesis	73/4926	186/28891	5.00611372602653e-13	1.85573452745712e-11	9.30555365561975e-12	Fgf13/Sema3e/Chn1/Pak1/Plxnc1/Syngap1/Plxnd1/Actr3/Plxnb1/Map2/Psen1/Vim/Ryk/Ust/Ephb2/Eif4g2/Sema6d/Adnp/Cdh2/Nin/Megf8/Epha7/Ep300/Stk25/Sema3d/L1cam/Picalm/Apoe/Dbn1/Plxnb3/Map6/Sema3b/Gdi1/Plxnb2/Ulk1/Map2k1/Trak1/Cdkl5/Sipa1l1/Smurf1/Ttc3/Golga4/Ntrk3/Anapc2/Bmpr2/Shtn1/Ephb3/Snap91/Rnd2/Limk1/Ret/Plxna1/Pak3/Amigo1/Rtn4/Wnt5a/Sema4f/Pafah1b1/Ptk2/Pten/Grin1/Cyfip1/Thy1/Map1b/Bdnf/Cdh4/Robo2…	73
GO:0007179	GO:0007179	transforming growth factor beta receptor signaling pathway	78/4926	205/28891	5.48919118930307e-13	2.02311397109199e-11	1.01448754285063e-11	Bmpr1b/Col3a1/Zbtb7a/Trim33/Fbn1/Sdcbp/Appl1/Flcn/Strap/Map3k1/Ep300/Jun/Lats1/Snx25/Suds3/Onecut2/Ldlrad4/Hdac2/Src/Spred1/Smad2/Parp1/Htra1/Smad4/Brms1l/Rnf111/Usp9x/Acvr1/Lemd3/Fut8/Col1a2/Usp15/Dcp1a/Adam9/Stat3/Zeb1/Smurf2/Smurf1/Tgfbr1/Smad3/Ppm1a/Itga8/Nlk/Smad1/Appl2/Pals1/Fam89b/Veph1/Tnrc6c/Arid4b/Spred3/Tgfb3/Xbp1/Smad6/Tgfb1i1/Gipc1/Ptk2/Hpgd/Men1/Tgfbr3l/Itga3/Smad9/Ing2/Eid2/Lgals9/…	78
GO:0006906	GO:0006906	vesicle fusion	56/4926	126/28891	6.32393364640557e-13	2.31745065567994e-11	1.16208224299363e-11	Samd9l/Rab7/Stxbp1/Snca/Pikfyve/Pip4k2a/Arl8b/Rab34/Vps39/Ankfy1/Rab12/Snap47/Trarg1/Tom1/AU040320/Stx17/Gnai3/Stx12/Uso1/Stx1b/Syt4/Chmp2b/Cplx2/Chmp1a/Pla2g5/Eea1/Stx8/Chmp4b/Snap25/Stx6/Rab3a/Spg11/Gosr2/Rims2/Snapin/Vps4a/Plekhm1/Coro1a/Vamp3/Pla2g4a/Kif5b/Cplx1/Rims1/Snph/Cacna1b/Sphk1/Syt9/Syt7/Bloc1s6/Syt3/Cav2/Chmp6/Nkd2/Stxbp6/Rubcnl/Stx11	56
GO:1902414	GO:1902414	protein localization to cell junction	58/4926	133/28891	6.64255974277255e-13	2.42038270627275e-11	1.21369736926855e-11	Dlg2/Nrxn1/Gphn/Nlgn3/Actg1/Git1/Sacm1l/Erbb2/Reln/Mapk10/Jak1/Flna/Adam22/Cgnl1/Stau1/Nlgn2/Nectin3/Kif5c/Mapk9/Map1a/Kif3a/Tnik/Snap47/Afdn/Tjp1/Iqsec2/Mpp7/Nbea/Tjp2/Clstn1/Kif5a/Stau2/Stx1b/Map2k1/Vps35/Mapk8/Snap25/Rapgef4/Nptxr/Dlg1/Camk2a/Bsn/Gpc4/Zdhhc7/Lhfpl4/Nptx2/Heg1/Grin1/Kif5b/Cplx1/Tamalin/Shank1/Vcl/Zdhhc15/Rab27b/Nptx1/Actb/Nrxn3	58
GO:0050821	GO:0050821	protein stabilization	77/4926	202/28891	6.90412617505566e-13	2.50147803167412e-11	1.25436250162325e-11	Irgm1/Irgm2/Atp1b2/Lamp1/Gapdh/Stxbp1/Crebl2/Usp7/Flna/Ncor2/Ipo9/Pink1/Pfn2/Sav1/Cct2/Hspd1/Npm1/Rab21/Ep300/Marchf7/Sumo1/Atp1b1/Flot1/Gtpbp4/Fbxw7/Cct6a/Lamp2/Calr/Ppib/Rab3gap1/Hsp90aa1/Cdc37/Golga7/Usp9x/Stx12/Cct5/Bag3/Hcfc1/Zfp207/Atf7ip/Morc3/Usp13/Smad3/Cct8/Ctnnd1/Tcp1/Ank2/Nlk/Mtmr9/Apbb2/Sox4/Stk3/Rtn4/Tbrg1/Syvn1/Tbl1x/Hip1r/Grn/Tnip2/Mul1/Glmp/Pten/Gnaq/Trim39/Bag5/Wfs1/Pml/Prkn/Sma…	77
GO:0110053	GO:0110053	regulation of actin filament organization	97/4926	280/28891	7.19885985047251e-13	2.59361169781349e-11	1.3005627938021e-11	Dlc1/Cyria/Sdc4/Kank4/Actg1/Washc4/Pak1/Cd47/Wdr1/Actr3/Mtpn/Capza2/Flna/Rac1/Pfn2/Cgnl1/Specc1l/Rhoa/Capn1/Map3k1/Arfgef1/Swap70/Ppfia1/Sptbn1/Ap1ar/C9orf72/Wasf3/Lats1/Arf1/Tpm1/Cyfip2/Add3/Gmfb/Rock2/Rictor/Tmod2/Dbn1/Pik3ca/Tjp1/Ptk2b/Arpc5/Cdc42/Sorbs3/Abl1/Dmtn/Cfl1/Arhgef10/Alms1/Tgfbr1/Twf1/Avil/Washc2/Smad3/Snx9/Cdc42ep4/Rgs4/Dlg1/Arfip2/Limk1/Fer/Wasf2/Svil/Synpo2/Tmod1/Evl/Pak3/Met/Wha…	97
GO:1902115	GO:1902115	regulation of organelle assembly	84/4926	229/28891	7.46700302331606e-13	2.67518940718022e-11	1.34146981689095e-11	Msn/Il1rap/Nrxn1/Lrrk2/Sdc4/Hnrnpu/Prkaa2/Pdcd6ip/Septin7/Pikfyve/G3bp2/Sdcbp/Cyld/Pink1/Pip4k2a/Vps4b/Ephb2/Rhoa/Fez1/Npm1/C9orf72/Atmin/Dync1h1/Mapk9/Ift88/Src/Wdr44/Ubqln2/Pip4k2c/Rab3gap1/Smad4/Rnf4/Ptk2b/Caprin1/Dzip1/Cenpj/Cnot1/Wdpcp/Ulk1/Gpsm2/Chmp2b/Cdkl5/Sipa1l1/Alms1/Chmp1a/Mapk8/Prkaa1/Stam/Gdi2/Tapt1/Chmp4b/Sh3glb1/Syne2/Scfd1/Yap1/Snx30/Rab1b/Nptxr/Intu/Cep97/Mtm1/Cnot2/Map4/Arhgef9…	84
GO:0000082	GO:0000082	G1/S transition of mitotic cell cycle	85/4926	233/28891	7.73806901294959e-13	2.75690203222476e-11	1.38244449324918e-11	Ctdsp2/Psme2/Ccnd1/Cdkn1b/Cables1/Crlf3/Gpnmb/Cacnb4/Pkd2/Smarce1/Rbl2/Pias1/Appl1/Myo16/Ppp2ca/Ddx3x/Lats1/Phf8/Ccnd3/Zfp655/Npat/Bach1/Prmt2/Cdc73/Cdk16/Ddr2/Phf10/Smarcd3/Acvr1/Cenpj/Anp32b/Dgkz/Fam107a/Bcl7b/Smarcc1/E2f6/Ppp6c/Rps6kb1/Prkdc/Cradd/Psme1/Eif4g1/Dlg1/Camk2a/Inhba/E2f3/Dcun1d3/Acvr1b/Gigyf2/Senp2/Ankrd17/Apc/Appl2/Rpl17/Hacd1/Smarca2/Arid1a/Cul4b/Rbbp8/Psme3/Rbl1/Pten/Men1/Ctdsp1…	85
GO:0007040	GO:0007040	lysosome organization	48/4926	100/28891	8.43959259209676e-13	2.97379710401739e-11	1.49120620988176e-11	Irgm1/Irgm2/Hexb/Lrrk2/Rab7/Fnip1/Pikfyve/Arl8b/Flcn/Rab34/Atp6ap2/Arf1/Lyst/Vps33a/Acp2/Gnptab/Tmem165/Ppp3cb/Aktip/Abca1/Chmp2b/Chmp1a/Pla2g5/Vps35/Chmp4b/Tmem106b/Atp6v0c/Ap3b1/Spg11/Hook3/Snapin/Tpcn2/Spns1/Lipa/Tmem9/Creg1/Coro1a/Grn/Myo7a/Mfsd8/Clvs1/Syt7/Ccdc115/Vps18/Chmp6/Naglu/Hps1/Hook1	48
GO:0080171	GO:0080171	lytic vacuole organization	48/4926	100/28891	8.43959259209676e-13	2.97379710401739e-11	1.49120620988176e-11	Irgm1/Irgm2/Hexb/Lrrk2/Rab7/Fnip1/Pikfyve/Arl8b/Flcn/Rab34/Atp6ap2/Arf1/Lyst/Vps33a/Acp2/Gnptab/Tmem165/Ppp3cb/Aktip/Abca1/Chmp2b/Chmp1a/Pla2g5/Vps35/Chmp4b/Tmem106b/Atp6v0c/Ap3b1/Spg11/Hook3/Snapin/Tpcn2/Spns1/Lipa/Tmem9/Creg1/Coro1a/Grn/Myo7a/Mfsd8/Clvs1/Syt7/Ccdc115/Vps18/Chmp6/Naglu/Hps1/Hook1	48
GO:1903320	GO:1903320	regulation of protein modification by small protein conjugation or removal	89/4926	249/28891	8.59897221887725e-13	2.98378339536882e-11	1.49621382107918e-11	Gbp4/Per2/Angpt1/Parp10/Lrrk2/Adgrb1/Cry1/Fgfr3/Dcun1d4/Kdm1a/Ripk2/Otud4/Cul3/Dtx3l/Huwe1/Sqstm1/Psen1/Pink1/Pias1/Spopl/Nmi/Ctnnb1/Npm1/Epm2a/Ddx3x/Paxip1/Atg7/Tollip/Mapk9/Marchf7/Gclc/Sumo2/Gtpbp4/Ubqln1/Fbxw7/Ube2n/Gnl3l/Hsp90aa1/Ndfip2/Rnf111/Plaa/Trim21/Birc2/Abl1/Fam107a/Ubxn2a/Mapk8/Tgfbr1/Ivns1abp/Btrc/Rnf40/Hdac8/Dcun1d3/Limk1/Senp2/Ubxn1/Tnip1/Ndfip1/Skp1/Ube3a/Ppia/Sox4/Birc3/Herpud1…	89
GO:0051222	GO:0051222	positive regulation of protein transport	113/4926	346/28891	8.60751486267319e-13	2.98378339536882e-11	1.49621382107918e-11	Gli3/Prnp/Cd81/Sybu/Unc13b/Asph/Jak2/Abat/Pak1/Erbb2/Myh9/Actr3/Ipo5/Psen1/Ubr5/Flna/Ice1/Prkar1a/Rac1/Tomm70a/Wipf1/Ywhae/Golph3/Rab34/Trpc1/Wls/Ep300/Tmem30a/Bcap31/Arf1/Atg7/Nlgn2/Eif3e/Pfkfb2/Src/Zfp384/Bsg/Ptbp1/Fbxw7/Kif3a/Cask/Glud1/Ppid/Hsp90aa1/C2cd2l/Tmed10/Tnfrsf1a/Ppp3cb/Cdc42/Ran/Anp32b/Bag3/Hcfc1/Adam9/Cd2ap/Oga/Kcnb1/Vps35/Prkaa1/Cacnb3/Sh3glb1/Osbp/Ppm1a/Rapgef4/Irs2/Mff/Crebrf/Gn…	113
GO:1901653	GO:1901653	cellular response to peptide	113/4926	346/28891	8.60751486267319e-13	2.98378339536882e-11	1.49621382107918e-11	Srebf1/Irf1/Myo5a/Prnp/Nod1/Ripk2/Adipor1/Cpeb1/Jak2/Pak1/Jak1/Pik3r3/Psen1/Prkar1a/Rac1/Ptpn11/Vim/Ahcyl1/Pip4k2a/Zfp106/Sesn3/Sp1/Hnrnpk/Slc39a14/Appl1/Ctnnb1/Socs7/Bcar1/Npr2/Akt3/Prkca/Nucks1/Cpeb2/Gnai2/Slc25a33/Raf1/Sgcb/Src/Ide/Vcam1/Osbpl8/Rock2/Marcks/Ptprj/Zfp592/Pip4k2c/Parp1/Ctsd/Trarg1/Pik3ca/Ywhag/Sos1/Nr4a1/Uso1/Lpin1/Cfl1/Map2k1/Stat3/Smarcc1/Prkaa1/Rps6kb1/Prkdc/Sos2/Ncoa5/Anxa5/…	113
GO:1901361	GO:1901361	organic cyclic compound catabolic process	147/4926	491/28891	8.74630443275591e-13	3.01559410361632e-11	1.51216525422011e-11	Pde1a/Hnrnpu/Dera/Upf1/Xrn2/Tent2/Tent4a/Cyp27a1/Vim/Sidt2/Tob1/Ephx2/Hnrnpa0/Dhx9/Pum2/Ythdf3/Syncrip/Vps54/Npm1/Larp1/Fxr2/Dcp2/Nudt4/Gspt1/Mthfs/Eif3e/Zc3hav1/Alkbh5/Axin2/Wdr82/Cirbp/Zc3h14/Nt5c2/Hnrnpab/Rock2/Ssb/Slfn8/Apoe/Ptbp1/Ywhah/Dhx36/Nudt3/Mov10/Gda/Cyp39a1/Traf2/Fbh1/Dcp1b/Larp4b/Mthfsl/Caprin1/Cnot1/Hbs1l/Rc3h2/Ago1/Cnot7/Dcp1a/Trnt1/Eif4enif1/Edc3/Rbm7/Smg7/Abcd1/Enpp4/Tut7/Traf5/…	147
GO:1903706	GO:1903706	regulation of hemopoiesis	138/4926	452/28891	8.8472899027075e-13	3.03410000781087e-11	1.52144501282136e-11	Stat1/Gli3/B2m/Irgm1/Csf1/Irf1/Zbtb16/Cd44/Il15/Fgfr3/Kdm1a/Ripk2/Zbtb1/Zbtb7a/Erbb2/Smap1/Ripk1/Fbn1/Drosha/Cyld/Il27/Cbfb/Hmgb1/Smarce1/Tmem176a/Ctnnb1/Rhoa/Il15ra/Mysm1/Jun/Tsc22d1/Ldb1/Prkca/Atg7/Sox13/Cd46/Ubash3b/Rbm15/Socs5/Kat6a/Fbxw7/Axl/Cdc73/Tmem64/Hsp90aa1/Ptk2b/Phf10/Loxl3/Sfrp1/Tjp2/Sos1/Smarcd3/Rc3h2/Abl1/Brd1/Ctr9/Stat3/Ets1/Smarcc1/Zeb1/Prkdc/Sos2/Meaf6/Rnf41/Rarg/Pou4f1/Inhba/Ap…	138
GO:0010959	GO:0010959	regulation of metal ion transport	140/4926	461/28891	9.43624211634738e-13	3.21886280277318e-11	1.61409404621731e-11	Fgf13/Ahr/Hecw2/B2m/Atp2b2/Kcnn2/Atp1b2/Agrn/Ahnak/Myo5a/Prnp/Tmbim6/Nkain2/Plcg1/Kcna1/Asph/Sestd1/Snca/Cacnb4/Tspan13/Plcb4/Wnk2/Flna/Fgf12/Jph4/Ahcyl1/Vdac1/Pkd2/Calm3/Kcnab2/Ywhae/Ctnnb1/Rhoa/Hbp1/Trpc1/Gnao1/Snx27/Akt3/Arf1/Plp1/Wnk4/Gnai2/Atf4/Ubash3b/Akap6/Sumo1/Atp1b1/Tmem168/Creb3/Ubqln1/Ywhah/Cask/Scn4b/Ptk2b/Crbn/Stim2/Ppp3cb/Cxcr4/Abl1/Oga/Akap9/Cacnb3/Saraf/Nfatc3/Rgs9/Homer2/Per1/Rg…	140
GO:0051056	GO:0051056	regulation of small GTPase mediated signal transduction	84/4926	230/28891	9.811124570117e-13	3.32903396127832e-11	1.66933921257073e-11	Dlc1/Rasgrf1/Csf1/Chn1/Cadm4/Git1/Col3a1/Ssx2ip/Cul3/Erbb2/Reln/Syngap1/Stard8/Timp2/Cgnl1/Ephb2/Flcn/Dennd4a/Arfgef1/Cdh2/Cdc42bpa/Arhgap12/Src/Flot1/Apoe/Dab2ip/Iqsec2/Arhgdia/Sipa1l2/Sos1/Pik3cb/Kras/Abl1/Dgkz/Bnip2/Map2k1/Cd2ap/Rabgef1/Abca1/Arfgef3/Akap13/Arhgef28/Sipa1l1/Rasa4/Rapgef1/Amot/Sos2/Cdc42se1/Cyth2/Icmt/Prag1/Ppp2cb/Rap1gap2/Stambp/Ralgapb/Met/Arhgap42/Syde1/Fbxo8/Dennd4b/Rtn4/Ng…	84
GO:0034655	GO:0034655	nucleobase-containing compound catabolic process	129/4926	414/28891	9.90749904958248e-13	3.34404165289329e-11	1.67686479758861e-11	Pde1a/Hnrnpu/Dera/Upf1/Xrn2/Tent2/Tent4a/Vim/Sidt2/Tob1/Hnrnpa0/Dhx9/Pum2/Ythdf3/Syncrip/Vps54/Npm1/Larp1/Fxr2/Dcp2/Nudt4/Gspt1/Eif3e/Zc3hav1/Alkbh5/Axin2/Wdr82/Cirbp/Zc3h14/Nt5c2/Hnrnpab/Rock2/Ssb/Slfn8/Ptbp1/Dhx36/Nudt3/Mov10/Gda/Traf2/Fbh1/Dcp1b/Larp4b/Caprin1/Cnot1/Hbs1l/Rc3h2/Ago1/Cnot7/Dcp1a/Trnt1/Eif4enif1/Edc3/Rbm7/Smg7/Abcd1/Enpp4/Tut7/Traf5/Mtrex/Ttc5/Brf1/Pabpc1/Ythdf1/Apaf1/Cnot2/Gigy…	129
GO:0000045	GO:0000045	autophagosome assembly	52/4926	114/28891	1.20153502026005e-12	4.03426391881031e-11	2.02297574367288e-11	Irgm1/Irgm2/Lrrk2/Rab7/Psen1/Pikfyve/Trp53inp1/Pink1/Pip4k2a/Wipi2/Ephb2/Lrba/Fez1/Epm2a/C9orf72/Atg7/Ift88/Ubqln2/Ubqln1/Atg9a/Pip4k2c/Rb1cc1/Ctsd/Atg10/Tom1/Rab3gap1/Stx17/Atg2b/Stx12/Bag3/Ulk1/Ubxn2a/Smurf1/Sh3glb1/Scfd1/Rab1a/Snx30/Rab1b/Arfip2/Mtm1/Map1lc3b/Atp2a2/Rab33b/Synpo2/Fez2/Trp53inp2/Rnf5/Snx7/Stbd1/Atg4d/Ulk3/Smcr8	52
GO:0030099	GO:0030099	myeloid cell differentiation	144/4926	480/28891	1.2578708496619e-12	4.20141966608424e-11	2.10679574874841e-11	Stat1/B2m/Srp54c/Csf1/Zbtb16/Nr3c1/Il15/Cd81/Srp54b/Fgfr3/Kdm1a/Ptbp3/Jak2/Zbtb7a/Myh9/Wdr1/Smap1/Ripk1/Fbn1/Psen1/Flna/Ptpn11/Cbfb/Pip4k2a/Hmgb1/Sp1/Ctnnb1/Mfhas1/Vps54/Ep300/Jun/Fasn/Ldb1/Prkca/Ireb2/Sp3/Rabgap1l/Snx10/Src/Ubash3b/Vps33a/Rbm15/Kat6a/Fbxw7/Cdc73/Tmem64/Ptk2b/Irf8/Thra/Sfrp1/Tjp2/Tspan2/Nfe2l1/Brd1/Dmtn/Ctr9/Stat3/Ets1/Ostm1/Slc11a2/Prkdc/Rnf41/Rarg/Pou4f1/Glo1/Prdx3/Bpgm/Inhba/A…	144
GO:2000058	GO:2000058	regulation of ubiquitin-dependent protein catabolic process	69/4926	175/28891	1.662818256292e-12	5.5252090557516e-11	2.77060800271179e-11	Lrrk2/Araf/Rnf19b/Psen1/Usp7/Rnf217/Nub1/Rad23b/Pias1/Usp5/Lats1/Bcap31/Atg7/Csnk1d/Clec16a/Axin2/Mapk9/Rnf14/Gclc/Sumo1/Tmem168/Ubqln2/Map1a/Sumo2/Ubqln1/Socs5/Fbxw7/Ubqln4/Ptk2b/Usp9x/Cop1/Ankib1/Smarcc1/Smurf1/Mapk8/Agbl4/Fbxw8/Mtm1/Tlk2/Ubxn1/Fbxo22/Agtpbp1/Bbs7/Rnf139/Rad23a/Sh3rf1/Ube3a/Fhit/Sumo3/Herpud1/Ccar2/Tgfb1i1/Ube2k/Gipc1/Ptk2/Pten/Arih1/Hspbp1/Ccdc22/Trim39/Bag5/Pml/Trim67/Prkn/Si…	69
GO:0010001	GO:0010001	glial cell differentiation	99/4926	292/28891	1.8348714271226e-12	6.04586992161218e-11	3.03169263265e-11	Gli3/Gpr37l1/Plec/Nr3c1/Nlgn3/Mal/Fgfr3/Slc25a46/Erbb2/Reln/Wdr1/Actr3/Psen1/Il6st/Adam22/Ptpn11/Vim/Cspg5/Fgf2/Ctnnb1/Rhoa/Vps54/Cdh2/Wasf3/Suz12/Sox13/Plp1/Raf1/Hdac2/B4galt6/Lrp6/Mbd1/Ptprj/Clcn2/Ifngr1/Afdn/Mecp2/Hapln1/Mios/Sos1/Ncstn/Tspan2/Kras/Nfe2l1/Cxcr4/Abl1/Hdac11/Map2k1/Stat3/Arhgef10/Ntrk3/Itgb4/Trpc4/Abcc1/Nfix/Sod1/Eif2b5/Lingo1/Large1/Pmp22/Pals1/Mapk1/Cul4b/Prpf19/Gpc1/Sox4/Mapk…	99
GO:0031396	GO:0031396	regulation of protein ubiquitination	79/4926	213/28891	1.8386172645338e-12	6.04586992161218e-11	3.03169263265e-11	Gbp4/Per2/Angpt1/Parp10/Lrrk2/Adgrb1/Cry1/Fgfr3/Kdm1a/Ripk2/Cul3/Dtx3l/Huwe1/Sqstm1/Psen1/Pink1/Spopl/Nmi/Ctnnb1/Npm1/Epm2a/Ddx3x/Paxip1/Atg7/Mapk9/Marchf7/Gclc/Gtpbp4/Ubqln1/Fbxw7/Ube2n/Gnl3l/Hsp90aa1/Ndfip2/Rnf111/Plaa/Birc2/Abl1/Fam107a/Ubxn2a/Mapk8/Tgfbr1/Ivns1abp/Btrc/Rnf40/Hdac8/Limk1/Senp2/Ubxn1/Ndfip1/Skp1/Ube3a/Ppia/Sox4/Birc3/Herpud1/Rps3/Mad2l2/Wnk1/Arrdc3/Fancm/Pten/Hspbp1/Sphk1/Bag5/…	79
GO:2001242	GO:2001242	regulation of intrinsic apoptotic signaling pathway	74/4926	194/28891	1.84779433125836e-12	6.04586992161218e-11	3.03169263265e-11	Grina/Lrrk2/Cd44/Tmbim6/Siah1a/Kdm1a/Gsdme/Cyld/Pink1/Hnrnpk/Serinc3/Ctnnb1/Flcn/P4hb/Ddx3x/Atad5/Bcap31/Bclaf1/Atf4/Uri1/Hdac2/Src/Marchf7/G2e3/Creb3/Ubqln1/Fbxw7/Parp1/Ybx3/Mcl1/Mdm4/Fbh1/Sod2/Pik3cb/Usp15/Map2k1/Mapk8ip1/Sh3glb1/Ivns1abp/Sfpq/Kdm6a/Usp47/Sod1/Bcl2l2/Hyou1/Eif2ak3/Parl/Trim32/Armc10/Ppia/Herpud1/Syvn1/Rps3/Ccar2/Xbp1/Noc2l/Fzd1/Nox1/Fcgr2b/Selenos/App/Bag5/Wfs1/Bbc3/Mapk7/Ppif/…	74
GO:0034341	GO:0034341	response to type II interferon	62/4926	150/28891	1.94450471499783e-12	6.33000443516806e-11	3.17417146904535e-11	Nlrc5/Gbp9/Gbp6/Gbp5/Gbp2/Stat1/Gbp3/Gbp4/Gbp10/Irgm1/Gbp7/Irgm2/H2-Q7/Gbp8/Irf1/Casp1/Tgtp1/Gapdh/Actg1/Stxbp1/Jak2/Cd47/Snca/Jak1/Bst2/Parp9/Actr3/Vim/Slc22a5/Syncrip/Slk/Actr2/Slc22a21/Parp14/Rab12/Ifngr1/Kif16b/Irf8/Cdc37/Cdc42/Trim21/Rps6kb1/Stx8/Cdc42ep4/Rab11fip5/Camk2a/Ciita/Evl/Ifitm3/Vamp3/Kif5b/H2-Ab1/H2-Aa/H2-Eb1/Dapk3/Capg/Tlr4/Il12rb1/Cx3cl1/Ifitm2/Cd74/Stx11	62
GO:0007178	GO:0007178	transmembrane receptor protein serine/threonine kinase signaling pathway	126/4926	405/28891	2.0437078426616e-12	6.61934262373175e-11	3.31925968066518e-11	Bmp6/Bmpr1b/Jade2/Col3a1/Jak2/Zbtb7a/Rbpms/Trim33/Fbn1/Sdcbp/Vim/Tob1/Appl1/Gpr155/Flcn/Strap/Map3k1/Megf8/Neo1/Sptbn1/Ep300/Jun/Lats1/Snx25/Suds3/Hivep1/Onecut2/Ldlrad4/Hdac2/Src/Pdcd4/Spred1/Bmp7/Gdf11/Smad2/Parp1/Ube2o/Htra1/Smad4/Brms1l/Sfrp1/Rnf111/Usp9x/Rgmb/Acvr1/Lnpep/Lemd3/Crim1/Fut8/Col1a2/Zc3h3/Abl1/Usp15/Dcp1a/Sulf1/Adam9/Stat3/Zeb1/Smurf2/Smurf1/Nceh1/Tgfbr1/Smad3/Ppm1a/Itga8/Bmpr2/I…	126
GO:0061351	GO:0061351	neural precursor cell proliferation	82/4926	225/28891	2.06881163544111e-12	6.66697940607228e-11	3.34314707552107e-11	Fgf13/Gli3/Gpr37l1/Lrrk2/Fgfr3/Kdm1a/Kcna1/Flna/Wdr47/Rora/Ncor2/Ryk/Acsl6/Gak/Fgf2/Ctnnb1/Rhoa/Cdh2/Eml1/Gnai2/Ptbp2/Ift88/Lrp6/Zzef1/Fzd6/Dbn1/Kif3a/Rsu1/Afdn/Nbn/Hapln1/Mios/Optn/Smarcd3/Cxcr4/Plxnb2/Tacc1/Nap1l1/Rapgef1/Mapk8/Ntrk3/Cend1/Nfix/Cd24a/Appl2/Hook3/Prdm4/Pcnt/Lyn/Tead3/Lims1/Foxo3/Pcm1/Wnt5a/Ngfr/Ptn/Daglb/Ctnna1/Tarbp2/Trnp1/Grn/Pafah1b1/Kif1a/Vcan/Hdac5/Zfp503/Foxo1/Bdnf/Nes/Zfp…	82
GO:0002757	GO:0002757	immune response-activating signaling pathway	134/4926	440/28891	2.30389480218183e-12	7.38743868319604e-11	3.70442032666605e-11	Gbp5/Gbp2/Ddx60/Irgm1/Irgm2/Plscr2/Ifih1/Irf1/Casp1/Prnp/Nod1/Cd81/Trim30a/Plekha1/Plcg1/Ripk2/Otud4/Cd47/Cacnb4/Crkl/Ipo5/Psen1/Cyld/Hmgb1/Ufd1/Pum2/Appl1/Nmi/Eif2ak2/Mfhas1/Hspd1/Tlr3/Fyb/Ppp2ca/Ifi35/Bcar1/Ddx3x/Lacc1/Zc3hav1/Src/Usp12/Fbxl2/Ptprj/Flot1/Ubqln1/Dab2ip/Ube2n/Lamp2/Tec/Lsm14a/Tbk1/Brcc3/Slc39a10/Sos1/Usp9x/Erbin/Rc3h2/Abl1/Dgkz/Usp15/Rabgef1/Epg5/Rnf135/Rapgef1/Otulin/Mapk8/Cacnb…	134
GO:2001234	GO:2001234	negative regulation of apoptotic signaling pathway	89/4926	253/28891	2.38733652026063e-12	7.61691000220468e-11	3.81948838407762e-11	Grina/Lrrk2/Cd44/Tmbim6/Kdm1a/Ripk1/Psen1/Pink1/Ctnnb1/Scg2/Ddx3x/Atad5/Gnai2/Atf4/Raf1/Uri1/Hdac2/Src/Marchf7/Gclc/G2e3/Creb3/Ghitm/Rb1cc1/Ybx3/Mcl1/Mapk8ip2/Mdm4/Sod2/Acvr1/Bmi1/Igbp1/Gnai3/Pik3cb/Map2k1/Rps6kb1/Tgfbr1/Mapk8ip1/Sh3glb1/Ivns1abp/Yap1/Caap1/Kdm6a/Stradb/Usp47/Bcl2l2/Hyou1/Mnt/Lgals3/Ar/Parl/Bak1/Trim32/Sh3rf1/Armc10/Faim2/Ppia/Psme3/Herpud1/Rela/Syvn1/Ccar2/Xbp1/Noc2l/Ctnna1/Fzd1…	89
GO:0010950	GO:0010950	positive regulation of endopeptidase activity	67/4926	169/28891	2.57894928766107e-12	8.18752563453982e-11	4.10562275862666e-11	Dlc1/Stat1/Casp1/Nod1/Psme2/Asph/Ripk2/Jak2/Snca/Ift57/Hmgb1/Rhoa/Hspd1/Ddx3x/Arl6ip5/Bcap31/Mapk9/Cyfip2/Picalm/Wdr35/Rock2/Casp8ap2/Ctsd/Akirin2/Ncstn/Rest/Anp32b/Stat3/Prr7/Slc11a2/Aph1a/Smad3/Aph1b/Cradd/Psme1/Casp12/Lgmn/Casp9/Aph1c/Apaf1/Ret/Grin2b/Lyn/Eif2ak3/Bak1/Malt1/Ngfr/Psme3/Rps3/Ppm1f/Hip1r/Mul1/Men1/Grin1/App/Uaca/Xdh/Bbc3/Pml/Pdcd2/Casp2/Bid/Ttbk1/Tnfsf10/Fas/S100a9/Myc	67
GO:1901990	GO:1901990	regulation of mitotic cell cycle phase transition	111/4926	343/28891	2.63889875624423e-12	8.33658015950456e-11	4.18036593224067e-11	Hecw2/Ctdsp2/Zwint/Psme2/Ccnd1/Cdkn1b/Ddb1/Crlf3/Cul3/Gpnmb/Cacnb4/Pkd2/Smarce1/Vps4b/Rbl2/Appl1/Myo16/Ppp2ca/Rad21/Ddx3x/Atad5/Zfp655/Dync1li1/Lcmt1/Prmt2/Riok2/Rad50/Cdc73/Mecp2/Nbn/Brcc3/Nek6/Ddr2/Phf10/Smarcd3/Acvr1/Cenpj/Rad17/Anp32b/Dgkz/Fam107a/Zfp207/Bcl7b/Smarcc1/Rcc2/Prkdc/Cradd/Psme1/Eif4g1/Taok1/Dlg1/Nsmce2/Inhba/Dcun1d3/Usp47/Gigyf2/Senp2/Ankrd17/Apc/Appl2/Rpl17/Hacd1/Smarca2/Cdc14b/…	111
GO:0002764	GO:0002764	immune response-regulating signaling pathway	136/4926	450/28891	2.9290036733664e-12	9.20769635161701e-11	4.61718587313434e-11	Gbp5/Gbp2/Ddx60/Irgm1/Irgm2/Plscr2/Ifih1/Irf1/Casp1/Prnp/Nod1/Cd81/Trim30a/Plekha1/Plcg1/Ripk2/Otud4/Cd47/Cacnb4/Crkl/Ipo5/Psen1/Cyld/Hmgb1/Ufd1/Pum2/Appl1/Nmi/Eif2ak2/Mfhas1/Hspd1/Tlr3/Fyb/Ppp2ca/Ifi35/Bcar1/Ddx3x/Lacc1/Zc3hav1/Src/Usp12/Fbxl2/Ptprj/Flot1/Ubqln1/Dab2ip/Ube2n/Lamp2/Tec/Lsm14a/Tbk1/Brcc3/Slc39a10/Sos1/Usp9x/Erbin/Rc3h2/Abl1/Dgkz/Usp15/Rabgef1/Epg5/Rnf135/Rapgef1/Otulin/Mapk8/Cacnb…	136
GO:1901652	GO:1901652	response to peptide	139/4926	464/28891	3.45847879590996e-12	1.08191339113027e-10	5.42523888138893e-11	Stat1/Srebf1/Serpina3n/Irf1/Myo5a/Stat2/Prnp/Nod1/Cry1/Cry2/Col3a1/Ripk2/Adipor1/Cpeb1/Jak2/Pak1/Jak1/Pik3r3/Psen1/Prkar1a/Rac1/Ptpn11/Vim/Ahcyl1/Pip4k2a/Zfp106/Sesn3/Sp1/Hnrnpk/Slc39a14/Appl1/Ctnnb1/Capn1/Socs7/Bcar1/Npr2/Akt3/Prkca/Ccnd3/Nucks1/Cpeb2/Scap/Gnai2/Slc25a33/Raf1/Sgcb/Src/Ide/Vcam1/Osbpl8/Rock2/Marcks/Ptprj/Zfp592/Pip4k2c/Parp1/Ctsd/Trarg1/Pik3ca/Ywhag/Sos1/Nr4a1/Erbin/Uso1/Lpin1/Cf…	139
GO:0031109	GO:0031109	microtubule polymerization or depolymerization	57/4926	134/28891	3.65115021626413e-12	1.13664205518941e-10	5.6996749671369e-11	Fgf13/Slain2/Mid1ip1/Git1/Cdkn1b/Tubgcp3/Pak1/Snca/Map2/Wdr47/Rac1/Camsap2/Specc1l/Rhoa/Nckap5/Nin/Togaram1/Camsap1/Csnk1d/Clip3/Mapre1/Map1a/Ska2/Dctn1/Slain1/Mecp2/Gda/Nckap5l/Cenpj/Tubgcp5/Abl1/Tubb4a/Tbcd/Akap9/Mapk8/Clip1/Taok1/Apc/Tubgcp2/Dyrk1a/Map4/Met/Prune1/Rps3/Ckap5/Haus2/Tubg1/Drg1/Map1b/Inpp5j/Mid1/Tppp/Clasp1/Trpv4/Camsap3/Spef1/Fbxo5	57
GO:0022406	GO:0022406	membrane docking	43/4926	87/28891	3.6950381227256e-12	1.14474780101639e-10	5.74032111107384e-11	Pdzd8/Unc13b/Vapa/Rab7/Stxbp1/Exoc1/Ahcyl1/Exoc2/Gnao1/Esyt1/Rab12/Ykt6/Ndrg4/Cep83/Esyt2/Stx17/Stx12/Uso1/Stx1b/Septin5/Kcnb1/Stx8/Stx6/Rab3a/Vapb/Camk2a/Atp2a2/Rims2/Syde1/Sytl2/Rab3c/Exoc6/Rock1/Exoc6b/Rims1/Unc13a/Bloc1s6/Vps18/Ppfia3/Cav2/Unc13c/Bves/Stx11	43
GO:0009895	GO:0009895	negative regulation of catabolic process	112/4926	349/28891	3.84514503238373e-12	1.185524764071e-10	5.94479659611959e-11	Lrrk2/Hnrnpu/Adgrb1/Git1/Snca/Usp8/Tent2/Tent4a/Psen1/Usp7/Flna/Timp2/Pink1/Tob1/Hnrnpa0/Dhx9/Eif4g2/Syncrip/Fez1/Flcn/Larp1/Ppp2ca/Usp25/Ric1/Ep300/Azin1/Clec16a/Axin2/Cirbp/Marchf7/Hnrnpab/Nampt/Map1a/Ptbp1/Dab2ip/Ubqln4/Mcl1/Dhx36/Cst3/Psme3ip1/Psmf1/Mdm4/Traf2/Smad4/Rubcn/Lrig2/Larp4b/Usp9x/Eif4enif1/Stat3/Smarcc1/Stk38l/Vps35/Prkaa1/Snx12/Rnf41/Herc1/Smad3/Azin2/Scfd1/Eif4g1/Foxk2/Traf5/Rrag…	112
GO:0045732	GO:0045732	positive regulation of protein catabolic process	77/4926	208/28891	3.89220569863695e-12	1.19429259068702e-10	5.98876273449302e-11	Msn/Lrrk2/Cd81/Trim30a/Rab7/Ddb1/Rnf19b/Psen1/Fbxl5/Rnf217/Nub1/Pias1/Usp5/Bcap31/Atg7/Csnk1d/Axin2/Mapk9/Rnf14/Gclc/Sumo1/Tmem259/Apoe/Ubqln2/Sumo2/Ubqln1/Socs5/Dab2ip/Fbxw7/Hsp90aa1/Cop1/Tmtc3/Ankib1/Adam9/Marchf2/Vps35/Usp13/Mapk8/Rnf41/Snx9/Fbxw8/Rnf40/Pacsin3/Gga1/Ern1/Crebrf/Apc/Fbxo22/Fbxo11/Nsf/Bbs7/Cul4b/Eif2ak3/Nedd4/Faf1/Trim32/Ndfip1/Ubr3/Nedd4l/Rad23a/Sh3rf1/Wnt5a/Herpud1/Arih1/Hspbp…	77
GO:0050773	GO:0050773	regulation of dendrite development	60/4926	145/28891	4.14800667215605e-12	1.26672222802556e-10	6.35196009194824e-11	Hecw2/Bhlhb9/Reln/Actr3/Crkl/Camsap2/Ephb2/Il1rapl1/Pias2/Rhoa/Rab21/Actr2/Carm1/Wls/Cux2/Mark1/Marcks/Bmp7/Mfn1/Dab2ip/Dbn1/Ywhah/Tnik/Cask/Dhx36/Afdn/Caprin1/Stau2/Abl1/Cdkl5/Sipa1l1/Clip1/Sh3glb1/Fbxw8/Rapgef4/Tmem106b/Anapc2/Sdc2/Hecw1/Cyth2/Parp6/Nedd4/Pak3/Met/Nedd4l/Wnt5a/Ptn/Pafah1b1/Elavl4/Grin1/Cyfip1/Cobl/Ss18l1/Zdhhc15/Tlx2/Arf6/Chrnb2/Trpc6/Sarm1/Lzts1	60
GO:0140056	GO:0140056	organelle localization by membrane tethering	41/4926	81/28891	4.3210779876018e-12	1.31332100163461e-10	6.58562896089973e-11	Pdzd8/Unc13b/Vapa/Stxbp1/Exoc1/Ahcyl1/Exoc2/Gnao1/Esyt1/Rab12/Ykt6/Ndrg4/Cep83/Esyt2/Stx17/Stx12/Uso1/Stx1b/Septin5/Kcnb1/Stx8/Stx6/Rab3a/Vapb/Camk2a/Atp2a2/Rims2/Syde1/Sytl2/Rab3c/Exoc6/Exoc6b/Rims1/Unc13a/Bloc1s6/Vps18/Ppfia3/Cav2/Unc13c/Bves/Stx11	41
GO:0006888	GO:0006888	endoplasmic reticulum to Golgi vesicle-mediated transport	54/4926	124/28891	4.36412841971488e-12	1.31965314918368e-10	6.61738142220348e-11	Lrrk2/Vapa/Trappc10/Cul3/Sec31a/P4hb/Bcap31/Arf1/Mia3/Sec23b/Copb2/Copg1/Ykt6/Sec22a/Steep1/Trappc11/Tmed10/Lman2/Stx17/Uso1/Trappc8/Tfg/Trappc2/Tmed2/Kdelr1/Scfd1/Rab1a/Rab1b/Tmed7/Trip11/Vapb/Trappc13/Hyou1/Sar1a/Lman1/Rnf139/Whamm/Rint1/Pgap1/Creb3l2/Tmed4/Golt1b/Zw10/Kdelr2/Ank1/Yipf6/Sec13/Sorl1/Tmed1/Yif1b/Trappc3l/Gas1/Tmed3/Kdelr3	54
GO:0060759	GO:0060759	regulation of response to cytokine stimulus	63/4926	156/28891	4.40364531304081e-12	1.31965314918368e-10	6.61738142220348e-11	Nlrc5/Irgm1/Irgm2/Angpt1/Zbp1/Csf1/Ifih1/Casp1/Stat2/Ripk2/Otud4/Parp9/Ripk1/Il6st/Cyld/Trim56/Dhx9/Ythdf3/Cpne1/Hipk1/Axl/Parp14/Lsm14a/Traf2/Tbk1/Eif4e2/Cdc37/Tnfrsf1a/Cxcr4/Cnot7/Rabgef1/Otulin/Ppp2cb/Crebrf/Gigyf2/Cd24a/Samhd1/Sharpin/Trim32/Wnt5a/Ikbke/Sh2b3/Gas6/Ube2k/Pafah1b1/Mul1/Casp4/Sphk1/Mapk7/Irf7/Spata2/Peli3/Prkn/Nol3/Nkiras2/Isg15/Tlr4/Rbm47/Slit2/Irak2/Klf4/Palm3/Cd74	63
GO:1903900	GO:1903900	regulation of viral life cycle	63/4926	156/28891	4.40364531304081e-12	1.31965314918368e-10	6.61738142220348e-11	Gbp3/Gbp7/Plscr2/Ifih1/Trim12a/Oasl2/Znfx1/Trim30a/Ddb1/Bst2/Trim62/Trim56/Hmgb1/Top2b/Pkn2/Eif2ak2/P4hb/Larp1/Stau1/Trim12c/Ddx3x/Apobec3/Zc3hav1/Trim5/Mid2/Ilf3/Bsg/Trim8/Axl/Rad50/Ppid/Trim34a/Nbn/Trim30d/Cd209c/Hacd3/Trim21/Cnot7/Vapb/Ciita/Kpna6/Vps4a/Tasor/Rad23a/Ifitm3/Ppia/Smpd1/Tarbp2/Adarb1/Trim68/Rsad2/Trim25/Csnk2b/Ddx5/Trim11/Lgals1/Kpna2/Slpi/Isg15/Trim58/Ly6e/Ifitm2/Cd74	63
GO:0048638	GO:0048638	regulation of developmental growth	125/4926	405/28891	4.57910576620596e-12	1.36585140831064e-10	6.84904191714037e-11	Fgf13/Sema3e/Ahr/Csf1/Yy1/Agrn/Nr3c1/Siah1a/Fgfr3/Cdkn1b/Pak1/Ttl/Actr3/Map2/Zmpste24/Ryk/Tomm70a/Pum2/Hnrnpk/Eif4g2/Fgf2/Sav1/Sema6d/Adnp/Rab21/Megf8/Epha7/Ep300/Lats1/Sema3d/L1cam/Hdac2/Picalm/Akap6/Gpat4/Apoe/Bbs2/Dbn1/Ybx3/Afdn/Pik3ca/Mecp2/Ppib/Sema3b/Plaa/Sgpl1/Cxcr4/Abl1/Gdi1/Ulk1/Cfl1/Syt4/Stat3/Cdkl5/Alms1/Smurf1/Rps6kb1/Prkdc/Tgfbr1/Afg3l2/Ttc3/Sh3glb1/Golga4/Ntrk3/Yap1/Anapc2/Rgs4/Dlg1…	125
GO:0007623	GO:0007623	circadian rhythm	82/4926	228/28891	4.60649368985478e-12	1.36765944597401e-10	6.85810829556839e-11	Ahr/Per2/Srebf1/Casp1/Pspc1/Hnrnpu/Nlgn3/Ciart/Cry1/Cry2/Prkaa2/Nr1d2/Ddb1/Ppp1cc/Mapk10/Dbp/Cyp7b1/Huwe1/Usp7/Maged1/Rora/Setx/Dhx9/Ankfn1/Ppp1cb/Ep300/Atg7/Csnk1d/Kmt2a/Kcnma1/Mapk9/Atf4/Hdac2/Rock2/Nampt/Fbxw7/Parp1/Usp9x/Kdm2a/Mapk8/Prkaa1/Prkdc/Ntrk3/Impdh2/Btrc/Per1/Kdm5b/Sfpq/Crem/Scn9a/Ppp1ca/Kcna2/Kdm5c/Fbxw11/Dyrk1a/Cipc/Thrap3/Ube3a/Ngfr/Bhlhe40/Ass1/Ndufa9/Ccar2/Gabrb3/Bhlhe41/Pten/Pt…	82
GO:0021700	GO:0021700	developmental maturation	121/4926	389/28891	5.64220844799851e-12	1.66744160262739e-10	8.36136153705334e-11	Adamts12/Dlg2/Nrxn1/Lrrk2/Myo5a/Zbtb16/Palm/Reck/Xylt1/Tdrd7/Il15/Sybu/Unc13b/Fgfr3/Ptbp3/Stxbp1/Zbtb7a/Reln/Bloc1s5/Plxnb1/Psen1/Adgrl1/Rac1/Cbfb/Ywhaz/Atp6v1c1/Abhd2/Hnrnpk/Ctnnb1/Rhoa/Snx19/Atp6ap2/Ap1g1/Sez6l/Npr2/Snx10/Kcnma1/Rfx3/Picalm/Atp6v1b2/Rock2/B4galt6/Gpat4/Dab2ip/Gdf11/Rps6ka2/Mecp2/Ppp2r1a/Zdhhc20/Ptk2b/H3f3a/Trpc4ap/Atp6v0d1/Nrg2/Ift80/Clstn1/Brd1/Syt4/Kcnb1/Vps35/Cend1/Anapc2/Ra…	121
GO:0019439	GO:0019439	aromatic compound catabolic process	139/4926	467/28891	5.80301125519636e-12	1.70709684309974e-10	8.56021216061076e-11	Pde1a/Hnrnpu/Dera/Upf1/Xrn2/Tent2/Tent4a/Vim/Sidt2/Tob1/Ephx2/Hnrnpa0/Dhx9/Pum2/Ythdf3/Syncrip/Vps54/Npm1/Larp1/Fxr2/Dcp2/Nudt4/Gspt1/Mthfs/Eif3e/Zc3hav1/Alkbh5/Axin2/Wdr82/Cirbp/Zc3h14/Nt5c2/Hnrnpab/Rock2/Ssb/Slfn8/Ptbp1/Dhx36/Nudt3/Mov10/Gda/Traf2/Fbh1/Dcp1b/Larp4b/Mthfsl/Caprin1/Ephx1/Cnot1/Hbs1l/Rc3h2/Ago1/Cnot7/Dcp1a/Trnt1/Eif4enif1/Edc3/Rbm7/Smg7/Abcd1/Enpp4/Tut7/Traf5/Mtrex/Ttc5/Brf1/Pabpc…	139
GO:1902905	GO:1902905	positive regulation of supramolecular fiber organization	70/4926	183/28891	6.21578622433305e-12	1.80627756094803e-10	9.05755242016009e-11	Sdc4/Slain2/Git1/Cdkn1b/Pak1/Cd47/Wdr1/Usp8/Actr3/Psen1/Flna/Rac1/Pfn2/Rhoa/Map3k1/Swap70/Colgalt1/Togaram1/Ep300/Wasf3/Tpm1/Rock2/Mapre1/Rictor/Dctn1/Slain1/Mecp2/Gda/Ptk2b/Cdc42/Sorbs3/Abl1/Cfl1/Arhgef10/Akap9/Mapk8/Tgfbr1/Clip1/Smad3/Snx9/Cdc42ep4/Dlg1/Limk1/Fer/Wasf2/Apc/Synpo2/Evl/Met/Whamm/Vasp/Rps3/Tgfb3/Ckap5/Ppm1e/Ppm1f/Wasf1/Cyfip1/Cdc42ep5/App/Drg1/Map1b/Tesk1/Cdc42ep3/Fmn1/Efemp2/Trpv…	70
GO:0015931	GO:0015931	nucleobase-containing compound transport	75/4926	202/28891	6.22519089133587e-12	1.80627756094803e-10	9.05755242016009e-11	Kpnb1/Ranbp2/Cpeb1/Slc35a3/Cd47/Ahctf1/Ripk1/G3bp2/Slc25a36/Abcc4/Sidt2/Abcc5/Dhx9/Slc25a23/Nup98/Lrrc8c/Xpo5/Npm1/Parp11/Hnrnpa1/Slc35a5/Seh1l/Alkbh5/Kif5c/Slc25a33/Ssb/Flot1/Tnks/Nup153/Lrrc8a/Fyttd1/Pom121/Chtop/Tomm20/Slc25a25/Ran/Zc3h3/Slc25a17/Poldip3/Epg5/Cpsf6/Ddx19a/Ranbp17/Abcc1/Senp2/Nup155/Pnpt1/Nup93/Slc29a3/Mcm3ap/Hnrnpa3/Nup107/Slc35b2/Slbp/Rbm15b/Slc35a1/Alyref/Nup133/Ncbp2/Wnk1/N…	75
GO:1902075	GO:1902075	cellular response to salt	75/4926	202/28891	6.22519089133587e-12	1.80627756094803e-10	9.05755242016009e-11	Slc1a2/B2m/Cpne8/Dlg2/Adgrv1/Nrxn1/Plec/Cpne4/Prkaa2/Cdkn1b/Asph/Syt10/Crkl/Pkd2/Slc25a23/Cpne1/Trpc1/Jun/Hnrnpa1/Atg7/Ireb2/Gnai2/Rock2/Pik3ca/Mecp2/Cpne3/Ncstn/Tgm2/Dmtn/Syt4/Rasa4/Kcnb1/Mef2a/Prkaa1/Jund/Nfatc3/Lgmn/Gna11/Oprm1/Ppp1r9b/Large1/Cdk5r1/Amigo1/P2ry12/Smpd1/Cpne6/Atp2b4/Wnk1/Lmnb1/Nfatc2/Gnaq/Orai1/Slc25a24/Slc13a5/Chrna7/Syt6/Syt9/Kcnq3/Syt7/Ppif/Six1/Kcnq2/Syt3/Prkn/Kcnh1/Chrnb2/…	75
GO:0007626	GO:0007626	locomotory behavior	93/4926	273/28891	6.27717367170787e-12	1.80627756094803e-10	9.05755242016009e-11	Chl1/Atp2b2/Hexb/Negr1/Lrrk2/Myo5a/Ciart/Olfm2/Selenop/Slc25a46/Git1/Prex2/Vps13a/Abat/Strn/Reln/Mapk10/Snca/Cacnb4/Scn8a/Fig4/Zmpste24/Wdr47/Fgf12/Adam22/Nav2/Slc22a5/Ankfn1/Sobp/Gnao1/Sez6l/Atg7/Nlgn2/Kcnma1/Gmfb/Apoe/Dbn1/Mecp2/Slc4a7/Crbn/Sod2/Ddhd2/Ppp3cb/Inpp5f/Apba1/Vps35/Aph1b/Gprc5b/Snap25/Cend1/Aph1c/Oprm1/Spg11/Sod1/Gigyf2/Large1/Pmp22/Agtpbp1/Tmod1/Ube3a/Atxn1/Ckap5/Cnp/Fkrp/Eps8/Grn/…	93
GO:0032535	GO:0032535	regulation of cellular component size	126/4926	411/28891	6.28099011525668e-12	1.80627756094803e-10	9.05755242016009e-11	Fgf13/Sema3e/Ahr/Atp2b2/Cyria/Kank4/Kdm1a/Pak1/Wdr1/Ttl/Actr3/Mtpn/Map2/Rab22a/Capza2/Slc12a7/Rac1/Pfn2/Ryk/Specc1l/Pum2/Eif4g2/Sema6d/Rhoa/Adnp/Capn1/Ap2m1/Map3k1/Npm1/Arfgef1/Swap70/Rab21/Megf8/Sptbn1/Epha7/Ep300/Lats1/Akt3/Tpm1/Sema3d/Kcnma1/L1cam/Rab5a/Cyfip2/Picalm/Add3/Slc12a4/Rictor/Apoe/Tmod2/Dbn1/Lrrc8a/Rb1cc1/Pik3ca/Sema3b/Hsp90aa1/Ptk2b/Arpc5/Hp1bp3/Abl1/Gdi1/Dmtn/Borcs5/Ulk1/Cfl1/Cdkl…	126
GO:0090316	GO:0090316	positive regulation of intracellular protein transport	61/4926	150/28891	6.72064591381722e-12	1.92408492166562e-10	9.64829570804116e-11	Gli3/Prnp/Cd81/Asph/Jak2/Pak1/Erbb2/Actr3/Ipo5/Psen1/Ubr5/Flna/Ice1/Tomm70a/Wipf1/Ywhae/Ep300/Tmem30a/Bcap31/Eif3e/Fbxw7/Kif3a/Hsp90aa1/Tnfrsf1a/Cdc42/Ran/Anp32b/Bag3/Kcnb1/Prkaa1/Cacnb3/Sh3glb1/Ppm1a/Mff/Tcaf1/Prkaca/Sar1a/Cdk5r1/Pcnt/Mapk1/Edem1/Pcm1/Efcab7/Jup/Akt2/Gas6/Ank3/Xbp1/Rab29/Kif5b/Dmap1/Sorl1/Uaca/Bbc3/Zfand1/Sirt6/Cep131/Camk4/Hsp90ab1/Stom/Prr5l	61
GO:0034765	GO:0034765	regulation of monoatomic ion transmembrane transport	144/4926	490/28891	6.89505605062099e-12	1.96524419789477e-10	9.85468829691094e-11	Fgf13/Ahr/Hecw2/Kcnn2/Atp1b2/Agrn/Ahnak/Myo5a/Prnp/Tmbim6/Nlgn3/Plcg1/Kcna1/Asph/Sestd1/Reln/Snca/Cacnb4/Scn8a/Tspan13/Wnk2/Ripk1/Flna/Fgf12/Pink1/Vdac1/Pkd2/Calm3/Kcnab2/Ephb2/Ywhae/Grk6/Trpc1/Snx27/Arf1/Prkca/Kcna6/Kcnma1/Plp1/Wnk4/Ubash3b/Akap6/Sumo1/Atp1b1/Tmem168/Ubqln1/Ywhah/Clcn2/Scn4b/Ptk2b/Crbn/Stim2/Ppp3cb/Abl1/Cfl1/Oga/Kcnb1/Akap9/Cacnb3/Rgs9/Rgs4/Hecw1/Dlg1/Ank2/Pde4b/Scn9a/Hcn2/Kcnip…	144
GO:0031113	GO:0031113	regulation of microtubule polymerization	32/4926	55/28891	7.22801110385703e-12	2.05102810659448e-10	1.02848504528567e-10	Slain2/Git1/Cdkn1b/Pak1/Snca/Map2/Rac1/Camsap2/Togaram1/Camsap1/Clip3/Mapre1/Dctn1/Slain1/Mecp2/Gda/Abl1/Tubb4a/Tbcd/Akap9/Mapk8/Clip1/Apc/Dyrk1a/Met/Prune1/Rps3/Ckap5/Drg1/Map1b/Inpp5j/Camsap3	32
GO:1905037	GO:1905037	autophagosome organization	53/4926	122/28891	7.69769648266302e-12	2.17468403274528e-10	1.09049212865919e-10	Irgm1/Irgm2/Lrrk2/Rab7/Psen1/Pikfyve/Trp53inp1/Pink1/Pip4k2a/Wipi2/Ephb2/Lrba/Fez1/Epm2a/C9orf72/Atg7/Ift88/Ubqln2/Ubqln1/Atg9a/Pip4k2c/Rb1cc1/Ctsd/Atg10/Tom1/Rab3gap1/Stx17/Atg2b/Stx12/Bag3/Ulk1/Ubxn2a/Smurf1/Sh3glb1/Scfd1/Rab1a/Snx30/Rab1b/Arfip2/Mtm1/Map1lc3b/Spg11/Atp2a2/Rab33b/Synpo2/Fez2/Trp53inp2/Rnf5/Snx7/Stbd1/Atg4d/Ulk3/Smcr8	53
GO:0010631	GO:0010631	epithelial cell migration	106/4926	328/28891	8.92151497808358e-12	2.5093717348443e-10	1.25832078753672e-10	Angpt1/Col18a1/Adgrb1/Plcg1/Adipor1/Epb41l4b/Myh9/Plxnd1/Pik3r3/Rac1/Ptpn11/Pfn2/Hmgb1/Fap/Pkn2/Sp1/Fgf2/Rhoa/Lgals8/Bcar1/Patz1/Jun/Akt3/Paxip1/Prkca/Mia3/Dock5/Src/Vstm4/Rock2/Sparc/Spred1/Apoe/Bsg/Dab2ip/Fbxw7/Calr/Mecp2/Smad4/Ptk2b/Nus1/Nr4a1/Lemd3/Pik3cb/Cxcr4/Abl1/Wdpcp/Adam9/Ets1/Amot/Tgfbr1/Ephb4/Irs2/Rhob/Bmpr2/Arsb/Lgmn/Itga2/Hdac7/Apc/Gab2/Amotl1/Card10/Evl/Met/Dnaja4/Jup/Rtn4/Wnt5a/Ar…	106
GO:1902806	GO:1902806	regulation of cell cycle G1/S phase transition	72/4926	192/28891	9.44322214761618e-12	2.6445145691119e-10	1.32608796419064e-10	Ctdsp2/Psme2/Ccnd1/Cdkn1b/Crlf3/Gpnmb/Cacnb4/Pkd2/Smarce1/Rbl2/Appl1/Myo16/Ppp2ca/Ddx3x/Zfp655/Cirbp/Prmt2/Cdc73/Ddr2/Phf10/Smarcd3/Acvr1/Cenpj/Anp32b/Dgkz/Fam107a/Bcl7b/Smarcc1/Prkdc/Cradd/Psme1/Eif4g1/Dlg1/Trp63/Inhba/Dcun1d3/Gigyf2/Senp2/Ankrd17/Apc/Appl2/Rpl17/Hacd1/Smarca2/Arid1a/Cul4b/Psme3/Rbl1/Atp2b4/Pten/Men1/Ctdsp1/Mepce/Jade1/Susd2/Plrg1/Trim39/Ube2e2/Pml/Casp2/Plpp2/Bid/Rbm38/Actb/Ada…	72
GO:0062197	GO:0062197	cellular response to chemical stress	103/4926	316/28891	9.86995812288969e-12	2.75200180183007e-10	1.37998727988229e-10	Gpr37l1/Lrrk2/Plec/Casp1/Plekha1/Prkaa2/Snca/Rnf146/Sqstm1/Ripk1/Trp53inp1/Pink1/Pkd2/Zfp277/Setx/Slc25a23/Prdx1/Lrrc8c/Capn1/Pex2/Ddx3x/Ep300/Jun/Vkorc1l1/Stk25/Arl6ip5/Atg7/Cpeb2/Mapk9/Atf4/Hdac2/Src/Axl/Parp1/Ybx3/Cst3/Srxn1/Pik3ca/Ddr2/Sod2/Fut8/Nfe2l1/Abl1/Eif2s1/Usp15/Keap1/Cfl1/Mapk8/Slc11a2/Prkaa1/Abcd1/Xrcc5/Rhob/Prdx3/Lonp1/Pnpla8/Nlk/Atp2a2/Sod1/Fer/Sod3/Pnpt1/Mapk1/Foxo3/Met/G6pdx/Ppi…	103
GO:0034249	GO:0034249	negative regulation of amide metabolic process	85/4926	243/28891	1.03492190880998e-11	2.87314034683914e-10	1.4407320261629e-10	Prnp/Hnrnpu/Nmnat2/Gapdh/Cpeb1/Upf1/Limd1/Tent4a/Tob1/Dhx9/Ythdf3/Syncrip/Eif2ak2/Larp1/Fxr2/Map3k20/Dcp2/Ddx3x/Prkca/Ireb2/Cpeb2/Ilf3/Rock2/Apoe/Dhx36/Calr/Otud6b/Zfp598/Mov10/Ddx6/Lsm14a/Dcp1b/Eif4e2/Cpeb4/Caprin1/Cnot1/Rc3h2/Eif2s1/Ago1/Cnot7/Dcp1a/Eif4enif1/Paip2/Serbp1/Rtn3/Eif4g1/Tut7/Ern1/Pabpc1/Ythdf1/Cnot2/Gigyf2/Pnpt1/Cnot8/Eif2ak3/Rnf139/Mex3d/Eif4ebp2/Tnrc6c/Rtn4/Igfbp5/Rps3/Abca7/Eif…	85
GO:0007018	GO:0007018	microtubule-based movement	134/4926	449/28891	1.12901373669857e-11	3.12084702303789e-10	1.56494417677592e-10	Dlg2/Myo5a/Nsun7/Hnrnpu/Kpnb1/Tmf1/Lamp1/Nme7/Sybu/Ap3m1/Vps13a/Ssx2ip/Ccdc39/Bloc1s5/Actr3/Map2/Ift57/Arl8b/Arl8a/Kif3c/Fez1/Cfap20/Stau1/Rab21/Ap3m2/Actr2/Pltp/Dync1li1/Dync1h1/Kif5c/Rfx3/Dtnbp1/Clip3/Dnah7b/Ift88/Sun1/Copg1/Wdr35/Bicdl1/Bbs2/Map1a/Kif3a/Ap3b2/Ift43/Map6/Kif16b/Mecp2/AU040320/Ift80/Inpp5b/Ccnyl1/Dzip1/Pura/Kif5a/Cdc42/Stau2/Kif3b/Borcs5/Wdpcp/Map2k1/Rabgef1/Trak1/Sun2/Cluap1/Ag…	134
GO:0018107	GO:0018107	peptidyl-threonine phosphorylation	50/4926	113/28891	1.30632608068592e-11	3.59548032422266e-10	1.8029483517034e-10	Irgm1/Irgm2/Lrrk2/Cadm4/Cdc42bpb/Ripk2/Tnks1bp1/Akt3/Cdc42bpa/Prkca/Hipk1/Rock2/Spred1/Tnks/Hipk3/Tbk1/Acvr1/Dmtn/Ulk1/Cab39/Dyrk2/Mapk8/Prkdc/Tgfbr1/Eif4g1/Prkag2/Camk2a/Nlk/Acvr1b/Prkaca/Cdk5r1/Mapk1/Dyrk1a/Met/Wnt5a/Ube2k/Wnk1/Rock1/Ppp2r5d/Csnk2b/App/Sphk1/Sbk1/Dyrk3/Ttbk1/Smad7/Trpc6/Ttk/S1pr2/Dyrk1b	50
GO:0090132	GO:0090132	epithelium migration	106/4926	330/28891	1.34850834246335e-11	3.6957196582126e-10	1.85321321917479e-10	Angpt1/Col18a1/Adgrb1/Plcg1/Adipor1/Epb41l4b/Myh9/Plxnd1/Pik3r3/Rac1/Ptpn11/Pfn2/Hmgb1/Fap/Pkn2/Sp1/Fgf2/Rhoa/Lgals8/Bcar1/Patz1/Jun/Akt3/Paxip1/Prkca/Mia3/Dock5/Src/Vstm4/Rock2/Sparc/Spred1/Apoe/Bsg/Dab2ip/Fbxw7/Calr/Mecp2/Smad4/Ptk2b/Nus1/Nr4a1/Lemd3/Pik3cb/Cxcr4/Abl1/Wdpcp/Adam9/Ets1/Amot/Tgfbr1/Ephb4/Irs2/Rhob/Bmpr2/Arsb/Lgmn/Itga2/Hdac7/Apc/Gab2/Amotl1/Card10/Evl/Met/Dnaja4/Jup/Rtn4/Wnt5a/Ar…	106
GO:0033673	GO:0033673	negative regulation of kinase activity	80/4926	225/28891	1.62404752079796e-11	4.41933285400225e-10	2.21606799822349e-10	Plec/Pik3ip1/Hnrnpu/Smyd3/Cdkn1b/Psen1/Prkar2a/Midn/Prkar1a/Ephb2/Npm1/Lats1/Dnajc3/Prkca/Ppp2r5a/Cep43/Wnk4/Dtnbp1/Ubash3b/Dusp16/Spred1/Lrp6/Ptprj/Apoe/Socs5/Dab2ip/Prkar1b/Hipk3/Aida/Rubcn/Ddr2/Sfrp5/Sfrp1/Pik3cb/Prkar2b/Abl1/Mapk8ip1/Mllt1/Irs2/Ggnbp2/Prdx3/Nolc1/Prkag2/Apc/Pkig/Dusp3/Dusp7/Lyn/Pkia/Ppia/Sh3bp5l/Smpd1/Csk/Ppm1e/Ppm1f/Adarb1/Fem1a/Slc8a3/Wnk1/Paqr3/Heg1/Gskip/Pten/Men1/Gnaq/So…	80
GO:0099565	GO:0099565	chemical synaptic transmission, postsynaptic	51/4926	117/28891	1.62632551620853e-11	4.41933285400225e-10	2.21606799822349e-10	Grik2/Nrxn1/Lrrk2/Nlgn3/Unc13b/Anks1b/Abat/Reln/Snca/Cux2/Nlgn2/Insyn2b/Prkar1b/Dbn1/Afdn/Mapk8ip2/Mecp2/Rab3gap1/Ptk2b/Mpp2/Stx1b/Eea1/Cacnb3/Rgs4/Igsf9b/Oprm1/Rims2/Grin2b/Celf4/Met/Insyn1/Atxn1/Ngfr/Ckap5/Slc8a3/Gabrb3/Pten/Grin1/Rims1/App/Chrna7/Shank1/Bdnf/Gabra1/Prkn/Mef2c/Gabra3/Dgki/Cx3cl1/S1pr2/Grik1	51
GO:0031098	GO:0031098	stress-activated protein kinase signaling cascade	89/4926	261/28891	1.66351725231921e-11	4.48953878192582e-10	2.25127265813411e-10	Grik2/Lrrk2/Nod1/Fgfr3/Ercc6/Ripk2/Mapk10/Ripk1/Zmpste24/Fgf12/Cyld/Hmgb1/Rell1/Zfp110/Prdx1/Eif2ak2/Mfhas1/Rhoa/Tlr3/Map3k1/Usp25/Map3k20/Stk25/Arl6ip5/Mapk9/Rnf13/Dusp16/Dab2ip/Fktn/Tnik/Rb1cc1/Hipk3/Mapk8ip2/Klhdc10/Aida/Traf2/Ptk2b/Hacd3/Mdfic/Sfrp5/Sfrp1/Cdc42/Map2k1/Rapgef1/Mbip/Mapk8/Mapk8ip1/Smad3/Nr2c2/Mink1/Cdc42se1/Per1/Taok1/Dlg1/Stradb/Dusp3/Mapk1/Lyn/Met/Map3k11/Sh3rf1/Ppia/Mapk3/St…	89
GO:0002221	GO:0002221	pattern recognition receptor signaling pathway	82/4926	233/28891	1.66616284125736e-11	4.48953878192582e-10	2.25127265813411e-10	Gbp5/Gbp2/Ddx60/Irgm1/Irgm2/Ifih1/Irf1/Casp1/Nod1/Trim30a/Ripk2/Otud4/Ipo5/Hmgb1/Ufd1/Pum2/Appl1/Nmi/Eif2ak2/Mfhas1/Hspd1/Tlr3/Ppp2ca/Ifi35/Ddx3x/Lacc1/Zc3hav1/Src/Fbxl2/Flot1/Ubqln1/Dab2ip/Lamp2/Lsm14a/Tbk1/Brcc3/Erbin/Usp15/Epg5/Rnf135/Otulin/Mapk8/Hcfc2/Alpk1/Rab11fip2/Ap3b1/Ankrd17/Appl2/Lyn/Tifa/Tnip1/Lrch4/Unc93b1/Rtn4/Irf2/Rela/Tarbp2/Slc15a4/Tnip2/Casp4/Rsad2/Trim25/App/Rftn1/Trim11/Irf7/…	82
GO:0061912	GO:0061912	selective autophagy	45/4926	97/28891	1.88743905424626e-11	5.06449650831851e-10	2.53958436939983e-10	Irgm1/Irgm2/Rnf213/Nod1/Cry1/Rab7/Ripk2/Huwe1/Sqstm1/Pink1/Vdac1/Wipi2/Lrba/Pex2/Lgals8/Clec16a/Ubqln1/Rb1cc1/Calr/Tbk1/Optn/Cdc37/Atg2b/Bag3/Ulk1/Wdfy3/Smurf1/Rnf41/Snx30/Arfip2/Rnf31/Retreg2/Tex264/Pex5/Mapk3/Stk3/Cers1/Hspb8/Snx7/Retreg3/Ufm1/Stbd1/Atg4d/Prkn/Ulk3	45
GO:0090130	GO:0090130	tissue migration	106/4926	332/28891	2.02671171894795e-11	5.41554260567217e-10	2.71561592166052e-10	Angpt1/Col18a1/Adgrb1/Plcg1/Adipor1/Epb41l4b/Myh9/Plxnd1/Pik3r3/Rac1/Ptpn11/Pfn2/Hmgb1/Fap/Pkn2/Sp1/Fgf2/Rhoa/Lgals8/Bcar1/Patz1/Jun/Akt3/Paxip1/Prkca/Mia3/Dock5/Src/Vstm4/Rock2/Sparc/Spred1/Apoe/Bsg/Dab2ip/Fbxw7/Calr/Mecp2/Smad4/Ptk2b/Nus1/Nr4a1/Lemd3/Pik3cb/Cxcr4/Abl1/Wdpcp/Adam9/Ets1/Amot/Tgfbr1/Ephb4/Irs2/Rhob/Bmpr2/Arsb/Lgmn/Itga2/Hdac7/Apc/Gab2/Amotl1/Card10/Evl/Met/Dnaja4/Jup/Rtn4/Wnt5a/Ar…	106
GO:0051495	GO:0051495	positive regulation of cytoskeleton organization	72/4926	195/28891	2.20504105118513e-11	5.8676050876557e-10	2.94230199229988e-10	Sdc4/Slain2/Git1/Cdkn1b/Pak1/Cd47/Wdr1/Actr3/Flna/Rac1/Pfn2/Vps4b/Rhoa/Map3k1/Swap70/Togaram1/Ep300/Wasf3/Tpm1/Dync1h1/Add3/Rock2/Mapre1/Rictor/Dctn1/Slain1/Mecp2/Gda/Ptk2b/Cenpj/Cdc42/Sorbs3/Abl1/Cfl1/Gpsm2/Arhgef10/Akap9/Mapk8/Tgfbr1/Clip1/Smad3/Snx9/Cdc42ep4/Katnbl1/Dlg1/Limk1/Fer/Wasf2/Apc/Synpo2/Evl/Met/Whamm/Vasp/Rps3/Tgfb3/Ckap5/Ppm1e/Ppm1f/Wasf1/Cyfip1/Cdc42ep5/Drg1/Map1b/Tesk1/Cdc42ep3/F…	72
GO:0048524	GO:0048524	positive regulation of viral process	36/4926	69/28891	2.77699479723463e-11	7.35903621267176e-10	3.69017794934832e-10	Gbp3/Gbp7/Trim30a/Rab7/Ddb1/Hmgb1/Top2b/Pkn2/Dhx9/P4hb/Map3k1/Larp1/Stau1/Ddx3x/Bsg/Axl/Ppid/Cd209c/Hacd3/Mdfic/Trim21/Cnot7/Vapb/Kpna6/Rsf1/Vps4a/Rad23a/Ppia/Smpd1/Tarbp2/Adarb1/Trim11/Lgals1/Kpna2/Stom/Cd74	36
GO:0018210	GO:0018210	peptidyl-threonine modification	52/4926	122/28891	2.89090163963258e-11	7.6293630514254e-10	3.825732947402e-10	Irgm1/Irgm2/Lrrk2/Cadm4/Cdc42bpb/Ripk2/Tnks1bp1/Akt3/Cdc42bpa/Prkca/Hipk1/Galnt11/Rock2/Spred1/Tnks/Hipk3/Tbk1/Acvr1/Dmtn/Ulk1/Cab39/Dyrk2/Mapk8/Prkdc/Tgfbr1/Eif4g1/Prkag2/Camk2a/Nlk/Acvr1b/Prkaca/Cdk5r1/Mapk1/Eogt/Dyrk1a/Met/Wnt5a/Ube2k/Wnk1/Rock1/Ppp2r5d/Csnk2b/App/Sphk1/Sbk1/Dyrk3/Ttbk1/Smad7/Trpc6/Ttk/S1pr2/Dyrk1b	52
GO:1903052	GO:1903052	positive regulation of proteolysis involved in protein catabolic process	55/4926	133/28891	3.2876911350436e-11	8.61426223646336e-10	4.31960920373839e-10	Lrrk2/Rnf19b/Psen1/Rnf217/Nub1/Pias1/Usp5/Bcap31/Atg7/Csnk1d/Axin2/Mapk9/Rnf14/Gclc/Sumo1/Tmem259/Ubqln2/Sumo2/Ubqln1/Socs5/Dab2ip/Fbxw7/Ptk2b/Cop1/Tmtc3/Ankib1/Smurf1/Usp13/Mapk8/Agbl4/Fbxw8/Rnf40/Ern1/Fbxo22/Agtpbp1/Bbs7/Eif2ak3/Rnf139/Rad23a/Sh3rf1/Sumo3/Herpud1/Tgfb1i1/Ptk2/Pten/Arih1/Hspbp1/Ccdc22/Wfs1/Trim67/Prkn/Sirt6/Nkd2/Bag2/Hspa1b	55
GO:2000045	GO:2000045	regulation of G1/S transition of mitotic cell cycle	64/4926	166/28891	3.29096249482851e-11	8.61426223646336e-10	4.31960920373839e-10	Ctdsp2/Psme2/Ccnd1/Cdkn1b/Crlf3/Gpnmb/Cacnb4/Pkd2/Smarce1/Rbl2/Appl1/Myo16/Ppp2ca/Ddx3x/Zfp655/Prmt2/Cdc73/Ddr2/Phf10/Smarcd3/Acvr1/Cenpj/Anp32b/Dgkz/Fam107a/Bcl7b/Smarcc1/Prkdc/Cradd/Psme1/Eif4g1/Dlg1/Inhba/Dcun1d3/Gigyf2/Senp2/Ankrd17/Apc/Appl2/Rpl17/Hacd1/Smarca2/Arid1a/Cul4b/Psme3/Rbl1/Pten/Men1/Ctdsp1/Mepce/Jade1/Plrg1/Ube2e2/Pml/Casp2/Bid/Rbm38/Actb/Adamts1/Kcna5/Cdkn2c/Lsm11/Klf4/Dact1	64
GO:0006644	GO:0006644	phospholipid metabolic process	112/4926	360/28891	3.37470136258392e-11	8.7975446496954e-10	4.41151590188014e-10	Hexb/Dgkb/Bpnt2/Mtmr6/Vapa/Plcg1/Sacm1l/Snca/Inpp4a/Pik3r3/Fig4/Pikfyve/Cds2/Serinc1/Pla2g7/Pip4k2a/Acsl6/Agpat3/Fgf2/Socs7/Synj1/Samd8/Pigp/Etnk1/Arf1/Prdx6/Naaa/Dgke/Inpp1/Lyst/Gpat4/Ttc7b/Socs5/Impa1/Pgs1/Pip4k2c/Idh1/Agpat1/Abca3/Pik3ca/Mecp2/Nus1/Inpp5b/Pik3cb/Lpin1/Ttc7/Dgkz/Lcat/Plcb3/Inpp5f/Serinc5/Pigk/Far1/Serac1/Pla2g5/Ocrl/Pnpla7/Hdhd5/Gde1/Abhd16a/Sh3glb1/Pigu/Osbp/Lpgat1/Dgka/Mtm1/P…	112
GO:0031110	GO:0031110	regulation of microtubule polymerization or depolymerization	43/4926	92/28891	3.87465405522261e-11	1.00599823709079e-09	5.04456345139786e-10	Fgf13/Slain2/Mid1ip1/Git1/Cdkn1b/Pak1/Snca/Map2/Wdr47/Rac1/Camsap2/Specc1l/Togaram1/Camsap1/Clip3/Mapre1/Map1a/Ska2/Dctn1/Slain1/Mecp2/Gda/Abl1/Tubb4a/Tbcd/Akap9/Mapk8/Clip1/Taok1/Apc/Dyrk1a/Met/Prune1/Rps3/Ckap5/Drg1/Map1b/Inpp5j/Mid1/Clasp1/Trpv4/Camsap3/Spef1	43
GO:0043123	GO:0043123	positive regulation of canonical NF-kappaB signal transduction	59/4926	148/28891	3.89143552367015e-11	1.00628129085874e-09	5.04598282037875e-10	Trim12a/Casp1/Nod1/Tab2/Trim30a/Gapdh/Ripk2/Ripk1/Pink1/Trim62/Ctnnb1/Tlr3/Tab3/Trim12c/Zc3hav1/Trim5/Ddx1/Mid2/Trim8/Ube2n/Parp1/Dhx36/Dhx15/Trim34a/Trim30d/Traf2/Tgm2/Trim21/Abl1/Akap13/Ddx21/Gprc5b/Alpk1/Traf5/Ankrd17/Rnf31/Fbxw11/Sharpin/Tifa/Trim32/Terf2ip/Rela/Trim68/Tnip2/Tnfrsf19/Trim25/Jmjd8/Ccdc22/Prkn/Eda/Ajuba/Tlr4/Tnfsf10/Tradd/Trim58/Cx3cl1/Cd36/Trim13/Cd74	59
GO:0030100	GO:0030100	regulation of endocytosis	108/4926	344/28891	4.10388036267618e-11	1.05695521147961e-09	5.30008645443912e-10	B2m/Angpt1/Plscr2/Lrrk2/Il15/Pros1/Actg1/Cd47/Myh9/Snca/Tnk2/Smap1/Sdcbp/Scyl2/Bmp2k/Hmgb1/Hnrnpk/Appl1/Epn2/Ap2m1/Synj1/Rab5c/Il15ra/Rab21/Arf1/Prkca/Atg7/Dtnbp1/Clip3/Src/Picalm/Ankfy1/Dnm1/Ptprj/Flot1/Apoe/Ubqln2/Axl/Kif3a/Abca13/Calr/Rubcn/Ehd4/Lman2/Ppp3cb/Cdc42/Atad1/Tgm2/Cd2ap/Syt4/Rabgef1/Alms1/Rapgef1/Pla2g5/Snx12/Snx9/Mff/Pacsin3/Snap91/Itga2/Sod1/Appl2/Cd151/Nsf/Lgals3/Nedd4/Nedd4l/Wnt…	108
GO:0060997	GO:0060997	dendritic spine morphogenesis	38/4926	76/28891	4.19021270406766e-11	1.07487336284744e-09	5.38993676249545e-10	Epha5/Lrrk2/Nlgn3/Dnm3/Bhlhb9/Reln/Dip2a/Actr3/Septin7/Ephb2/Actr2/Cux2/Dtnbp1/Marcks/Mfn1/Dbn1/Cask/Dhx36/Afdn/Caprin1/Cdc42/Stau2/Cfl1/Sipa1l1/Ephb3/Pdlim5/Cdk5r1/Pak3/Ube3a/Pafah1b1/Kif1a/Pten/Abi3bp/Zfp365/Shank1/Zdhhc15/Tanc2/Lzts3	38
GO:0006402	GO:0006402	mRNA catabolic process	85/4926	249/28891	4.40754630471471e-11	1.12611930088189e-09	5.64690876951287e-10	Hnrnpu/Upf1/Xrn2/Tent2/Tent4a/Vim/Tob1/Hnrnpa0/Dhx9/Pum2/Ythdf3/Syncrip/Npm1/Larp1/Fxr2/Dcp2/Gspt1/Eif3e/Zc3hav1/Alkbh5/Axin2/Cirbp/Zc3h14/Hnrnpab/Rock2/Ssb/Ptbp1/Dhx36/Mov10/Traf2/Dcp1b/Larp4b/Caprin1/Cnot1/Hbs1l/Rc3h2/Ago1/Cnot7/Dcp1a/Eif4enif1/Edc3/Smg7/Tut7/Traf5/Ttc5/Brf1/Pabpc1/Ythdf1/Cnot2/Gigyf2/Pnrc2/Edc4/Pnpt1/Pelo/Cnot8/Smg1/Thrap3/Mex3d/Tnrc6c/Ikbke/Carhsp1/Ncbp2/Elavl4/Rock1/Zfp36l2/…	85
GO:0061025	GO:0061025	membrane fusion	65/4926	171/28891	4.77051089097922e-11	1.21401929935912e-09	6.08768202670907e-10	Samd9l/Vcpip1/Rab7/Stxbp1/Snca/Huwe1/Pikfyve/Pip4k2a/Arl8b/Rab34/Vps39/Ankfy1/Rab12/Snap47/Trarg1/Tom1/AU040320/Stx17/Gnai3/Stx12/Uso1/Stx1b/Syt4/Chmp2b/Cplx2/Chmp1a/Ubxn2a/Pla2g5/Eea1/Stx8/Chmp4b/Hace1/Snap25/Stx6/Rab3a/Spg11/Gosr2/Rims2/Snapin/Vps4a/Plekhm1/Gas6/Coro1a/Vamp3/Cd9/Pla2g4a/Kif5b/Cplx1/Rims1/Snph/Cacna1b/Sphk1/Myof/Syt9/Vps33b/Syt7/Bloc1s6/Syt3/Adam1a/Cav2/Chmp6/Nkd2/Stxbp6/Rubcnl/…	65
GO:0048278	GO:0048278	vesicle docking	34/4926	64/28891	5.10851179953321e-11	1.28474063413359e-09	6.44231312593353e-10	Unc13b/Stxbp1/Exoc1/Exoc2/Gnao1/Rab12/Ykt6/Ndrg4/Cep83/Stx17/Stx12/Uso1/Stx1b/Septin5/Kcnb1/Stx8/Stx6/Rab3a/Camk2a/Rims2/Syde1/Sytl2/Rab3c/Exoc6/Exoc6b/Rims1/Unc13a/Bloc1s6/Vps18/Ppfia3/Cav2/Unc13c/Bves/Stx11	34
GO:0051893	GO:0051893	regulation of focal adhesion assembly	34/4926	64/28891	5.10851179953321e-11	1.28474063413359e-09	6.44231312593353e-10	Dlc1/Sdc4/Col16a1/Actg1/Myh9/Rac1/Ptpn11/Slk/Ldb1/Src/Ptprj/Abl1/Dmtn/Fam107a/Wdpcp/Cfl1/Rcc2/Peak1/Smad3/Dusp3/Lims1/Ppm1f/Rock1/Ptk2/Pten/Arhgap6/Thy1/Vcl/Fmn1/Apod/Dapk3/Clasp1/Acvrl1/Camsap3	34
GO:0090109	GO:0090109	regulation of cell-substrate junction assembly	34/4926	64/28891	5.10851179953321e-11	1.28474063413359e-09	6.44231312593353e-10	Dlc1/Sdc4/Col16a1/Actg1/Myh9/Rac1/Ptpn11/Slk/Ldb1/Src/Ptprj/Abl1/Dmtn/Fam107a/Wdpcp/Cfl1/Rcc2/Peak1/Smad3/Dusp3/Lims1/Ppm1f/Rock1/Ptk2/Pten/Arhgap6/Thy1/Vcl/Fmn1/Apod/Dapk3/Clasp1/Acvrl1/Camsap3	34
GO:0042886	GO:0042886	amide transport	128/4926	432/28891	5.50786685476293e-11	1.37976367732792e-09	6.91880478671906e-10	Slc1a2/Ildr2/Tap1/Epha5/Per2/Srebf1/Myo5a/Tap2/Cert1/Nr3c1/Sybu/Vapa/Selenot/Stxbp1/Jak2/Abat/Pak1/Tbc1d1/Myh9/Snca/Cpe/Fbn1/Psen1/Ube2q1/Midn/Prkar1a/Rac1/Ptpn11/Sidt2/Abcc5/Snx19/Vps54/Epm2a/Ccdc186/Trpc1/Gnao1/Pltp/Arl6ip5/Atg7/Nlgn2/Rab11b/Rfx3/Dtnbp1/Pfkfb2/Raf1/Cyb5r4/Ptbp1/Smad2/Abca13/Cask/Glud1/Cdk16/Rab3gap1/C2cd2l/Sfrp1/Ppp3cb/Rest/Slc16a1/Slc25a22/Hadh/Pde1c/Hcfc1/Syt4/Abca1/Oga/Apba1…	128
GO:0046486	GO:0046486	glycerolipid metabolic process	116/4926	380/28891	5.72782801042165e-11	1.42928253038265e-09	7.16711635135701e-10	Scd1/Srebf1/Dgkb/Bpnt2/Mtmr6/Plcg1/Sacm1l/Inpp4a/Pik3r3/Fig4/Pikfyve/Il6st/Cds2/Ptpn11/Serinc1/Pla2g7/Pip4k2a/Acsl6/Abhd2/Fgf2/Socs7/Synj1/Gk/Pank2/Pigp/Etnk1/Prdx6/Naaa/Ccnc/Dgke/Inpp1/Gpat4/Ttc7b/Apoe/Socs5/Impa1/Pgs1/Pip4k2c/Agpat1/Abca3/Agmo/Pik3ca/Mecp2/Inpp5b/Ddhd2/Pik3cb/Lpin1/Ttc7/Dgkz/Lcat/Plcb3/Inpp5f/Serinc5/Pigk/Far1/Serac1/Pla2g5/Ocrl/Pnpla7/Hdhd5/Abhd16a/Cnep1r1/Avil/Sh3glb1/Pigu/Tb…	116
GO:2001243	GO:2001243	negative regulation of intrinsic apoptotic signaling pathway	48/4926	110/28891	6.06501457056287e-11	1.50755575352789e-09	7.55961628440211e-10	Grina/Lrrk2/Cd44/Tmbim6/Kdm1a/Pink1/Ctnnb1/Ddx3x/Atad5/Atf4/Uri1/Hdac2/Src/Marchf7/G2e3/Creb3/Ybx3/Mdm4/Sod2/Pik3cb/Map2k1/Mapk8ip1/Sh3glb1/Ivns1abp/Kdm6a/Usp47/Bcl2l2/Hyou1/Parl/Trim32/Armc10/Ppia/Herpud1/Syvn1/Ccar2/Xbp1/Noc2l/Fzd1/Selenos/Bag5/Wfs1/Mapk7/Ppif/Zfp385a/Prkn/Nol3/Bid/Cd74	48
GO:0042552	GO:0042552	myelination	70/4926	191/28891	6.14247857711998e-11	1.52091564150851e-09	7.62660924734873e-10	Tmem163/Hexb/Plec/Myo5a/Mal/Fgfr3/Slc25a46/Erbb2/Fig4/Rxra/Pikfyve/Adam22/Hnrnpk/Ctnnb1/Rxrg/Cdh2/Wasf3/Plp1/Raf1/B4galt6/Mios/Epb41l3/Sos1/Ncstn/Tspan2/Cxcr4/Lpin1/Serinc5/Map2k1/Arhgef10/Abcd1/Afg3l2/Rarg/Ntrk3/Itgb4/Dlg1/Degs1/Sod1/Eif2b5/Large1/Pmp22/Pals1/Mapk1/Eif2ak3/Gpc1/Amigo1/Mapk3/Mpdz/Akt2/Ngfr/Nfasc/Ptn/B4galt5/Ckap5/Slc8a3/Jam2/Cd9/Pten/Cntn1/Cyfip1/Ppp3r1/Adgrg6/Ormdl3/Tppp/Mal2/Xk…	70
GO:0051054	GO:0051054	positive regulation of DNA metabolic process	102/4926	321/28891	6.54436549762079e-11	1.61127603502559e-09	8.07972011949934e-10	Yy1/Ercc6/Otud4/Epc2/Ep400/Usp7/Rac1/Parp3/Hmgb1/Smarce1/Smarca5/Dhx9/Fgf2/Syncrip/Ctnnb1/Cct2/Npm1/Rif1/Actr2/Nsd2/Atad5/Jun/Paxip1/Wrn/Hnrnpab/Tnks/Morf4l2/Rad50/Cct6a/Ube2n/Parp1/Mms19/Dhx36/Cst3/Mecp2/Nbn/Hsp90aa1/Ptk2b/Brcc3/Phf10/Usp9x/Smarcd3/Atf1/Cdc42/Cct5/Lpin1/Bcl7b/Smarcc1/Oga/Mapk8/Prkdc/Meaf6/Xrcc5/Cct8/Hmbox1/Tcp1/Slf1/Fh1/Cebpg/Smarca2/Arid1a/Mapk1/Naf1/Faf1/Pak3/Met/Brpf3/Rtel1/E…	102
GO:0035966	GO:0035966	response to topologically incorrect protein	55/4926	135/28891	6.55766482366567e-11	1.61127603502559e-09	8.07972011949934e-10	Tmbim6/Parp8/Ccnd1/Cul3/Ngly1/Amfr/Uggt1/Ufd1/Eif2ak2/Hspd1/Erp44/Dnajc3/Tmem33/Ero1a/Atf6/Atf4/Creb3/Dab2ip/Edem3/Hsp90aa1/Optn/Dnajb14/Akirin2/Ube2w/Bag3/Eif2s1/Yod1/Tmed2/Uggt2/Dnajc10/Casp12/Parp6/Vapb/Ern1/Crebrf/Pmp22/Eif2ak3/Edem1/Bak1/Creb3l2/Herpud1/Tor1a/Rnf5/Hspb8/Klhl15/Syvn1/Abca7/Xbp1/Tbl2/Ermp1/Selenos/Dnajb9/Wfs1/Serp1/Tmem129	55
GO:0001959	GO:0001959	regulation of cytokine-mediated signaling pathway	58/4926	146/28891	6.69205766018402e-11	1.63655961060075e-09	8.20650423955502e-10	Nlrc5/Irgm1/Irgm2/Angpt1/Zbp1/Csf1/Casp1/Stat2/Ripk2/Otud4/Parp9/Ripk1/Il6st/Cyld/Trim56/Ythdf3/Cpne1/Hipk1/Axl/Parp14/Lsm14a/Traf2/Tbk1/Eif4e2/Cdc37/Tnfrsf1a/Cxcr4/Cnot7/Rabgef1/Otulin/Ppp2cb/Crebrf/Gigyf2/Cd24a/Samhd1/Sharpin/Trim32/Wnt5a/Ikbke/Sh2b3/Gas6/Ube2k/Pafah1b1/Mul1/Casp4/Sphk1/Irf7/Spata2/Peli3/Prkn/Nol3/Nkiras2/Isg15/Rbm47/Slit2/Irak2/Palm3/Cd74	58
GO:0071375	GO:0071375	cellular response to peptide hormone stimulus	96/4926	296/28891	6.71160420377356e-11	1.63655961060075e-09	8.20650423955502e-10	Srebf1/Irf1/Myo5a/Adipor1/Cpeb1/Jak2/Pak1/Jak1/Pik3r3/Prkar1a/Rac1/Ptpn11/Ahcyl1/Pip4k2a/Zfp106/Sesn3/Sp1/Hnrnpk/Slc39a14/Appl1/Ctnnb1/Socs7/Bcar1/Akt3/Prkca/Nucks1/Cpeb2/Gnai2/Slc25a33/Raf1/Sgcb/Src/Ide/Osbpl8/Rock2/Marcks/Ptprj/Zfp592/Pip4k2c/Parp1/Ctsd/Trarg1/Pik3ca/Ywhag/Sos1/Nr4a1/Uso1/Lpin1/Cfl1/Map2k1/Stat3/Smarcc1/Prkaa1/Rps6kb1/Prkdc/Sos2/Ncoa5/Anxa5/Irs2/Camk2a/Leprotl1/Lonp1/Agtrap/Fer…	96
GO:1903532	GO:1903532	positive regulation of secretion by cell	118/4926	390/28891	7.30569011639847e-11	1.77467389077513e-09	8.89907627814886e-10	Bmp6/Sdc4/Nr3c1/Tmf1/Lamp1/Sybu/Unc13b/Selenot/Rab7/Pdcd6ip/Stxbp1/Jak2/Abat/Myh9/Snca/Syt10/Sdcbp/Prkar1a/Rac1/Ptpn11/Pink1/Vps4b/Exoc2/Golph3/Rab34/Ap1g1/Trpc1/Wls/Ep300/Arf1/Prkca/Atg7/Nlgn2/Mapk9/Dtnbp1/Rab5a/Pfkfb2/Zfp384/Bsg/Ptbp1/Stxbp5/Cask/Glud1/Ppid/Ncs1/Rab3gap1/Smad4/C2cd2l/Tmed10/Rab2b/Slc4a8/Ppp3cb/Stx1b/Hcfc1/Adam9/Cd2ap/Syt4/Oga/Hgs/Septin5/Kcnb1/Vps35/Stam/Dpysl2/Osbp/Snap25/Rapg…	118
GO:1900180	GO:1900180	regulation of protein localization to nucleus	63/4926	165/28891	7.54889283232664e-11	1.82683206542305e-09	9.16062268232687e-10	Gli3/Gbp4/Angpt1/Jak2/Jak1/Cacnb4/Parp9/Ipo5/Dtx3l/Psen1/Ubr5/Maged1/Flna/Ywhaz/Mfhas1/Flcn/Npm1/Epm2a/Ep300/Lats1/Src/Sumo1/Trim8/Parp1/Ilrun/Hsp90aa1/Mdfic/Tnfrsf1a/Ppp3cb/Ran/Polr1a/Bag3/Cd2ap/Yap1/Nolc1/Mark3/Pkig/Card10/Mapk1/Eif2ak3/Pkia/Efcab7/Nmd3/Jup/Ngfr/Sumo3/Xbp1/Ctnna1/Nup54/Mepce/Dmap1/App/Uaca/Ufm1/Tesk1/Rassf5/Ormdl3/Apod/Fermt1/Sirt6/Cav2/Hsp90ab1/Cd36	63
GO:0097120	GO:0097120	receptor localization to synapse	41/4926	87/28891	7.92052912904285e-11	1.90956215430646e-09	9.57547150345307e-10	Dlg2/Nrxn1/Gphn/Anks1b/Git1/Sacm1l/Erbb2/Reln/Mapk10/Adam22/Zdhhc3/Nptn/Cep112/Kif5c/Dbn1/Tnik/Snap47/Iqsec2/Nbea/Clstn1/Kif5a/Kif3b/Stx1b/Map2k1/Vps35/Dlg3/Snap25/Rapgef4/Nptxr/Dlg1/Camk2a/Gpc4/Lhfpl4/Nptx2/Kif5b/Cplx1/Tamalin/Nptx1/Shisa6/Tyrobp/Nrxn3	41
GO:0006650	GO:0006650	glycerophospholipid metabolic process	90/4926	272/28891	8.00622797078283e-11	1.92299400661537e-09	9.64282533047173e-10	Dgkb/Bpnt2/Mtmr6/Plcg1/Sacm1l/Inpp4a/Pik3r3/Fig4/Pikfyve/Cds2/Serinc1/Pla2g7/Pip4k2a/Fgf2/Socs7/Synj1/Pigp/Etnk1/Prdx6/Naaa/Dgke/Inpp1/Gpat4/Ttc7b/Socs5/Impa1/Pgs1/Pip4k2c/Agpat1/Abca3/Pik3ca/Mecp2/Inpp5b/Pik3cb/Lpin1/Ttc7/Dgkz/Lcat/Plcb3/Inpp5f/Serinc5/Pigk/Far1/Serac1/Pla2g5/Ocrl/Pnpla7/Hdhd5/Abhd16a/Sh3glb1/Pigu/Lpgat1/Dgka/Mtm1/Pigm/Pnpla8/Dgkh/Pld1/Mtmr9/Plcd1/Pigq/Smg1/Selenoi/Pigs/Pgap1/Ab…	90
GO:0006403	GO:0006403	RNA localization	65/4926	173/28891	8.55400678216859e-11	2.04689721992713e-09	1.02641361820601e-09	Yy1/Hnrnpu/Kpnb1/Ranbp2/Cpeb1/Ahctf1/G3bp2/Sidt2/Dhx9/Pum2/Nup98/Cct2/Xpo5/Npm1/Stau1/Dcp2/Parp11/Hnrnpa1/Seh1l/Alkbh5/Kif5c/Hnrnpab/Ssb/Flot1/Tnks/Nup153/Dhx36/Fyttd1/Pom121/Chtop/Tomm20/Stau2/Ran/Zc3h3/Poldip3/Cpsf6/Ddx19a/Tcp1/Ranbp17/Senp2/Nup155/Pnpt1/Nup93/Mcm3ap/Hnrnpa3/Nup107/Slbp/Rbm15b/Alyref/Nup133/Ckap5/Ncbp2/Wnk1/Nup54/Sec13/Rftn1/Zfp385a/Thoc5/Ddx25/Zfp36/Pih1d1/Magohb/Nxt2/Ddx39a/N…	65
GO:0035967	GO:0035967	cellular response to topologically incorrect protein	46/4926	104/28891	8.61643637935955e-11	2.05417124538412e-09	1.03006116763621e-09	Tmbim6/Parp8/Ccnd1/Cul3/Ngly1/Amfr/Uggt1/Ufd1/Eif2ak2/Hspd1/Dnajc3/Tmem33/Ero1a/Atf6/Atf4/Creb3/Optn/Dnajb14/Akirin2/Ube2w/Bag3/Eif2s1/Yod1/Tmed2/Uggt2/Dnajc10/Casp12/Parp6/Vapb/Ern1/Crebrf/Pmp22/Eif2ak3/Bak1/Herpud1/Tor1a/Rnf5/Hspb8/Klhl15/Abca7/Xbp1/Tbl2/Ermp1/Selenos/Wfs1/Serp1	46
GO:0051403	GO:0051403	stress-activated MAPK cascade	84/4926	248/28891	8.96566733361849e-11	2.12951202261094e-09	1.0678406902224e-09	Grik2/Lrrk2/Nod1/Fgfr3/Ercc6/Ripk2/Mapk10/Ripk1/Fgf12/Cyld/Hmgb1/Rell1/Zfp110/Prdx1/Eif2ak2/Mfhas1/Tlr3/Map3k1/Map3k20/Stk25/Arl6ip5/Mapk9/Dusp16/Dab2ip/Fktn/Tnik/Rb1cc1/Hipk3/Mapk8ip2/Klhdc10/Aida/Traf2/Ptk2b/Hacd3/Mdfic/Sfrp5/Sfrp1/Cdc42/Map2k1/Rapgef1/Mbip/Mapk8/Mapk8ip1/Smad3/Nr2c2/Mink1/Cdc42se1/Per1/Taok1/Dlg1/Stradb/Dusp3/Mapk1/Met/Map3k11/Sh3rf1/Ppia/Mapk3/Stk3/Wnt5a/Pafah1b1/Lmnb1/Ptk2/N…	84
GO:0002758	GO:0002758	innate immune response-activating signaling pathway	83/4926	244/28891	9.06924147277942e-11	2.13827373400494e-09	1.0722342375906e-09	Gbp5/Gbp2/Ddx60/Irgm1/Irgm2/Ifih1/Irf1/Casp1/Nod1/Trim30a/Ripk2/Otud4/Ipo5/Hmgb1/Ufd1/Pum2/Appl1/Nmi/Eif2ak2/Mfhas1/Hspd1/Tlr3/Ppp2ca/Ifi35/Ddx3x/Lacc1/Zc3hav1/Src/Fbxl2/Flot1/Ubqln1/Dab2ip/Lamp2/Lsm14a/Tbk1/Brcc3/Erbin/Usp15/Epg5/Rnf135/Otulin/Mapk8/Hcfc2/Alpk1/Rab11fip2/Ap3b1/Ankrd17/Appl2/Lyn/Tifa/Tnip1/Lrch4/Unc93b1/Rtn4/Irf2/Rela/Tarbp2/Slc15a4/Tnip2/Casp4/Rsad2/Trim25/App/Rftn1/Trim11/Irf7/…	83
GO:0033044	GO:0033044	regulation of chromosome organization	83/4926	244/28891	9.06924147277942e-11	2.13827373400494e-09	1.0722342375906e-09	Hecw2/Yy1/Zwint/Hnrnpu/Baz1b/Upf1/Cul3/Smarce1/Smarca5/Ctnnb1/Cct2/Rad21/Dcp2/Dync1li1/Lcmt1/Axin2/Src/Tnks/Riok2/Rad50/Cct6a/Parp1/Dhx36/Gnl3l/Nbn/Rnf4/H3f3a/Nek6/Phf10/Smarcd3/Cct5/Zfp207/Pphln1/Bcl7b/Smarcc1/Atf7ip/Xrcc5/Cct8/Hmbox1/Anapc2/Tcp1/Sfpq/Nsmce2/Hdac8/Slf1/Apc/Smarca2/Arid1a/Mapk1/Smg1/Ercc4/Naf1/Xrcc4/Tasor/Shcbp1l/Rtel1/Mapk3/Terf2ip/Cdc16/Cenpv/Zw10/Anapc7/Ino80e/Atrx/Slx1b/Tinf2…	83
GO:0043434	GO:0043434	response to peptide hormone	119/4926	396/28891	9.78840998626476e-11	2.29937997223135e-09	1.15302072519911e-09	Stat1/Srebf1/Serpina3n/Irf1/Myo5a/Stat2/Cry1/Cry2/Col3a1/Adipor1/Cpeb1/Jak2/Pak1/Jak1/Pik3r3/Prkar1a/Rac1/Ptpn11/Ahcyl1/Pip4k2a/Zfp106/Sesn3/Sp1/Hnrnpk/Slc39a14/Appl1/Ctnnb1/Capn1/Socs7/Bcar1/Npr2/Akt3/Prkca/Ccnd3/Nucks1/Cpeb2/Scap/Gnai2/Slc25a33/Raf1/Sgcb/Src/Ide/Osbpl8/Rock2/Marcks/Ptprj/Zfp592/Pip4k2c/Parp1/Ctsd/Trarg1/Pik3ca/Ywhag/Sos1/Nr4a1/Uso1/Lpin1/Cfl1/Map2k1/Stat3/Smarcc1/Prkaa1/Rps6kb1…	119
GO:0007162	GO:0007162	negative regulation of cell adhesion	100/4926	315/28891	1.06298415716659e-10	2.48792605836107e-09	1.24756688441949e-09	Dlc1/Ildr2/Sema3e/Epha5/Gli3/Angpt1/Bmp6/Prkg1/Cd274/Irf1/Sdc4/Prnp/Cd44/Jak2/Plxnc1/Erbb2/Gpnmb/Plxnd1/Plxnb1/Prkar1a/Ptpn11/Cbfb/Hmgb1/Specc1l/Ephb2/Rhoa/Swap70/Bcar1/Ap1ar/Hspg2/Mia3/Src/Marchf7/Ubash3b/Gtpbp4/Socs5/Cask/Plxnb3/Loxl3/Rc3h2/Abl1/Plxnb2/Dmtn/Fam107a/Cfl1/Map2k1/Pla2g5/Rcc2/Dlg1/Cd24a/Podxl/Dusp3/Lgals3/Plxna1/Runx1/Ndfip1/Socs6/Ass1/Zbtb7b/Sh2b3/Adam15/Ppm1f/Cyp1b1/Mad2l2/Jam2/W…	100
GO:1902904	GO:1902904	negative regulation of supramolecular fiber organization	66/4926	178/28891	1.19622962605486e-10	2.78960748795993e-09	1.39884459620961e-09	Dlc1/Fgf13/Mid1ip1/Kank4/Snca/Mtpn/Map2/Capza2/Wdr47/Pfn2/Cgnl1/Camsap2/Specc1l/Capn1/Map3k1/Arfgef1/Swap70/Ppfia1/Sptbn1/Camsap1/Hspg2/Tpm1/Clip3/Add3/Gmfb/Mapre1/Apoe/Map1a/Tmod2/Dbn1/Pik3ca/Tjp1/Smad4/Dmtn/Cfl1/Tubb4a/Tbcd/Twf1/Avil/Taok1/Wasf2/Apc/Svil/Dyrk1a/Tmod1/Evl/Met/Add2/Fhod3/Coro1a/Hip1r/Eps8/Arhgap6/Map1b/Shank1/Inpp5j/Mid1/Prkn/Clasp1/Sptb/Capg/Coro1b/Camsap3/Slit2/Spef1/Rhpn2	66
GO:0051588	GO:0051588	regulation of neurotransmitter transport	52/4926	126/28891	1.22188963026392e-10	2.83912253582699e-09	1.42367384456761e-09	Per2/Lrrk2/Unc13b/Git1/Stxbp1/Snca/Cacnb4/Pfn2/Cspg5/Rims3/Prepl/Arl6ip5/Prkca/Dtnbp1/Rab5a/Flot1/Stxbp5/Cask/Ncs1/Rab3gap1/Slc4a8/Rap1b/Stx1b/Nat8l/Syp/Syt4/Cplx2/Rab3a/Syn1/Camk2a/Atp2a2/Rims2/Snapin/Tor1a/Kcnc4/Cplx1/Rims1/Mctp1/P2ry1/Cacna1b/Sphk1/Syngr3/Unc13a/Slc30a1/Vps18/Prkn/Ica1/Kcnh1/Npy/Mef2c/P2ry2/Npy1r	52
GO:0007272	GO:0007272	ensheathment of neurons	70/4926	194/28891	1.37853203380389e-10	3.18004529956271e-09	1.5946290659867e-09	Tmem163/Hexb/Plec/Myo5a/Mal/Fgfr3/Slc25a46/Erbb2/Fig4/Rxra/Pikfyve/Adam22/Hnrnpk/Ctnnb1/Rxrg/Cdh2/Wasf3/Plp1/Raf1/B4galt6/Mios/Epb41l3/Sos1/Ncstn/Tspan2/Cxcr4/Lpin1/Serinc5/Map2k1/Arhgef10/Abcd1/Afg3l2/Rarg/Ntrk3/Itgb4/Dlg1/Degs1/Sod1/Eif2b5/Large1/Pmp22/Pals1/Mapk1/Eif2ak3/Gpc1/Amigo1/Mapk3/Mpdz/Akt2/Ngfr/Nfasc/Ptn/B4galt5/Ckap5/Slc8a3/Jam2/Cd9/Pten/Cntn1/Cyfip1/Ppp3r1/Adgrg6/Ormdl3/Tppp/Mal2/Xk…	70
GO:0008366	GO:0008366	axon ensheathment	70/4926	194/28891	1.37853203380389e-10	3.18004529956271e-09	1.5946290659867e-09	Tmem163/Hexb/Plec/Myo5a/Mal/Fgfr3/Slc25a46/Erbb2/Fig4/Rxra/Pikfyve/Adam22/Hnrnpk/Ctnnb1/Rxrg/Cdh2/Wasf3/Plp1/Raf1/B4galt6/Mios/Epb41l3/Sos1/Ncstn/Tspan2/Cxcr4/Lpin1/Serinc5/Map2k1/Arhgef10/Abcd1/Afg3l2/Rarg/Ntrk3/Itgb4/Dlg1/Degs1/Sod1/Eif2b5/Large1/Pmp22/Pals1/Mapk1/Eif2ak3/Gpc1/Amigo1/Mapk3/Mpdz/Akt2/Ngfr/Nfasc/Ptn/B4galt5/Ckap5/Slc8a3/Jam2/Cd9/Pten/Cntn1/Cyfip1/Ppp3r1/Adgrg6/Ormdl3/Tppp/Mal2/Xk…	70
GO:0060078	GO:0060078	regulation of postsynaptic membrane potential	53/4926	130/28891	1.4019030302288e-10	3.22236707270871e-09	1.61585125725297e-09	Grik2/Nrxn1/Lrrk2/Nlgn3/Unc13b/Abat/Reln/Snca/Cux2/Nlgn2/Insyn2b/Prkar1b/Dbn1/Afdn/Mapk8ip2/Mecp2/Rab3gap1/Ptk2b/Rgs7bp/Mpp2/Stx1b/Cacnb3/Rgs4/Igsf9b/Oprm1/Rims2/Grin2b/Nr3c2/Celf4/Met/Insyn1/Atxn1/Ngfr/Ckap5/Slc8a3/Gabrb3/Pten/Grin1/Rims1/App/Chrna7/Shank1/Bdnf/Gabra1/Prkn/Mef2c/Gabra3/Dgki/Cx3cl1/Adcyap1/S1pr2/Gabrg1/Grik1	53
GO:0150116	GO:0150116	regulation of cell-substrate junction organization	35/4926	69/28891	1.45739786697114e-10	3.33796161460211e-09	1.673815971277e-09	Dlc1/Sdc4/Col16a1/Actg1/Myh9/Rac1/Ptpn11/Slk/Ldb1/Src/Ptprj/Abl1/Dmtn/Fam107a/Wdpcp/Cfl1/Rcc2/Peak1/Smad3/Dusp3/Lims1/Ppm1f/Rock1/Ptk2/Pten/Arhgap6/Thy1/Vcl/Fmn1/Apod/Dapk3/Clasp1/Arf6/Acvrl1/Camsap3	35
GO:0043524	GO:0043524	negative regulation of neuron apoptotic process	74/4926	210/28891	1.48089875468004e-10	3.37971662411499e-09	1.69475395974809e-09	Sema3e/Chl1/Angpt1/Grik2/Ndnf/Ccnd1/Bhlhb9/Stxbp1/Jak2/Snca/Syngap1/Plxnd1/Psen1/Il6st/Pink1/Ctnnb1/Rhoa/Hspd1/Vps54/Adnp/Npm1/Rad21/Jun/Atg7/Atf4/Gclc/Apoe/Axl/Pik3ca/Mecp2/Ptk2b/Gbe1/Cpeb4/Optn/Sod2/Kras/Pou4f1/Prdx3/Pcdhgc3/Lgmn/Nfix/Sod1/Vegfb/Stambp/Set/Hyou1/Ucp2/Xrcc4/Faim2/Ngfr/Six4/Tgfb3/Coro1a/Grn/Fzd1/Xrcc2/Rock1/Oxr1/Grin1/Ntrk1/Bdnf/Wfs1/Nes/Six1/Prkn/Mef2c/Hsp90ab1/Esr1/Thap11/Crlf1…	74
GO:1904375	GO:1904375	regulation of protein localization to cell periphery	60/4926	156/28891	1.49683905253811e-10	3.39575047380536e-09	1.70279411023257e-09	Nrxn1/Myo5a/Prnp/Snca/Actr3/Sqstm1/Ephb2/Pias1/Appl1/Ap2m1/Epm2a/Ppfia1/Gnai1/Cltc/Sptbn1/Tmem59/Ppp2r5a/Wnk4/Clip3/Picalm/Tnik/Iqsec2/Nbea/Map2k1/Gpsm2/Tmed2/Vps35/Stx8/Rapgef4/Pgrmc1/Eif4g1/Rab11fip2/Dlg1/Camk2a/Lztfl1/Rer1/Gpc4/Ppp1r9b/Lgals3/Ar/Vps4a/Hectd1/Zdhhc7/Ptpn9/Efcab7/Csk/Arhgef16/Atp2b4/Wnk1/Kif5b/Cplx1/Tamalin/Itga3/Rhog/Arf6/Sirt6/Pls1/Epha2/Actb/Nkd2	60
GO:0044000	GO:0044000	movement in host	51/4926	123/28891	1.49851455494607e-10	3.39575047380536e-09	1.70279411023257e-09	Trim12a/Trim30a/Vapa/Rab7/Ddb1/Ctsb/Pikfyve/Trim62/Trim56/Hmgb1/Vps4b/Exoc2/Arl8b/P4hb/Trim12c/Nectin3/Trim5/Mid2/Bsg/Trim8/Axl/Rad50/Trim34a/Nbn/Trim30d/Cd209c/AU040320/Trim21/Chmp2b/Chmp1a/Chmp4b/Vapb/Ciita/Vps4a/Tpcn2/Ifitm3/Smpd1/Gas6/Trim68/Trim25/Trim11/Lgals1/Vps18/Cav2/Chmp6/Fuca2/Trim58/Ly6e/Nectin4/Ifitm2/Cd74	51
GO:0036503	GO:0036503	ERAD pathway	47/4926	109/28891	1.57232065565777e-10	3.55045505800466e-09	1.78037049778891e-09	Man1c1/Ngly1/Amfr/Uggt1/Ufd1/Fbxo44/Usp25/Bcap31/Ube2j1/Tmem259/Canx/Ubqln2/Ubqln1/Edem3/Marchf6/Calr/Man1a2/Psmc6/Yod1/Rnf121/Usp13/Uggt2/Ecpas/Dnajc10/Get4/Ern1/Rnf103/Ubxn1/Eif2ak3/Edem1/Faf1/Rnf139/Clgn/Herpud1/Tor1a/Rnf5/Syvn1/Ubxn8/Trim25/Selenos/Dnajb9/Ube2g2/Wfs1/Aqp11/Tmub1/Tmem129/Trim13	47
GO:0043491	GO:0043491	phosphatidylinositol 3-kinase/protein kinase B signal transduction	100/4926	317/28891	1.58014213735535e-10	3.55559702696836e-09	1.78294893060779e-09	Sema3e/Pear1/Angpt1/Nrxn1/Pik3ip1/Plekha1/Prex2/Jak2/Erbb2/Reln/Plxnb1/Pik3r3/Rac1/Dipk2a/Setx/Btbd10/Vav2/Sesn3/Specc1l/Myo16/Fgf2/Mfhas1/Flcn/Ppp2ca/Arfgef1/Cpne1/Myorg/Ep300/Hdac2/Src/Osbpl8/Fbxl2/Ptprj/Rictor/Dab2ip/Axl/Pik3ca/Ppp2r1a/Hsp90aa1/Rubcn/Ddr2/Sfrp5/Pik3cb/Cdc42/Inpp5f/Stat3/Nyap1/Rapgef1/Rps6kb1/Tgfbr1/Rnf41/Ntrk3/Irs2/Dlg1/Mtm1/Fer/Ret/Gab2/Lingo1/Vegfb/Stambp/Nedd4/Ube3a/Stk3/P2…	100
GO:0045055	GO:0045055	regulated exocytosis	88/4926	267/28891	1.62285645526998e-10	3.63894351316307e-09	1.82474290425093e-09	Syn2/Lrrk2/Lamp1/Unc13b/Git1/Stxbp1/Myh9/Snca/Cacnb4/Syt10/Psen1/Sdf4/Pfn2/Ywhaz/Cspg5/Arl8b/Rims3/Synj1/Ap1g1/Prepl/Arf1/Prkca/Rab11b/Dtnbp1/Gnai2/Rab5a/Stxbp5/Cask/Ncs1/Snap47/Rab3gap1/Tmed10/Slc4a8/Ppp3cb/Rest/Rap1b/Stx1b/Syp/Syt4/Rabgef1/Cplx2/Septin5/Kcnb1/Snap25/Rapgef4/Rab11fip2/Rab3a/Rab11fip5/Syn1/Camk2a/Atp2a2/Fer/Prkaca/Rims2/Gab2/Cacna1h/Snapin/Rph3a/Lyn/Syde1/Coro1a/Sptbn2/Vamp3/Orai…	88
GO:0046928	GO:0046928	regulation of neurotransmitter secretion	46/4926	106/28891	1.88982084102006e-10	4.22279479214692e-09	2.11751427446041e-09	Lrrk2/Unc13b/Git1/Stxbp1/Snca/Cacnb4/Pfn2/Cspg5/Rims3/Prepl/Prkca/Dtnbp1/Rab5a/Stxbp5/Cask/Ncs1/Rab3gap1/Slc4a8/Rap1b/Stx1b/Syp/Syt4/Cplx2/Rab3a/Syn1/Camk2a/Atp2a2/Rims2/Snapin/Kcnc4/Cplx1/Rims1/Mctp1/P2ry1/Cacna1b/Sphk1/Unc13a/Slc30a1/Vps18/Prkn/Ica1/Kcnh1/Npy/Mef2c/P2ry2/Npy1r	46
GO:0006997	GO:0006997	nucleus organization	56/4926	142/28891	1.97236217993639e-10	4.39193009025419e-09	2.20232692240704e-09	Plec/Agfg1/Tmf1/Brox/Ahctf1/Zmpste24/Vps4b/Smarca5/Uspl1/Nup98/Parp11/Phf8/Seh1l/Map7/Ift88/Sun1/Sumo1/Selenof/Nup153/Dctn1/Pom121/Lemd3/Nfe2l1/Ets1/Chd5/Chmp2b/Sun2/Chmp1a/Ubxn2a/Phf2/Serbp1/Chmp4b/Habp4/Nolc1/Nup155/Vps4a/Nup93/Pygo1/Tmem43/Cdan1/Nup107/Ankle2/Rtn4/Tor1a/Nup133/Nup205/Pafah1b1/Nup54/Lmnb1/Psme4/Brdt/Actr6/Dyrk3/Pml/Lmnb2/Chmp6	56
GO:0051494	GO:0051494	negative regulation of cytoskeleton organization	65/4926	176/28891	2.00181415531401e-10	4.42677040621682e-09	2.21979754790719e-09	Dlc1/Fgf13/Mid1ip1/Kank4/Snca/Mtpn/Map2/Capza2/Wdr47/Pfn2/Cgnl1/Camsap2/Specc1l/Capn1/Map3k1/Npm1/Arfgef1/Swap70/Ppfia1/Sptbn1/Camsap1/Tpm1/Clip3/Add3/Gmfb/Mapre1/Map1a/Tmod2/Dbn1/Pik3ca/Tjp1/Smad4/Dmtn/Cfl1/Tubb4a/Tbcd/Twf1/Avil/Taok1/Wasf2/Apc/Svil/Dyrk1a/Tmod1/Evl/Met/Add2/Fhod3/Coro1a/Hip1r/Eps8/Arhgap6/Map1b/Shank1/Inpp5j/Mid1/Prkn/Clasp1/Sptb/Capg/Coro1b/Camsap3/Slit2/Spef1/Rhpn2	65
GO:0065004	GO:0065004	protein-DNA complex assembly	65/4926	176/28891	2.00181415531401e-10	4.42677040621682e-09	2.21979754790719e-09	Ahr/Smyd3/Taf1b/Taf2/Brd2/Hmgb1/Med14/Smarca5/Pias1/Shprh/Npm1/Tspyl4/Ep300/Tspyl1/Gtf2a1/Cand1/Med15/Cenpo/Ssrp1/Kat6a/Gtf2f2/Rnf4/Thra/Hp1bp3/Psmc6/Anp32b/Ubn1/Hira/Med23/Atf7ip/Nap1l1/Nap1l3/Cabin1/Taf4/Naa60/Tspyl2/Brf1/Tbp/Rsf1/Spty2d1/Smarca2/Set/Taf11/Dr1/H1f0/Med20/Cenpv/Med28/Nap1l5/Atrx/Nap1l2/Mis12/Med30/Med19/Pole3/Taf5/Cenpe/Med18/Med9/Macroh2a2/Esr1/Cenpt/Cenpx/Dmc1/Chaf1a	65
GO:0044403	GO:0044403	biological process involved in symbiotic interaction	87/4926	264/28891	2.07130888049795e-10	4.56470922702177e-09	2.28896676792231e-09	Gbp9/Gbp6/Gbp2/Gbp3/Gbp7/Trim12a/Trim30a/Gapdh/Vapa/Rab7/Ddb1/Eef1a1/Jak2/Ctsb/Pikfyve/Trim62/Trim56/Hmgb1/Vps4b/Exoc2/Sp1/Arl8b/Hspd1/P4hb/Trim12c/Rrp1b/Ep300/Jun/Fasn/Nucks1/Nectin3/Trim5/Rab5a/Mid2/Rock2/Fbxl2/Apoe/Bsg/Trim8/Axl/Rad50/Trim34a/Nbn/Ppib/Trim30d/Zdhhc20/Cd209c/AU040320/Cdc42/Trim21/Rest/Ccnk/Cfl1/Igf2r/Chmp2b/Chmp1a/Eea1/Chmp4b/Vapb/Ciita/Kpna6/Rab9/Taf11/Vps4a/Tpcn2/Ifitm3/Smpd1…	87
GO:0035304	GO:0035304	regulation of protein dephosphorylation	40/4926	86/28891	2.21567594879856e-10	4.86614036289218e-09	2.44011897028825e-09	Dlc1/Itga1/Ppp2r2b/Cry2/Jak2/Ppp1r15b/Pink1/Ppp6r1/Tiprl/Calm3/Ywhae/Mfhas1/Ppp4r4/Swap70/Ppp1r2/Ppp2r5a/Gnai2/Ppp6r2/Rock2/Ptbp1/Ppp1r7/Slc39a10/Igbp1/Cnep1r1/Ppp6r3/Ensa/Ppp1r9b/Ywhab/Sppl3/Ppia/Ankle2/Smpd1/Rock1/Vcan/Ppp2r5d/Camta1/Ppp1r12a/Ppp1r1b/Cmya5/Pirb	40
GO:0048168	GO:0048168	regulation of neuronal synaptic plasticity	36/4926	73/28891	2.23440124938072e-10	4.89051713729643e-09	2.45234266817248e-09	Rasgrf1/Grik2/Kcnn2/Unc13b/Cpeb1/Snca/Syngap1/Rac1/Ephb2/Nptn/Kmt2a/Rab5a/Rab3gap1/Lnpep/Kras/Syp/Syt4/Ncdn/Rab3a/Syn1/Camk2a/Shisa7/Vgf/Grin2b/Jph3/Grin1/Fcgr2b/Rims1/App/Bdnf/Unc13a/Ppfia3/Shisa6/Neurl1a/Grik1/Nog	36
GO:0002753	GO:0002753	cytosolic pattern recognition receptor signaling pathway	58/4926	150/28891	2.35557619174083e-10	5.13820072028366e-09	2.57654323872834e-09	Gbp5/Gbp2/Ddx60/Irgm1/Irgm2/Ifih1/Irf1/Nod1/Trim30a/Ripk2/Ipo5/Ufd1/Pum2/Eif2ak2/Tlr3/Ppp2ca/Ddx3x/Lacc1/Zc3hav1/Src/Fbxl2/Flot1/Ubqln1/Lamp2/Lsm14a/Tbk1/Brcc3/Erbin/Usp15/Epg5/Rnf135/Otulin/Mapk8/Hcfc2/Alpk1/Ankrd17/Tifa/Unc93b1/Rtn4/Irf2/Rela/Tarbp2/Slc15a4/Tnip2/Casp4/Rsad2/Trim25/Rftn1/Trim11/Irf7/Nlrx1/Cptp/Peli3/Rnf125/Tlr4/Tkfc/Cd36/Tspan6	58
GO:0001508	GO:0001508	action potential	60/4926	158/28891	2.72119430070872e-10	5.91559967811695e-09	2.96636880951476e-09	Fgf13/Scn7a/Grik2/Kcnn2/Kcna1/Cacnb4/Scn8a/Flna/Fgf12/Calm3/Kcnab2/Npr2/Hnrnpa1/Kcnma1/Sumo1/Ywhah/Mecp2/Slc4a3/Scn4b/Kcnb1/Akap9/Cacnb3/Ntrk3/Rapgef4/Dlg1/Trpc4/Ank2/Scn9a/Gna11/Atp2a2/Kcnip1/Sod1/Cacna1h/Pmp22/Nup155/Kcna2/Grin2b/Nrcam/Slmap/Nedd4l/Jup/Gpd1l/Kcnc4/Ank3/Gnaq/Chrna7/Scn10a/Scn1a/Cacna2d1/Kcnq3/Scn11a/Kcnq2/Gna14/Chrnb2/Kcnh7/Ndp/Kcnc2/Kcna5/Cnr1/Cd36	60
GO:0036465	GO:0036465	synaptic vesicle recycling	41/4926	90/28891	2.94600664235683e-10	6.38268263426835e-09	3.20058687496448e-09	Lrrk2/Nlgn3/Dnm3/Actg1/Git1/Snca/Ap1s2/Ap2m1/Synj1/Ctbp1/Ap3m2/Cltc/Nlgn2/Rab5a/Picalm/Dnm1/Canx/Ap3b2/Abca13/Plaa/Ppp3cb/Stx1b/Syp/Snx9/Mff/Rab3a/Snap91/Cd24a/Ap3d1/Diaph1/Tor1a/Grn/Rock1/Cyfip1/Syt7/Sh3gl2/Prkn/Arf6/Rab27b/Actb/Syt5	41
GO:0010952	GO:0010952	positive regulation of peptidase activity	69/4926	193/28891	2.96168665981643e-10	6.39504934323326e-09	3.20678814309381e-09	Dlc1/Stat1/Casp1/Nod1/Psme2/Asph/Ripk2/Jak2/Snca/Ift57/Hmgb1/Rhoa/Hspd1/Ddx3x/Arl6ip5/Bcap31/Mapk9/Cyfip2/Picalm/Wdr35/Rock2/Casp8ap2/Ctsd/Akirin2/Ncstn/Rest/Anp32b/Stat3/Prr7/Slc11a2/Aph1a/Smad3/Aph1b/Cradd/Psme1/Casp12/Lgmn/Casp9/Aph1c/Apaf1/Ret/Grin2b/Lyn/Eif2ak3/Bak1/Malt1/Ngfr/Psme3/Rps3/Ppm1f/Hip1r/Grn/Mul1/Men1/Grin1/App/Uaca/Xdh/Bbc3/Pml/Pdcd2/Casp2/Bid/Ttbk1/Tnfsf10/Fas/Ctss/S100a9/Myc	69
GO:0016241	GO:0016241	regulation of macroautophagy	49/4926	118/28891	3.20010937776908e-10	6.88667833544735e-09	3.4533147824389e-09	Irgm1/Irgm2/Lrrk2/Nod1/Prkaa2/Ripk2/Pink1/Vdac1/Pip4k2a/Sesn3/Fez1/Larp1/Epm2a/C9orf72/Clec16a/Pafah1b2/Ubqln2/Ubqln1/Pip4k2c/Ubqln4/Rab12/Tom1/Rab3gap1/Tbk1/Rubcn/Optn/Gnai3/Bag3/Ulk1/Gpsm1/Rnf41/Sh3glb1/Scfd1/Snx30/Mtm1/Scoc/Rnf31/Fez2/Mapk3/Cers1/Hspb8/Snx7/Bnip3/Prkn/Tbc1d25/Smcr8/Wdr24/Trim13/Lzts1	49
GO:0042982	GO:0042982	amyloid precursor protein metabolic process	37/4926	77/28891	3.25718659318192e-10	6.98606609433968e-09	3.50315262882266e-09	Prnp/Itm2c/Psen1/Sp1/Picalm/Rock2/Apoe/Itm2b/Ifngr1/Dhcr24/Tmed10/Ncstn/Bace1/Adam9/Necab1/Aph1a/Aph1b/Rtn3/Dlg1/Aph1c/Dyrk1a/Lyn/Ranbp9/Rtn4/Tmcc2/Rela/Abca7/Rock1/Bace2/Rtn2/Sorl1/App/Chrna7/Unc13a/Naglu/Hap1/Slc2a13	37
GO:0048041	GO:0048041	focal adhesion assembly	40/4926	87/28891	3.4272700219001e-10	7.32636088348179e-09	3.67379295329994e-09	Dlc1/Sdc4/Col16a1/Actg1/Myh9/Rac1/Ptpn11/Thsd1/Slk/Ldb1/Src/Ptprj/Ptk2b/Abl1/Dmtn/Fam107a/Wdpcp/Cfl1/Rcc2/Peak1/Smad3/Itga2/Dusp3/Lims1/Whamm/Ppm1f/Rock1/Ptk2/Pten/Arhgap6/Thy1/Vcl/Fmn1/Apod/Dapk3/Actn1/Clasp1/Ajuba/Acvrl1/Camsap3	40
GO:0071346	GO:0071346	cellular response to type II interferon	50/4926	122/28891	3.69361229593301e-10	7.8694802836606e-09	3.94613938243587e-09	Nlrc5/Gbp9/Gbp6/Gbp5/Gbp2/Stat1/Gbp3/Gbp4/Gbp10/Irgm1/Gbp7/Irgm2/H2-Q7/Gbp8/Irf1/Casp1/Gapdh/Actg1/Stxbp1/Jak2/Cd47/Jak1/Parp9/Actr3/Vim/Syncrip/Slk/Actr2/Parp14/Rab12/Ifngr1/Kif16b/Irf8/Cdc37/Cdc42/Rps6kb1/Stx8/Cdc42ep4/Rab11fip5/Camk2a/Evl/Vamp3/Kif5b/H2-Ab1/Dapk3/Capg/Tlr4/Il12rb1/Cx3cl1/Stx11	50
GO:0070302	GO:0070302	regulation of stress-activated protein kinase signaling cascade	73/4926	210/28891	3.9750968548983e-10	8.44115765909365e-09	4.232806166509e-09	Grik2/Nod1/Ripk2/Ripk1/Zmpste24/Cyld/Hmgb1/Rell1/Zfp110/Prdx1/Eif2ak2/Mfhas1/Tlr3/Map3k1/Map3k20/Stk25/Arl6ip5/Mapk9/Rnf13/Dusp16/Dab2ip/Fktn/Tnik/Rb1cc1/Hipk3/Mapk8ip2/Klhdc10/Aida/Traf2/Ptk2b/Mdfic/Sfrp5/Sfrp1/Cdc42/Map2k1/Rapgef1/Mbip/Mapk8ip1/Mink1/Cdc42se1/Per1/Taok1/Dlg1/Dusp3/Mapk1/Lyn/Met/Map3k11/Sh3rf1/Ppia/Mapk3/Stk3/Wnt5a/Pafah1b1/Lmnb1/Nox1/Men1/Fcgr2b/Tnfrsf19/Rasgrp1/App/Sphk1/Foxo1…	73
GO:2000060	GO:2000060	positive regulation of ubiquitin-dependent protein catabolic process	46/4926	108/28891	4.02854675015492e-10	8.5264258444698e-09	4.27556377339701e-09	Lrrk2/Rnf19b/Psen1/Rnf217/Nub1/Pias1/Usp5/Bcap31/Atg7/Csnk1d/Axin2/Mapk9/Rnf14/Gclc/Sumo1/Ubqln2/Sumo2/Ubqln1/Socs5/Fbxw7/Ptk2b/Cop1/Ankib1/Smurf1/Mapk8/Agbl4/Fbxw8/Fbxo22/Agtpbp1/Bbs7/Rnf139/Rad23a/Sh3rf1/Sumo3/Herpud1/Tgfb1i1/Ptk2/Pten/Arih1/Hspbp1/Ccdc22/Trim67/Prkn/Sirt6/Nkd2/Hspa1b	46
GO:0042060	GO:0042060	wound healing	111/4926	370/28891	4.58852879629496e-10	9.67968262192092e-09	4.85386269829678e-09	Pear1/Prkg1/Ndnf/Ahnak/Plec/Sdc4/Cd44/Pros1/Actg1/Cadm4/Col3a1/Stxbp1/Jak2/Pak1/Epb41l4b/Erbb2/Myh9/Serping1/Flna/Hmgb1/Vps4b/Arl8b/Ephb2/Fgf2/Map3k1/Arfgef1/Npr2/Prkca/Mia3/Tpm1/Dtnbp1/Ubash3b/Lyst/Fzd6/Ptprj/Apoe/Axl/Tec/Cask/Ddr2/Lnpk/Pik3cb/Hps5/Cxcr4/Dmtn/Col5a1/Chmp2b/Chmp1a/Chmp4b/Smad3/Anxa5/Yap1/Enpp4/Rab3a/Ap3b1/Vegfb/Cd151/Vps4a/Lyn/Evl/Ppia/B4galt1/P2ry12/Wnt5a/Rap2b/Tor1a/Smpd1/Sh2b3…	111
GO:0007163	GO:0007163	establishment or maintenance of cell polarity	80/4926	239/28891	4.71866375633796e-10	9.92157071127716e-09	4.97515712704486e-09	Fgf13/Dlg2/Msn/Pdcd6ip/Pak1/Myh9/Wdr1/Actr3/Crkl/Map2/Rac1/Ust/Golph3/Rhoa/Fez1/Ankfn1/Arfgef1/Actr2/Stk25/Slc9a6/Mapre1/Rictor/Kif3a/Dctn1/Amotl2/Coro7/Hsp90aa1/Ptk2b/Arpc5/BC034090/Cdc42/Abl1/Wdpcp/Cfl1/Gpsm2/Lin7a/Dlg3/Gpsm1/Amot/Rnf41/Rab11fip2/Dlg1/Shtn1/Snap91/Apc/Lin7c/Pals1/Amotl1/Fbxw11/Map4/Lims1/Fam89b/Wnt5a/Zw10/Ckap5/Ank3/Ctnna1/Kif26b/Pard6b/Pafah1b1/Parvb/Wee1/Fscn1/Map1b/Rhov/Sh3b…	80
GO:0007044	GO:0007044	cell-substrate junction assembly	43/4926	98/28891	4.78223452999452e-10	1.00223758303447e-08	5.02570570661618e-09	Dlc1/Plec/Sdc4/Col16a1/Actg1/Myh9/Rac1/Ptpn11/Thsd1/Slk/Ldb1/Src/Ptprj/Tns1/Ptk2b/Abl1/Dmtn/Fam107a/Wdpcp/Cfl1/Rcc2/Peak1/Smad3/Itgb4/Itga2/Dusp3/Lims1/Whamm/Ppm1f/Rock1/Ptk2/Pten/Arhgap6/Thy1/Vcl/Fmn1/Apod/Dapk3/Actn1/Clasp1/Ajuba/Acvrl1/Camsap3	43
GO:0009101	GO:0009101	glycoprotein biosynthetic process	92/4926	289/28891	4.95766838176721e-10	1.0356197828102e-08	5.19310025931728e-09	B3galt1/Galnt17/Xylt1/Il15/C1galt1/Man1c1/Stt3a/Itm2c/Psen1/Dpy19l4/Uggt1/Alg14/Ctnnb1/Golph3/Arfgef1/Ep300/Rpn2/Tmem59/Rxylt1/Ube2j1/Galnt11/St6gal2/Gxylt1/Itm2b/Fktn/Tmem165/Nus1/Ncstn/Fut8/Tmtc3/Fam20b/Dpy19l1/Necab1/Oga/Ext2/Uggt2/Chpf/Trip11/Alg9/B3gat2/St6galnac5/Vegfb/Large1/Acot8/Eogt/Magt1/Tnip1/Glce/Rpn1/Mlec/B4galt1/Ddost/Slc35b2/Abca7/Pomt2/B4galt5/Fkrp/B3gnt2/Dpagt1/A4galt/Hbegf/Hs6s…	92
GO:0061001	GO:0061001	regulation of dendritic spine morphogenesis	31/4926	59/28891	5.19398811299704e-10	1.07512991311366e-08	5.39122323005448e-09	Lrrk2/Nlgn3/Dnm3/Bhlhb9/Reln/Actr3/Ephb2/Actr2/Cux2/Dtnbp1/Marcks/Mfn1/Dbn1/Cask/Dhx36/Afdn/Caprin1/Stau2/Cfl1/Sipa1l1/Pdlim5/Cdk5r1/Pak3/Ube3a/Pafah1b1/Kif1a/Pten/Abi3bp/Zdhhc15/Tanc2/Lzts3	31
GO:2000300	GO:2000300	regulation of synaptic vesicle exocytosis	31/4926	59/28891	5.19398811299704e-10	1.07512991311366e-08	5.39122323005448e-09	Lrrk2/Unc13b/Git1/Cacnb4/Pfn2/Cspg5/Rims3/Prepl/Prkca/Dtnbp1/Rab5a/Stxbp5/Cask/Ncs1/Rab3gap1/Slc4a8/Rap1b/Syp/Syt4/Rab3a/Syn1/Atp2a2/Rims2/Snapin/Rims1/P2ry1/Vps18/Kcnh1/Npy/P2ry2/Npy1r	31
GO:0043401	GO:0043401	steroid hormone mediated signaling pathway	50/4926	123/28891	5.19710389934875e-10	1.07512991311366e-08	5.39122323005448e-09	Lbh/Nr3c1/Tmf1/Cry1/Cry2/Jak2/Zbtb7a/Pak1/Cyp7b1/Ubr5/Ncor2/Wbp2/Kmt2d/Abhd2/Pias2/Rhoa/Carm1/Ep300/Lats1/Rnf14/Peg13/Src/Prmt2/Ywhah/Parp1/Calr/Sfrp1/Cnot1/Akap13/Yap1/Per1/Trp63/Crebrf/Cnot2/Arid1a/Mapk1/Ar/Nr3c2/Nedd4/Zdhhc7/Ube3a/Rbfox2/Trim68/Cnot9/Ddx5/Ufm1/Bdnf/Ppargc1b/Vps18/Esr1	50
GO:0072384	GO:0072384	organelle transport along microtubule	40/4926	88/28891	5.25077609782016e-10	1.08274042171449e-08	5.42938601416165e-09	Lamp1/Sybu/Ap3m1/Bloc1s5/Map2/Fez1/Ap3m2/Dtnbp1/Sun1/Copg1/Bicdl1/Ap3b2/Map6/Mecp2/Kif5a/Cdc42/Borcs5/Map2k1/Trak1/Sun2/Agbl4/Syne2/Rab1a/Ap3b1/Snapin/Kif1c/Fbxw11/Agtpbp1/Ap3d1/Pafah1b1/Kif1a/Wasf1/Kif5b/Nefh/Rasgrp1/Map1b/Bloc1s6/Hap1/Trim58/Bloc1s4	40
GO:0009755	GO:0009755	hormone-mediated signaling pathway	62/4926	168/28891	5.3639978110953e-10	1.10254224238956e-08	5.5286819544184e-09	Lbh/Nr3c1/Tmf1/Cry1/Cry2/Nr1d2/Adipor1/Jak2/Zbtb7a/Pak1/Cyp7b1/Rxra/Ubr5/Ncor2/Wbp2/Ptpn11/Kmt2d/Abhd2/Appl1/Pias2/Rhoa/Carm1/Ep300/Lats1/Rnf14/Peg13/Src/Prmt2/Ywhah/Parp1/Calr/Thra/Sfrp1/Cnot1/Akap13/Rarg/Yap1/Per1/Trp63/Crebrf/Cnot2/Appl2/Arid1a/Mapk1/Ar/Nr3c2/Nedd4/Zdhhc7/Ube3a/Thrb/Rbfox2/Trim68/Lancl2/Csnk2b/Cnot9/Ddx5/Ufm1/Bdnf/Nr1h3/Ppargc1b/Vps18/Esr1	62
GO:0007411	GO:0007411	axon guidance	83/4926	252/28891	5.49689086193546e-10	1.12266118145198e-08	5.62956808019204e-09	Dcc/Sema3e/Epha5/Gli3/Chl1/Agrn/Bmpr1b/Chn1/Plxnc1/Erbb2/Reln/Plxnd1/Plxnb1/Ablim1/Rac1/Ryk/Enah/Ephb2/Sema6d/Nptn/Megf8/Neo1/Epha7/Sema3d/Kif5c/L1cam/Cyfip2/Bmp7/Flot1/Bsg/Plxnb3/Sema3b/Smad4/Kif5a/Flrt3/Cxcr4/Plxnb2/Pcdhac2/Etv1/Arhgef25/Bmpr2/Ephb3/Ythdf1/Cdk5r1/Nrcam/Apbb2/Evl/Plxna1/Vasp/Wnt5a/Rtn4rl1/Ngfr/Nfasc/Sema4f/Ank3/B3gnt2/Emb/Cntn1/Ntrk1/Kif5b/Cyfip1/App/Nexn/Ptprm/Pou4f3/Bdnf/Cdh4/…	83
GO:0097485	GO:0097485	neuron projection guidance	83/4926	252/28891	5.49689086193546e-10	1.12266118145198e-08	5.62956808019204e-09	Dcc/Sema3e/Epha5/Gli3/Chl1/Agrn/Bmpr1b/Chn1/Plxnc1/Erbb2/Reln/Plxnd1/Plxnb1/Ablim1/Rac1/Ryk/Enah/Ephb2/Sema6d/Nptn/Megf8/Neo1/Epha7/Sema3d/Kif5c/L1cam/Cyfip2/Bmp7/Flot1/Bsg/Plxnb3/Sema3b/Smad4/Kif5a/Flrt3/Cxcr4/Plxnb2/Pcdhac2/Etv1/Arhgef25/Bmpr2/Ephb3/Ythdf1/Cdk5r1/Nrcam/Apbb2/Evl/Plxna1/Vasp/Wnt5a/Rtn4rl1/Ngfr/Nfasc/Sema4f/Ank3/B3gnt2/Emb/Cntn1/Ntrk1/Kif5b/Cyfip1/App/Nexn/Ptprm/Pou4f3/Bdnf/Cdh4/…	83
GO:0040013	GO:0040013	negative regulation of locomotion	108/4926	358/28891	5.51554768358387e-10	1.12289546967693e-08	5.63074291507058e-09	Dlc1/Sema3e/Prkg1/Atp1b2/Reck/Adgrb1/Cd200/Col3a1/Adipor1/Stk24/Myh9/Bst2/Trp53inp1/Rac1/Pfn2/Ryk/Hmgb1/Abhd2/Fgf2/Sema6d/Rhoa/Flcn/Ap1ar/Patz1/Mia3/Tpm1/Sema3d/Suds3/Rnf20/Ldlrad4/Hdac2/Osbpl8/Spred1/Ptprj/Apoe/Gtpbp4/Dab2ip/Dbn1/Calr/Ndrg4/Plxnb3/Afdn/Mecp2/Sema3b/Arhgdia/Brms1l/Sfrp1/Cfl1/Sulf1/Rabgef1/Stat3/Rnf41/Rhob/Tcaf1/Rap2c/Dusp3/Card10/Lrch1/Srgap2/Evl/Srgap1/Gpr173/Dnaja4/Jup/Wnt5a/Ar…	108
GO:0050863	GO:0050863	regulation of T cell activation	120/4926	411/28891	5.88761858632527e-10	1.19485120234506e-08	5.99156388448491e-09	Ildr2/Gli3/H2-K1/H2-Q4/B2m/Irgm1/H2-D1/H2-Q7/Cd274/H2-T22/Irf1/Sdc4/Zbtb16/Prnp/Cd44/Il15/Cd81/Ripk2/Zbtb1/Jak2/Cd47/Erbb2/Gpnmb/Drosha/Il6st/Prkar1a/Cyld/Il27/Cbfb/Hmgb1/Smarce1/Cd55/Ctnnb1/Rhoa/Hspd1/Lgals8/Sox13/H2-T23/Marchf7/Cd46/Vcam1/Socs5/Hsp90aa1/Cd209c/Phf10/Loxl3/Sos1/Smarcd3/Bmi1/Rc3h2/Abl1/Slc7a1/Smarcc1/Adk/Zeb1/Pla2g5/Sos2/Mapk8ip1/Ephb4/Dlg1/Ap3b1/Cd24a/Duxbl1/Smarca2/Dusp3/Arid1a…	120
GO:0051091	GO:0051091	positive regulation of DNA-binding transcription factor activity	87/4926	269/28891	6.00767158692251e-10	1.21536901851527e-08	6.09445017368364e-09	Epha5/Il1rap/Trim12a/Nod1/Trim30a/Cd200/Ripk2/Lrrfip1/Jak2/Zbtb7a/Reln/Mtpn/Ripk1/Pink1/Trim62/Dhx9/Eif2ak2/Ctnnb1/Sav1/Tlr3/Npm1/Rps6ka5/Trim12c/Carm1/Ep300/Trim5/Hdac2/Mid2/Lrp6/Flot1/Trim8/Jmy/Ube2n/Trim34a/Trim30d/Traf2/Ddr2/Trim21/Kras/Stat3/Rnf41/Fzd2/Prdx3/Traf5/Camk2a/Ppp2r5b/Fer/Rnf31/Ar/Trim32/Ppia/Jup/Stk3/Malt1/Terf2ip/Wnt5a/Ikbke/Rela/Rps3/Mbtps2/Fzd1/Trim68/Dvl2/Pten/Fcgr2b/Trim25/N…	87
GO:0007612	GO:0007612	learning	68/4926	192/28891	6.30524755136904e-10	1.27155825619276e-08	6.37621028448607e-09	Fgf13/Slc6a1/Nrxn1/Nlgn3/Git1/Pak1/Reln/Syngap1/Jph4/Vdac1/Ephb2/Pias1/Ap1s2/Synj1/Nptn/Epm2a/Jun/Kmt2a/Peg13/Gmfb/Zzef1/Map1a/Ndrg4/Mapk8ip2/Mecp2/Ddhd2/Atad1/Prkar2b/Kras/Ric8a/Snap25/Pgrmc1/Lgmn/Ythdf1/Nfix/Deaf1/Grin2b/Ube3a/Jph3/Nptx2/Atxn1/Ptn/Abca7/Ckap5/Slc8a3/Elavl4/Gabrb3/Grin1/App/Chrna7/Shank1/Bdnf/Kcnq2/Prkn/Grm4/B4galt2/Nts/Chrnb2/Atp1a3/Pde8b/Ppp1r1b/Slc7a11/Adra1b/Dgki/Chst10/Nrxn…	68
GO:0017148	GO:0017148	negative regulation of translation	75/4926	220/28891	6.37231024251721e-10	1.27822665743419e-08	6.40964888501393e-09	Hnrnpu/Nmnat2/Gapdh/Cpeb1/Upf1/Limd1/Tent4a/Tob1/Dhx9/Ythdf3/Syncrip/Eif2ak2/Larp1/Fxr2/Map3k20/Dcp2/Ddx3x/Prkca/Ireb2/Cpeb2/Ilf3/Rock2/Dhx36/Calr/Otud6b/Zfp598/Mov10/Ddx6/Lsm14a/Dcp1b/Eif4e2/Cpeb4/Caprin1/Cnot1/Rc3h2/Eif2s1/Ago1/Cnot7/Dcp1a/Eif4enif1/Paip2/Serbp1/Eif4g1/Tut7/Ern1/Pabpc1/Ythdf1/Cnot2/Gigyf2/Pnpt1/Cnot8/Eif2ak3/Rnf139/Mex3d/Eif4ebp2/Tnrc6c/Igfbp5/Rps3/Eif2ak1/Rock1/Zfp36l2/Eif6/Pu…	75
GO:0010038	GO:0010038	response to metal ion	99/4926	320/28891	6.37817761389275e-10	1.27822665743419e-08	6.40964888501393e-09	B2m/Cpne8/Bmp6/Dlg2/Plscr2/Adgrv1/Nrxn1/Lrrk2/Gphn/Prnp/Cpne4/Prkaa2/Kcna1/Cdkn1b/Asph/Abat/Snca/Syt10/Ahcyl1/Pkd2/Calm3/Slc25a23/Sec31a/Vps54/Cpne1/Trpc1/Slc41a1/Ep300/Jun/Hnrnpa1/Ireb2/Anxa11/Kcnma1/Mapk9/Sumo1/Glud1/Mecp2/Cpne3/Ncstn/Nfe2l1/Gdi1/Dmtn/Lcat/Pde1c/Adam9/Syt4/Rasa4/Kcnb1/Mef2a/Mapk8/Slc11a2/Prkaa1/Aco1/Jund/Nfatc3/Anxa5/Lgmn/Ppp2cb/Sod1/Ppp1ca/Sod3/Plcd1/Mapk1/Pam/Mapk3/Ass1/Smpd1…	99
GO:0046822	GO:0046822	regulation of nucleocytoplasmic transport	53/4926	135/28891	7.22776275707158e-10	1.44397640377259e-08	7.24079856463475e-09	Gli3/Gbp4/Angpt1/Uhmk1/Jak2/Ppp1cc/Ipo5/Psen1/Ubr5/Flna/Ptpn11/Wipf1/Dhx9/Ywhae/Epm2a/Ep300/Sumo1/Nup153/Riok2/Hsp90aa1/Mdfic/Tnfrsf1a/Ran/Anp32b/Bag3/Dnajc27/Cpsf6/Ppm1a/Nolc1/Prkaca/Pkig/Mapk1/Nedd4/Pkia/Efcab7/Jup/Tmem53/Gas6/Xbp1/Wnk1/Nup54/Dmap1/Uaca/Ufm1/Ppp1r12a/Apod/Fermt1/Thoc5/Ier3/Sirt6/Camk4/Hsp90ab1/Cd36	53
GO:0006457	GO:0006457	protein folding	63/4926	173/28891	7.3232510793563e-10	1.45850960161217e-08	7.31367507271445e-09	B2m/Fkbp5/Dnaja2/Ranbp2/Txndc5/Cct2/Hspd1/P4hb/Erp44/Dnajc3/Ero1a/Ttc4/Dnajb6/Selenof/Canx/Cct6a/Calr/Ppid/Ppib/Hsp90aa1/Hspa4/Dnajb14/Cdc37/Dnajb4/Cct5/Tbcd/Grpel2/Dnajc10/Sh3glb1/Cct8/Tcp1/Nudc/Tbcel/Dnaja4/Dnajc1/Ppia/Mesd/Clgn/Sdf2/Hspa4l/Tor1a/Dnajc2/Grn/Entpd5/Ppic/Pdcl/Fkbp10/Bag5/Hspa13/Ppif/Dnajb5/H2-DMa/Ppil1/H2-DMb1/Hspb2/Tor2a/Tbcc/Hsp90ab1/Prdx4/Hspa2/Hspa1b/Dnajb1/Cd74	63
GO:0052548	GO:0052548	regulation of endopeptidase activity	108/4926	360/28891	7.8382905784537e-10	1.55625255354872e-08	7.8038056761206e-09	Dlc1/Stat1/Serpina3n/Psmb9/Psmb8/Casp1/Cd44/Nod1/Reck/Psme2/Gapdh/Asph/Ripk2/Jak2/Snca/Serping1/Fnip1/Ift57/Timp2/Hmgb1/Serpinb1a/Rhoa/Hspd1/Ddx3x/Epha7/Ep300/Arl6ip5/Bcap31/Mapk9/Dnajb6/Por/Cyfip2/Src/Picalm/Wdr35/Rock2/Casp8ap2/Ctsd/Cst3/Dhcr24/Tmed10/Akirin2/Ncstn/Nr4a1/Rest/Anp32b/Stat3/Prr7/Slc11a2/Aph1a/Smad3/Aph1b/Cradd/Psme1/Casp12/Caap1/Lgmn/Trp63/Casp9/Aph1c/Usp47/Apaf1/Ret/Ints1/Grin2b…	108
GO:0060999	GO:0060999	positive regulation of dendritic spine development	33/4926	66/28891	7.89165976990792e-10	1.5588081468297e-08	7.81662066126327e-09	Palm/Nr3c1/Nlgn3/Bhlhb9/Reln/Actr3/Psen1/Rac1/Ephb2/Hnrnpk/Eif4g2/Actr2/Cux2/Arf1/Nlgn2/Marcks/Mfn1/Apoe/Dbn1/Cask/Dhx36/Afdn/Mecp2/Caprin1/Stau2/Cfl1/Cdkl5/Foxo6/Pak3/Grn/Pafah1b1/Shank1/Neurl1a	33
GO:0043473	GO:0043473	pigmentation	48/4926	117/28891	7.89977620021288e-10	1.5588081468297e-08	7.81662066126327e-09	Gli3/Myo5a/Ap3m1/Adamts20/Bloc1s5/Fig4/Pikfyve/Lrmda/Ap1s2/Atp6ap2/Ap1g1/Mysm1/Rab11b/Dtnbp1/Dctn2/Sparc/Lyst/Vps33a/Apoe/Dctn1/Sod2/Hps5/Map2k1/Rab1a/Ap3b1/Gna11/Snapin/Ap3d1/Tpcn2/Rab29/Myo7a/Bace2/Gnaq/a/Grk3/Vps33b/Bloc1s6/Spns2/Kitl/Eda/Mfsd12/Abcb6/Mef2c/Hps1/Gpr143/Bloc1s4/Myc/Rab32	48
GO:0001952	GO:0001952	regulation of cell-matrix adhesion	51/4926	128/28891	8.1461204006096e-10	1.60248681377636e-08	8.03564669805048e-09	Dlc1/Sema3e/Csf1/Sdc4/Col16a1/Actg1/Myh9/Rac1/Ptpn11/Slk/Ldb1/Onecut2/Src/Ptprj/Cask/Ptk2b/Pik3cb/Abl1/Dmtn/Fam107a/Wdpcp/Cfl1/Rcc2/Peak1/Smad3/Mink1/Utrn/Dusp3/Lims1/Jup/Adam15/Ppm1f/Rock1/Plekha2/Ptk2/Pten/Arhgap6/Thy1/Vcl/Fmn1/Ninj1/Apod/Dapk3/Efemp2/Fermt1/Clasp1/Rras/Acvrl1/Camsap3/Cd36/Nexmif	51
GO:0022613	GO:0022613	ribonucleoprotein complex biogenesis	126/4926	440/28891	8.48710789004296e-10	1.66445941586683e-08	8.34640740514445e-09	Luc7l2/Scaf11/Prpf39/Psip1/Utp14b/Srsf10/Drosha/Ipo9/Setx/Dhx9/Strap/Npm1/Rrp1/Rrp1b/Isg20l2/Ddx3x/Eif3a/Snrnp200/Sbds/Prpf8/Ptbp2/Mterf3/Gtpbp4/Riok2/Utp6/Usp16/Cdc73/Pak1ip1/Efl1/Mak16/Gnl3l/Mbnl1/Hsp90aa1/Eif2s3x/Ran/Denr/Ago1/Prpf3/Serbp1/Prkdc/Ddx21/Trmt2b/Cpsf6/Xrcc5/Rsl1d1/Ddx10/Crnkl1/Bms1/Tdrd6/Mtrex/Dcaf13/Pa2g4/Luc7l/Tfb1m/Tsr1/Ddx52/Cul4b/Naf1/Ddx54/Prpf19/Usp39/Nopchap1/Celf4/Dis3/No…	126
GO:0006302	GO:0006302	double-strand break repair	93/4926	296/28891	8.59045773602514e-10	1.67959162991248e-08	8.42228767123132e-09	Yy1/Kdm1a/Ercc6/Epc2/Zbtb7a/Tnks1bp1/Ep400/Parp9/Dtx3l/Parp3/Setx/Smarce1/Rif1/Rad21/Dek/Actr2/Nsd2/Sfr1/Iffo1/Nucks1/Wrn/Ppp4r2/Mcm9/Smarcal1/Ddx1/Morf4l2/Rad50/Ubqln4/Ube2n/Parp1/Mms19/Nbn/Fbh1/Brcc3/Phf10/Smarcd3/Kdm2a/Abl1/Ppp4c/Bcl7b/Smarcc1/Ppp4r3b/Prkdc/Psmd14/Meaf6/Xrcc5/Exd2/Sfpq/Nsmce2/Tdp2/Slf1/Fh1/Smarca2/Arid1a/Samhd1/Nsmce1/Ercc4/Xrcc4/Prpf19/Lig1/Rtel1/Ercc8/Rbbp8/Kmt5b/Terf2ip/Klh…	93
GO:0001764	GO:0001764	neuron migration	71/4926	206/28891	1.04986428002734e-09	2.04643757684356e-08	1.02618313085379e-08	Fgf13/Dcc/Sema3e/Chl1/Prkg1/Ndnf/Phactr1/Col3a1/Reln/Crkl/Psen1/Flna/Rac1/Top2b/Ywhae/Ctnnb1/Rhoa/Pex2/Neo1/Ndn/Elp3/Mark1/Lrp12/Dab2ip/Axl/Fktn/Hsp90aa1/Lrig2/AU040320/Usp9x/Plaa/Cxcr4/Plxnb2/Ulk1/Stat3/Cdkl5/Mapk8/Gpm6a/Mrtfb/Ntrk3/Nav1/Pou4f1/Mdga2/Shtn1/Camk2a/Large1/Cdk5r1/Pcnt/Katna1/Tubgcp2/Apbb2/Gpr173/Plxna1/Met/Sh3rf1/Pcm1/Pex5/Gas6/Fkrp/Pafah1b1/Ptk2/Acap3/Spock1/Itga3/Tlx3/Scrt1/Satb2…	71
GO:0006874	GO:0006874	intracellular calcium ion homeostasis	100/4926	327/28891	1.05362932676368e-09	2.04755299167743e-08	1.02674245399141e-08	Atp2b2/Hexb/Grik2/Grina/Pdzd8/Myo5a/Itpr2/Tmbim6/Atp13a3/Plcg1/Asph/Snca/Cacnb4/Plcb4/Psen1/Flna/Tspoap1/Pkd2/Calm3/Ywhae/Slc25a23/Fgf2/Vps54/Mcur1/Nptn/Trpc1/Bcap31/Prkca/Ero1a/Eif3e/Atf4/Ubash3b/Akap6/Micu2/Atp1b1/Apoe/Ghitm/Micu3/Ncs1/Tmem64/Ptk2b/Marcksl1/Tmem165/Clstn1/Pik3cb/Stim2/Tgm2/Abl1/Plcb3/Afg3l2/Trpc4/Ank2/Vapb/Atp2a2/Plcd1/Grin2b/Lyn/Bak1/Diaph1/Tpcn2/Atp2b1/Jph3/Wnt5a/Plch1/Herpud…	100
GO:0051047	GO:0051047	positive regulation of secretion	125/4926	437/28891	1.06700873384905e-09	2.06706794216056e-08	1.03652819737876e-08	Bmp6/Slc6a1/Sdc4/Nr3c1/Tmf1/Lamp1/Sybu/Unc13b/Selenot/Rab7/Pdcd6ip/Stxbp1/Jak2/Abat/Myh9/Snca/Syt10/Sdcbp/Prkar1a/Rac1/Ptpn11/Pink1/Vps4b/Exoc2/Golph3/Rab34/Ap1g1/Trpc1/Wls/Ep300/Arf1/Prkca/Atg7/Nlgn2/Mapk9/Dtnbp1/Rab5a/Pfkfb2/Zfp384/Bsg/Ptbp1/Stxbp5/Cask/Glud1/Ppid/Ncs1/Rab3gap1/Smad4/C2cd2l/Tmed10/Rab2b/Slc4a8/Ppp3cb/Stx1b/Hcfc1/Adam9/Cd2ap/Syt4/Oga/Hgs/Septin5/Kcnb1/Vps35/Stam/Dpysl2/Osbp/Snap…	125
GO:0006260	GO:0006260	DNA replication	88/4926	276/28891	1.07011781817761e-09	2.06706794216056e-08	1.03652819737876e-08	Yy1/Jade2/Upf1/Orc2/Zmpste24/Rac1/Orc4/Gmnc/Smarca5/Dhx9/Npm1/Carm1/Atad5/Jun/Atg7/Nucks1/Wrn/Mcm9/Smarcal1/Ssrp1/Gtpbp4/Rad50/Parp1/Cst3/Rtf2/Nbn/Fbh1/Pold3/Pura/Wrnip1/Atf1/Cdc42/Rad17/Lpin1/Bod1l/Mapk8/Meaf6/Exd2/Zbtb38/Tspyl2/Nfix/Senp2/Ankrd17/Dtd1/Samhd1/Lig1/Faf1/Met/Brpf3/Rtel1/Rbbp8/Noc3l/Fhit/Dnajc2/Repin1/Tbrg1/Alyref/Cacybp/Ino80e/Fancm/Helb/Zfp365/Atrx/Jade1/Topbp1/Donson/Mettl4/Mcm4…	88
GO:0051701	GO:0051701	biological process involved in interaction with host	59/4926	159/28891	1.08732955158837e-09	2.09400733163251e-08	1.05003691484194e-08	Gbp9/Gbp6/Gbp2/Gbp3/Gbp7/Trim12a/Trim30a/Vapa/Rab7/Ddb1/Ctsb/Pikfyve/Trim62/Trim56/Hmgb1/Vps4b/Exoc2/Arl8b/P4hb/Trim12c/Nectin3/Trim5/Mid2/Bsg/Trim8/Axl/Rad50/Trim34a/Nbn/Trim30d/Cd209c/AU040320/Trim21/Chmp2b/Chmp1a/Chmp4b/Vapb/Ciita/Kpna6/Vps4a/Tpcn2/Ifitm3/Smpd1/Alyref/Gas6/Trim68/Trim25/Trim11/Lgals1/Vps18/Thoc5/Cav2/Chmp6/Fuca2/Trim58/Ly6e/Nectin4/Ifitm2/Cd74	59
GO:0010721	GO:0010721	negative regulation of cell development	99/4926	323/28891	1.11412389436978e-09	2.13918459119563e-08	1.07269098559713e-08	Fgf13/Sema3e/Gli3/B2m/Irgm1/Gpr37l1/Irf1/Cd44/Fgfr3/Kdm1a/Erbb2/Syngap1/Actr3/Map2/Fbn1/Psen1/Cbfb/Ryk/Hmgb1/Ephb2/Tmem176a/Ctnnb1/Sema6d/Epha7/Npr2/Tsc22d1/Sema3d/S1pr3/Ubash3b/Frzb/Bmp7/Mbd1/Socs5/Fbxw7/Ywhah/Mecp2/Sema3b/Loxl3/Sfrp1/Tjp2/Rc3h2/Rest/Gdi1/Ulk1/Cfl1/Syt4/Ttc3/Ntrk3/Cd24a/Appl2/Lingo1/Hook3/Lyn/Tmem176b/Runx1/Pcm1/Rtn4/Wnt5a/Ptn/Zbtb7b/Sema4f/Ctnna1/Clec2d/Ptk2/Pten/Ctdsp1/Sorl1/T…	99
GO:0046578	GO:0046578	regulation of Ras protein signal transduction	69/4926	199/28891	1.34051668345049e-09	2.56618910178148e-08	1.28681177311586e-08	Dlc1/Rasgrf1/Csf1/Cadm4/Git1/Col3a1/Ssx2ip/Cul3/Erbb2/Syngap1/Stard8/Timp2/Ephb2/Flcn/Dennd4a/Arfgef1/Cdh2/Src/Flot1/Apoe/Dab2ip/Iqsec2/Arhgdia/Sos1/Pik3cb/Kras/Abl1/Dgkz/Map2k1/Rabgef1/Abca1/Arfgef3/Akap13/Arhgef28/Rasa4/Rapgef1/Cdc42se1/Cyth2/Icmt/Prag1/Ppp2cb/Stambp/Met/Arhgap42/Syde1/Fbxo8/Dennd4b/Rtn4/Ngfr/Rasgef1a/Syde2/Eps8/Heg1/Ntrk1/Rasgrp1/Mcf2l/Itga3/Spry4/Psd2/Sh3bp1/Dennd3/Trim67/Kit…	69
GO:0051092	GO:0051092	positive regulation of NF-kappaB transcription factor activity	58/4926	156/28891	1.37532013753301e-09	2.62497858392834e-08	1.31629167298351e-08	Il1rap/Trim12a/Nod1/Trim30a/Ripk2/Lrrfip1/Zbtb7a/Mtpn/Ripk1/Trim62/Dhx9/Eif2ak2/Tlr3/Npm1/Rps6ka5/Trim12c/Carm1/Ep300/Trim5/Mid2/Flot1/Trim8/Ube2n/Trim34a/Trim30d/Traf2/Trim21/Kras/Stat3/Prdx3/Traf5/Camk2a/Fer/Rnf31/Ar/Trim32/Ppia/Malt1/Terf2ip/Wnt5a/Rela/Rps3/Trim68/Trim25/Ntrk1/Ankrd42/App/Sphk1/Eda/Trim14/Nts/Tlr4/Tradd/Trim58/Cx3cl1/Irak2/Cd36/Trim13	58
GO:0035303	GO:0035303	regulation of dephosphorylation	50/4926	126/28891	1.40150936316024e-09	2.66702657149752e-08	1.33737657487257e-08	Dlc1/Ahr/Itga1/Ppp2r2b/Cry2/Jak2/Ppp1r15b/Pink1/Ppp6r1/Tiprl/Calm3/Ywhae/Mfhas1/Ppp4r4/Epm2a/Swap70/Ppp1r2/Ppp2r5a/Gnai2/Uri1/Src/Ppp6r2/Rock2/Ptbp1/Ppp1r7/Slc39a10/Igbp1/Lpin1/Cnep1r1/Ppp6r3/Smad3/Ensa/Itga2/Ppp1r9b/Ywhab/Mtmr9/Sppl3/Ppia/Ankle2/Smpd1/Rock1/Vcan/Ppp2r5d/Camta1/Ppp1r12a/Ppargc1b/Ppp1r1b/Mef2c/Cmya5/Pirb	50
GO:0062207	GO:0062207	regulation of pattern recognition receptor signaling pathway	54/4926	141/28891	1.45283713171547e-09	2.7565220490211e-08	1.38225395122727e-08	Gbp5/Gbp2/Ddx60/Irgm1/Irgm2/Irf1/Trim30a/Otud4/Hmgb1/Ufd1/Pum2/Appl1/Eif2ak2/Mfhas1/Ppp2ca/Ifi35/Ddx3x/Zc3hav1/Src/Fbxl2/Flot1/Ubqln1/Dab2ip/Lamp2/Brcc3/Erbin/Usp15/Mapk8/Hcfc2/Ankrd17/Appl2/Lyn/Lrch4/Rtn4/Tarbp2/Slc15a4/Casp4/Rsad2/App/Trim11/Irf7/Nr1h3/Ninj1/Nlrx1/Cptp/Peli3/Rnf125/Arf6/Tlr4/Esr1/Tkfc/Cd36/Tspan6/Sarm1	54
GO:2000116	GO:2000116	regulation of cysteine-type endopeptidase activity	79/4926	240/28891	1.45895768756701e-09	2.75996921839741e-08	1.38398252927098e-08	Dlc1/Stat1/Psmb9/Casp1/Cd44/Nod1/Asph/Ripk2/Jak2/Snca/Fnip1/Ift57/Hmgb1/Rhoa/Hspd1/Ddx3x/Epha7/Ep300/Arl6ip5/Bcap31/Mapk9/Dnajb6/Por/Cyfip2/Src/Wdr35/Casp8ap2/Ctsd/Cst3/Dhcr24/Nr4a1/Rest/Anp32b/Prr7/Slc11a2/Smad3/Cradd/Casp12/Caap1/Lgmn/Trp63/Casp9/Usp47/Apaf1/Ret/Ints1/Grin2b/Eif2ak3/Bak1/Sh3rf1/Malt1/Akt2/Ngfr/Herpud1/Rps3/Gas6/Ppm1f/Hip1r/Mul1/Men1/Grin1/App/Uaca/Xdh/Bbc3/Pml/Pdcd2/Casp2/Nol3/…	79
GO:0033059	GO:0033059	cellular pigmentation	30/4926	58/28891	1.61816567842465e-09	3.05214602815802e-08	1.53049416333972e-08	Myo5a/Ap3m1/Bloc1s5/Pikfyve/Ap1s2/Ap1g1/Rab11b/Dtnbp1/Dctn2/Lyst/Vps33a/Apoe/Dctn1/Hps5/Map2k1/Rab1a/Ap3b1/Snapin/Ap3d1/Rab29/Myo7a/Bace2/a/Vps33b/Bloc1s6/Abcb6/Hps1/Gpr143/Bloc1s4/Rab32	30
GO:0006813	GO:0006813	potassium ion transport	81/4926	249/28891	1.70299150627331e-09	3.20272273599141e-08	1.60600063332766e-08	Kcnn2/Atp1b2/Agrn/Prnp/Kcna1/Cdkn1b/Plcb4/Wnk2/Slc12a7/Flna/Pkd2/Vps4b/Kcnab2/Ywhae/Hbp1/Slc9a9/Snx27/Slc9a6/Kcna6/Kcnma1/Wnk4/Atf4/Slc12a4/Akap6/Sumo1/Atp1b1/Ghitm/Ptk2b/Crbn/Kcnb1/Akap9/Rgs4/Dlg1/Ank2/Hcn2/Kcnip1/Tmco3/Kcnq4/Large1/Kcna2/Nsf/Nr3c2/Nedd4/Nedd4l/Amigo1/P2ry12/Kcnk1/Kcnc4/Ank3/Kcnk13/Kcnd1/Wnk1/Pten/Ptger3/Gnaq/Kif5b/Kcnn1/Kcnt1/Alg10b/Kcnq3/Atp1a1/Kcnq2/Kcnb2/Kcnq5/Kcnh1/Kcnj12/A…	81
GO:0150115	GO:0150115	cell-substrate junction organization	44/4926	105/28891	1.78482812997479e-09	3.34681368348782e-08	1.67825482827731e-08	Dlc1/Plec/Sdc4/Col16a1/Actg1/Myh9/Rac1/Ptpn11/Thsd1/Slk/Ldb1/Src/Ptprj/Tns1/Ptk2b/Abl1/Dmtn/Fam107a/Wdpcp/Cfl1/Rcc2/Peak1/Smad3/Itgb4/Itga2/Dusp3/Lims1/Whamm/Ppm1f/Rock1/Ptk2/Pten/Arhgap6/Thy1/Vcl/Fmn1/Apod/Dapk3/Actn1/Clasp1/Ajuba/Arf6/Acvrl1/Camsap3	44
GO:0031333	GO:0031333	negative regulation of protein-containing complex assembly	58/4926	157/28891	1.82080620249602e-09	3.40432366664927e-08	1.70709312524946e-08	Irgm1/Irgm2/Xaf1/Trim30a/Kank4/Stxbp1/Snca/Mtpn/Map2/Capza2/Pfn2/Hmgb1/Capn1/Arfgef1/Ddx3x/Sptbn1/Ep300/Tpm1/Lcmt1/Clip3/Raf1/Src/Add3/Fbxl2/Mapre1/Tmod2/Lamp2/Aida/Crbn/Thra/Cdc42/Birc2/Dmtn/Ulk1/Cfl1/Tubb4a/Tbcd/Vps35/Twf1/Avil/Svil/Dyrk1a/Tmod1/Evl/Pex5/Add2/Fhod3/Hip1r/Eps8/Sorl1/Trim11/Cptp/Inpp5j/Nol3/Sptb/Capg/Slit2/Dact1	58
GO:0042692	GO:0042692	muscle cell differentiation	131/4926	468/28891	1.93791827858572e-09	3.61275288388669e-08	1.81160965149308e-08	Sgcd/Yy1/Plec/Casp1/Hnrnpu/Norad/Nr3c1/Adgrb1/Cd81/Olfm2/Smyd3/Actg1/Kdm1a/Pak1/Myh9/Cacnb4/Wdr1/Setd3/Zmpste24/Rxra/Rora/Prkar1a/Tomm70a/Atp11a/Pias1/Ctnnb1/Cdh2/Myorg/Neo1/Ep300/Atg7/Tpm1/Dock5/Csrp1/Hdac2/Ift88/Sgcb/Pdcd4/Akap6/Flot1/Ptbp1/Tmod2/Fktn/Mecp2/Maml1/Smad4/H3f3a/Tnpo2/Eif5a/Sod2/Akirin2/Smarcd3/Acvr1/Tmtc3/Tshz3/Ppp3cb/Kras/Hira/Bnip2/Akap13/Zeb1/Mef2a/Afg3l2/Mrtfb/Nfatc3/Rgs4/Itga…	131
GO:0008360	GO:0008360	regulation of cell shape	54/4926	142/28891	1.9574801611654e-09	3.63864355755179e-08	1.82459249194822e-08	Dlc1/Sema3e/Msn/Hexb/Palm/Brwd3/Plxnc1/Myh9/Wdr1/Plxnd1/Plxnb1/Limd1/Zmpste24/Rac1/Wasf3/Gas2/Tpm1/Kif3a/Plxnb3/Ptk2b/Arhgdia/Epb41l3/Gas7/Plxnb2/Dmtn/Cfl1/Cdc42ep4/Cdc42se1/Dlg1/Prag1/Prpf40a/Diaph1/Plxna1/Ptn/Coro1a/Eps8/Brwd1/Cfap410/Ptk2/Aldoa/Parvb/Cyfip1/Cdc42ep5/P2ry1/Cdc42ep3/Rhou/Dapk3/Ypel4/Rhog/Arhgap15/Bves/Hck/Syne3/Palm3	54
GO:0055074	GO:0055074	calcium ion homeostasis	105/4926	353/28891	2.24806724117171e-09	4.16672116116595e-08	2.0893962341891e-08	Atp2b2/Sgcd/Hexb/Grik2/Grina/Pdzd8/Myo5a/Itpr2/Tmbim6/Atp13a3/Fgfr3/Plcg1/Asph/Snca/Cacnb4/Plcb4/Psen1/Flna/Tspoap1/Pkd2/Calm3/Ywhae/Slc25a23/Fgf2/Vps54/Mcur1/Nptn/Trpc1/Bcap31/Prkca/Ero1a/Eif3e/Snx10/Wnk4/Atf4/Ubash3b/Akap6/Micu2/Atp1b1/Apoe/Ghitm/Micu3/Ncs1/Tmem64/Ptk2b/Marcksl1/Tmem165/Clstn1/Pik3cb/Stim2/Tgm2/Abl1/Plcb3/Afg3l2/Trpc4/Ank2/Vapb/Atp2a2/Plcd1/Grin2b/Lyn/Bak1/Diaph1/Tpcn2/Atp2b1/J…	105
GO:0060760	GO:0060760	positive regulation of response to cytokine stimulus	32/4926	65/28891	2.3410925877526e-09	4.32663595540559e-08	2.16958527395243e-08	Nlrc5/Irgm1/Irgm2/Zbp1/Csf1/Ifih1/Casp1/Ripk2/Parp9/Ripk1/Trim56/Dhx9/Cpne1/Axl/Parp14/Lsm14a/Traf2/Tbk1/Cxcr4/Crebrf/Trim32/Wnt5a/Ikbke/Gas6/Ube2k/Pafah1b1/Casp4/Irf7/Prkn/Tlr4/Rbm47/Cd74	32
GO:0140694	GO:0140694	non-membrane-bounded organelle assembly	116/4926	402/28891	2.40717244346791e-09	4.43597611493096e-08	2.22441373708242e-08	Msn/Plec/Rnf213/Hnrnpu/Kpnb1/Actg1/Prkaa2/Ddb1/Tubgcp3/Wdr1/Limd1/Flna/G3bp2/Prkar1a/Smc1a/Cds2/Vps4b/Pum2/Ythdf3/Rhoa/Npm1/Cltc/Ddx3x/C9orf72/Ep300/Tpm1/Sbds/Csnk1d/Dync1h1/Dock5/Mapk9/Cirbp/Csrp1/Mterf3/Hdac2/Src/Mapre1/Tmod2/Efl1/Ddx6/Lsm14a/Smad4/Rnf4/Caprin1/Cenpj/Cnot1/Tubgcp5/Kif3b/Eif2s1/Cnot7/Zfp207/Gpsm2/Eif4enif1/Akap13/Arhgef10/Chmp2b/Alms1/Chmp1a/Mef2a/Mapk8/Edc3/Prkaa1/Prkdc/Chmp4b/…	116
GO:0038061	GO:0038061	non-canonical NF-kappaB signal transduction	50/4926	128/28891	2.64584464259969e-09	4.84802785218671e-08	2.43103647827692e-08	Nod1/Zfp91/Tab2/Adipor1/Amfr/Ripk1/Cyld/Trim56/Hmgb1/Nmi/Prdx1/Eif2ak2/Rhoa/Tlr3/Capn1/Litaf/Cpne1/Ifi35/Tab3/Ddx3x/Ep300/Pdcd4/Calr/Traf2/Rc3h2/Birc2/Ago1/Ppm1a/Btrc/Hdac7/Fbxw11/Card10/Lims1/Nr3c2/Mkrn2/Malt1/Terf2ip/Birc3/Rela/Rps3/Ank3/Nfat5/App/Uaca/Sphk1/Nol3/Eda/Tlr4/Tradd/Tspan6	50
GO:0048814	GO:0048814	regulation of dendrite morphogenesis	42/4926	99/28891	2.64589076604607e-09	4.84802785218671e-08	2.43103647827692e-08	Hecw2/Bhlhb9/Reln/Actr3/Ephb2/Il1rapl1/Pias2/Rab21/Actr2/Wls/Cux2/Marcks/Mfn1/Dbn1/Ywhah/Tnik/Cask/Dhx36/Afdn/Caprin1/Stau2/Cdkl5/Sipa1l1/Sh3glb1/Fbxw8/Anapc2/Sdc2/Hecw1/Parp6/Nedd4/Pak3/Met/Nedd4l/Wnt5a/Pafah1b1/Grin1/Ss18l1/Tlx2/Chrnb2/Trpc6/Sarm1/Lzts1	42
GO:0097484	GO:0097484	dendrite extension	25/4926	44/28891	2.84119137344487e-09	5.19104281421707e-08	2.6030408294719e-08	Hnrnpk/Slc9a6/Cyfip2/Picalm/Afdn/Mecp2/Plaa/Cxcr4/Syt4/Smurf1/Sh3glb1/Rims2/Nedd4l/Wnt5a/Cpne6/Mul1/Wasf1/Pten/Cyfip1/Rims1/Bdnf/Unc13a/Sh3gl2/Syt3/Prkn	25
GO:0018212	GO:0018212	peptidyl-tyrosine modification	98/4926	324/28891	2.91711781649698e-09	5.31462402193043e-08	2.66501044539422e-08	Angpt1/Bmp6/Agrn/Irf1/Prnp/Cd44/Il15/Fgfr3/Ptpn4/Cadm4/Ripk2/Efemp1/Jak2/Erbb2/Reln/Jak1/Parp9/Tnk2/Psen1/Il6st/Ptpn11/Gfra1/Ephb2/Tpst1/Adnp/Epha7/Suz12/Prkca/Hdac2/Src/Zzef1/Ptprj/Rictor/Zfp592/Socs5/Prmt2/Fbxw7/Parp14/Ptk2b/Ehd4/Ddr2/Sfrp1/Tnfrsf1a/Acvr1/Abl1/Dmtn/Inpp5f/Cnot7/Dyrk2/Yes1/Dlg3/Osbp/Gprc5b/Ctnnd1/Arl2bp/Ggnbp2/Lonp1/Ppp2r5b/Fer/Cd24a/Vegfb/Rap2c/Dyrk1a/Lyn/Mapk3/Sh3bp5l/Rap2b/Ne…	98
GO:0033674	GO:0033674	positive regulation of kinase activity	121/4926	426/28891	3.09749851702828e-09	5.62726855232361e-08	2.82178558804872e-08	Epha5/Irgm1/Irgm2/Angpt1/Csf1/Agrn/Nrxn1/Lrrk2/Sdc4/Prnp/Zfp91/Tab2/Magi3/Fgfr3/Ccnd1/Cdkn1b/Ranbp2/Jak2/Pak1/Erbb2/Reln/Snca/Fbn1/Psen1/Maged1/Dipk2a/Ryk/Pkd2/Fgf2/Rhoa/Adnp/Map3k1/Npm1/Ppp2ca/Ddx3x/Ccnd3/Axin2/Wnk4/Pfkfb2/Src/Akap6/Osbpl8/Marcks/Dab2ip/Fbxw7/Axl/Rad50/Pik3ca/Nbn/Traf2/Hsp90aa1/Ptk2b/Ddr2/Kras/Abl1/Dgkz/Cab39/Map2k1/Adam9/Akap13/Dlg3/Eef1a2/Xrcc5/Sh3glb1/Snx9/Ntrk3/Gprc5b/Ephb4/…	121
GO:0034470	GO:0034470	ncRNA processing	118/4926	413/28891	3.32494867137184e-09	6.02341690099084e-08	3.02043359828753e-08	Tdrd7/Zc3h7a/Utp14b/Ripk1/Zmpste24/Drosha/Dgcr8/Elp1/Pum2/Npm1/Rrp1/Rrp1b/Ddx3x/Elp3/Sbds/Ints6/Ddx1/Ints8/Ssb/Gtpbp4/Riok2/Utp6/Mecp2/Mak16/Ago1/Trnt1/Stat3/Rtcb/Mettl6/Prkdc/Ddx21/Trmt2b/Rsl1d1/Ddx10/Ankrd16/Sepsecs/Tut7/Bms1/Tdrd6/Mtrex/Dcaf13/Pa2g4/Nup155/Grsf1/Tfb1m/Pnpt1/Tsr1/Ddx52/Ints1/Naf1/Ddx54/Trdmt1/Dis3/Ptcd1/Nol11/Trmt9b/Wdr36/Pelp1/Tyw5/Tarbp2/Elac1/Wdr6/Ncbp2/Pop1/Heatr1/Toe1/Pwp1…	118
GO:0016239	GO:0016239	positive regulation of macroautophagy	36/4926	79/28891	3.47913509259566e-09	6.28498404191998e-08	3.15159605867449e-08	Irgm1/Irgm2/Nod1/Ripk2/Pink1/Vdac1/Pip4k2a/Sesn3/Larp1/Epm2a/C9orf72/Clec16a/Pafah1b2/Pip4k2c/Rab12/Tom1/Rab3gap1/Tbk1/Optn/Gnai3/Bag3/Ulk1/Gpsm1/Sh3glb1/Snx30/Scoc/Rnf31/Mapk3/Cers1/Hspb8/Snx7/Bnip3/Prkn/Smcr8/Wdr24/Trim13	36
GO:0000302	GO:0000302	response to reactive oxygen species	67/4926	195/28891	3.5326182309106e-09	6.3304485858859e-08	3.17439418777343e-08	Gpr37l1/Lrrk2/Plekha1/Ercc6/Stk24/Rnf146/Kpna4/Sqstm1/Ripk1/Ppp1r15b/Pink1/Zfp277/Setx/Sesn3/Prdx1/Capn1/Pex2/Ep300/Jun/Stk25/Prkca/Atg7/Prdx6/Mapk9/Hdac2/Src/Axl/Parp1/Ptk2b/Ddr2/Sod2/Abl1/Cfl1/Adam9/Mapk8/Prkaa1/Rhob/Prdx3/Aldh3a2/Ppp2cb/Sod1/Fer/Sod3/Mapk1/Ucp2/Lig1/Foxo3/Met/Pex5/Mapk3/Rela/Rps3/Cyp1b1/Nox1/Sphk1/Mapk7/Bnip3/Ppif/Apod/Adprs/Ppargc1b/Adcyap1r1/Trpc6/Nudt15/Cd36/Slc8a1/Hgf	67
GO:0031330	GO:0031330	negative regulation of cellular catabolic process	67/4926	195/28891	3.5326182309106e-09	6.3304485858859e-08	3.17439418777343e-08	Lrrk2/Hnrnpu/Snca/Tent2/Tent4a/Timp2/Pink1/Tob1/Hnrnpa0/Dhx9/Eif4g2/Syncrip/Fez1/Larp1/Ep300/Clec16a/Axin2/Cirbp/Hnrnpab/Nampt/Ptbp1/Ubqln4/Mcl1/Dhx36/Traf2/Rubcn/Lrig2/Larp4b/Eif4enif1/Stat3/Stk38l/Rnf41/Herc1/Scfd1/Eif4g1/Foxk2/Traf5/Rraga/Mtm1/Mtmr9/Naf1/Trdmt1/Thrap3/Fez2/Rnf5/Ikbke/Wdr6/Atp2b4/Elavl4/Wnk1/Ptk2/Sorl1/Dhx34/Washc1/Tspo/Cptp/Rragb/Tent5c/Rragd/Rbm47/Smcr8/Rbm38/Zfp36/Adra1b/Slc…	67
GO:0071248	GO:0071248	cellular response to metal ion	65/4926	187/28891	3.54307033172955e-09	6.3304485858859e-08	3.17439418777343e-08	B2m/Cpne8/Bmp6/Dlg2/Adgrv1/Nrxn1/Lrrk2/Prnp/Cpne4/Prkaa2/Kcna1/Cdkn1b/Asph/Snca/Syt10/Pkd2/Slc25a23/Cpne1/Slc41a1/Jun/Hnrnpa1/Ireb2/Mapk9/Sumo1/Mecp2/Cpne3/Ncstn/Nfe2l1/Dmtn/Syt4/Rasa4/Kcnb1/Mef2a/Mapk8/Prkaa1/Jund/Nfatc3/Lgmn/Mapk1/Mapk3/Smpd1/Cpne6/Ank3/Gabrb3/Wnk1/Nfatc2/Slc25a24/Slc13a5/Syt6/Syt9/Kcnq3/Bnip3/Syt7/Ppif/Kcnq2/Syt3/Kcnh1/Hfe/Nptx1/Abcb6/Fas/Mef2c/Rasgrp2/Syt5/Hvcn1	65
GO:0030534	GO:0030534	adult behavior	66/4926	191/28891	3.5437876849104e-09	6.3304485858859e-08	3.17439418777343e-08	Slc1a2/Chl1/Nrxn1/Nlgn3/Prex2/Abat/Snca/Cacnb4/Scn8a/Zmpste24/Wdr47/Fgf12/Adam22/Sez6l/Atg7/Nlgn2/Kcnma1/Bbs2/Parp1/Slitrk5/Mecp2/Aldh2/Ncstn/Inpp5f/Septin5/Homer2/Cend1/Oprm1/Gigyf2/Pmp22/Agtpbp1/Tmod1/Met/Atxn1/Sptbn2/Cnp/Fkrp/Eps8/Pafah1b1/Oxr1/Pten/Grin1/a/Sdk1/App/Chrna7/Shank1/Scn1a/Bdnf/Prkn/Chrnb2/Fgfbp3/Atp1a3/Tpgs1/Naglu/Ppp1r1b/Slc7a11/Npy/Bbs1/Htr2a/Sptbn4/Adra1b/Hoxb8/Nr4a2/Nrxn3/Gri…	66
GO:0090092	GO:0090092	regulation of transmembrane receptor protein serine/threonine kinase signaling pathway	83/4926	261/28891	3.60140914551096e-09	6.41551023615606e-08	3.2170482279345e-08	Bmp6/Jak2/Zbtb7a/Trim33/Fbn1/Sdcbp/Tob1/Gpr155/Flcn/Strap/Neo1/Ep300/Lats1/Snx25/Suds3/Onecut2/Ldlrad4/Hdac2/Spred1/Bmp7/Smad2/Parp1/Ube2o/Htra1/Smad4/Brms1l/Sfrp1/Rnf111/Acvr1/Lemd3/Crim1/Zc3h3/Abl1/Usp15/Sulf1/Zeb1/Smurf2/Smurf1/Tgfbr1/Smad3/Ppm1a/Itga8/Bmpr2/Inhba/Acvr1b/Pals1/Pelo/Nup93/Fam89b/Veph1/Tmem53/Wnt5a/Arid4b/Spred3/Vwc2/Tgfb3/Xbp1/Smad6/Tgfb1i1/Fzd1/Gipc1/Men1/Csnk2b/Tgfbr3l/Sorl1/…	83
GO:2001056	GO:2001056	positive regulation of cysteine-type endopeptidase activity	55/4926	148/28891	3.69095080848043e-09	6.55680541129778e-08	3.28790048692454e-08	Dlc1/Stat1/Casp1/Nod1/Asph/Ripk2/Jak2/Snca/Ift57/Hmgb1/Rhoa/Hspd1/Ddx3x/Arl6ip5/Bcap31/Mapk9/Cyfip2/Wdr35/Casp8ap2/Ctsd/Rest/Anp32b/Prr7/Slc11a2/Smad3/Cradd/Casp12/Lgmn/Casp9/Apaf1/Ret/Grin2b/Eif2ak3/Bak1/Malt1/Ngfr/Rps3/Ppm1f/Hip1r/Mul1/Men1/Grin1/App/Uaca/Xdh/Bbc3/Pml/Pdcd2/Casp2/Bid/Ttbk1/Tnfsf10/Fas/S100a9/Myc	55
GO:0030518	GO:0030518	intracellular steroid hormone receptor signaling pathway	47/4926	118/28891	3.73531207301626e-09	6.61728075255616e-08	3.3182257583788e-08	Lbh/Nr3c1/Tmf1/Cry1/Cry2/Jak2/Zbtb7a/Pak1/Cyp7b1/Ubr5/Ncor2/Wbp2/Kmt2d/Pias2/Rhoa/Carm1/Ep300/Lats1/Rnf14/Peg13/Src/Prmt2/Ywhah/Parp1/Calr/Sfrp1/Cnot1/Yap1/Per1/Trp63/Cnot2/Arid1a/Mapk1/Ar/Nr3c2/Nedd4/Zdhhc7/Ube3a/Rbfox2/Trim68/Cnot9/Ddx5/Ufm1/Bdnf/Ppargc1b/Vps18/Esr1	47
GO:0035418	GO:0035418	protein localization to synapse	42/4926	100/28891	3.81214717708709e-09	6.7347933461872e-08	3.37715227664233e-08	Dlg2/Nrxn1/Gphn/Nlgn3/Git1/Sacm1l/Erbb2/Reln/Mapk10/Adam22/Stau1/Nlgn2/Kif5c/Map1a/Tnik/Snap47/Iqsec2/Nbea/Clstn1/Kif5a/Stau2/Stx1b/Map2k1/Vps35/Snap25/Rapgef4/Nptxr/Dlg1/Camk2a/Bsn/Gpc4/Lhfpl4/Nptx2/Grin1/Kif5b/Cplx1/Tamalin/Shank1/Zdhhc15/Rab27b/Nptx1/Nrxn3	42
GO:0032273	GO:0032273	positive regulation of protein polymerization	40/4926	93/28891	3.87724677982297e-09	6.82613218075091e-08	3.42295400168967e-08	Slain2/Git1/Cdkn1b/Pak1/Actr3/Rac1/Pfn2/Rhoa/Map3k1/Togaram1/Mapre1/Rictor/Dctn1/Slain1/Mecp2/Gda/Hsp90aa1/Ptk2b/Akap9/Mapk8/Clip1/Snx9/Cdc42ep4/Dlg1/Fer/Apc/Evl/Met/Vasp/Rps3/Ckap5/Cdc42ep5/Drg1/Map1b/Cdc42ep3/Fmn1/Ttbk1/Tppp/Tenm1/Arf6	40
GO:1903311	GO:1903311	regulation of mRNA metabolic process	93/4926	304/28891	3.89595990748568e-09	6.82613218075091e-08	3.42295400168967e-08	Hnrnpu/Ptbp3/Upf1/Zbtb7a/Tent4a/Srsf10/Vim/Ahcyl1/Tob1/Wtap/Hnrnpa0/Dhx9/Pum2/Hnrnpk/Ythdf3/Nup98/Syncrip/Npm1/Larp1/Fxr2/Srsf4/Dcp2/Nova1/Prdx6/Zc3hav1/Alkbh5/Axin2/Cirbp/Zc3h14/Hnrnpab/Rock2/Rbm15/Ptbp1/Cdc73/Dhx36/Mov10/Traf2/Dcp1b/Larp4b/Caprin1/Cnot1/Rc3h2/Rest/Cnot7/Dcp1a/Eif4enif1/Rbm7/Hnrnpl/Khdrbs3/Tut7/Traf5/Ttc5/Brf1/Pabpc1/Ythdf1/Cnot2/Gigyf2/Pnpt1/Cnot8/Prpf19/Dyrk1a/Thrap3/Celf4/Mex…	93
GO:0043547	GO:0043547	positive regulation of GTPase activity	81/4926	253/28891	3.90642524611817e-09	6.82613218075091e-08	3.42295400168967e-08	Rasgrf1/Arap2/Agrn/Chn1/Prex2/Rasgef1c/Erbb2/Tbc1d1/Tax1bp3/Crkl/Plxnb1/Tbc1d9/Ric1/Gnao1/C9orf72/Picalm/Dock9/Rsu1/Usp6nl/Rab3gap1/Ptk2b/Sipa1l2/Sos1/Adap2/Tbc1d9b/Map2k1/Arhgef10/Cdkl5/Sipa1l1/Tbc1d10b/Rapgef1/Rcc2/Tbc1d22a/Sos2/Snx9/Ntrk3/Rgs9/Rapgef4/Rgs4/Rab11fip2/Arhgap29/Rasgef1b/Rap1gap2/Rgs11/Ralgapb/Mmut/Tbc1d15/Lims1/Srgap2/Arhgef26/Arhgap42/Snx13/Akt2/Wnt5a/Dennd1b/Nedd9/Rasgef1a/Arhg…	81
GO:0048545	GO:0048545	response to steroid hormone	81/4926	253/28891	3.90642524611817e-09	6.82613218075091e-08	3.42295400168967e-08	Lbh/Hnrnpu/Nr3c1/Tmf1/Cry1/Cry2/Smyd3/Jak2/Zbtb7a/Pak1/Cyp7b1/Rxra/Ubr5/Ncor2/Wbp2/Kmt2d/Hmgb1/Abhd2/Pias2/Rhoa/Vps54/Carm1/Ep300/Lats1/Rnf14/Peg13/Por/Uri1/Src/Prmt2/Ywhah/Idh1/Parp1/Calr/Sfrp1/Cnot1/Rest/Lcat/Fam107a/Map2k1/Adam9/Akap13/Rps6kb1/Yap1/Per1/Hdac8/Trp63/Casp9/Crebrf/Cnot2/Arid1a/Mapk1/Ar/Nr3c2/Nedd4/Zdhhc7/Fbxo32/Ube3a/Ass1/Tgfb3/Tbl1x/Fkrp/Rbfox2/Trim68/Zfp36l2/Cnot9/Ddx5/Ufm1/Bdn…	81
GO:0006397	GO:0006397	mRNA processing	136/4926	496/28891	4.06119823062602e-09	7.07730006875126e-08	3.54890177190002e-08	Luc7l2/Hnrnpu/Scaf11/Prpf39/Ptbp3/Psip1/Cpeb1/Zbtb7a/Xrn2/Tent2/Tent4a/Srsf10/Hnrnpf/Ahcyl1/Tcerg1/Wtap/Setx/Cdc5l/Dhx9/Hnrnpk/Nup98/Syncrip/Sf3b2/Strap/Npm1/Fxr2/Srsf4/Rrp1b/Akap17b/Snrnp200/Hnrnpa1/Nova1/Prpf8/Prdx6/Rprd1b/Alkbh5/Ppp4r2/Cirbp/Ptbp2/Cpsf2/Ddx1/Zc3h14/Rprd1a/Rbm15/Ptbp1/Cdc73/Dhx36/Dhx15/Mbnl1/Paxbp1/Rngtt/Scaf4/Ssu72/Rest/Zc3h3/Prpf3/Aqr/Cwc22/Usp49/Cmtr1/Rbm7/Zfp326/Cpsf6/Habp4…	136
GO:0018108	GO:0018108	peptidyl-tyrosine phosphorylation	97/4926	322/28891	4.41645288021885e-09	7.67553179426653e-08	3.84888419599731e-08	Angpt1/Bmp6/Agrn/Irf1/Prnp/Cd44/Il15/Fgfr3/Ptpn4/Cadm4/Ripk2/Efemp1/Jak2/Erbb2/Reln/Jak1/Parp9/Tnk2/Psen1/Il6st/Ptpn11/Gfra1/Ephb2/Adnp/Epha7/Suz12/Prkca/Hdac2/Src/Zzef1/Ptprj/Rictor/Zfp592/Socs5/Prmt2/Fbxw7/Parp14/Ptk2b/Ehd4/Ddr2/Sfrp1/Tnfrsf1a/Acvr1/Abl1/Dmtn/Inpp5f/Cnot7/Dyrk2/Yes1/Dlg3/Osbp/Gprc5b/Ctnnd1/Arl2bp/Ggnbp2/Lonp1/Ppp2r5b/Fer/Cd24a/Vegfb/Rap2c/Dyrk1a/Lyn/Mapk3/Sh3bp5l/Rap2b/Nedd9/Hb…	97
GO:0140029	GO:0140029	exocytic process	43/4926	104/28891	4.44659119775761e-09	7.70702414897826e-08	3.86467599122319e-08	Unc13b/Stxbp1/Snca/Exoc1/Psen1/Ywhaz/Exoc2/Synj1/Gnao1/Stxbp5/Rab12/Ykt6/Snap47/Trarg1/Rab3gap1/Stx1b/Cplx2/Septin5/Kcnb1/Snap25/Rab3a/Camk2a/Rims2/Snapin/Rph3a/Lyn/Syde1/Sytl2/Rab3c/Exoc6/Exoc6b/Cplx1/Rims1/Cacna1b/Syt9/Unc13a/Syt7/Bloc1s6/Vps18/Ppfia3/Sv2a/Unc13c/Stx11	43
GO:0070936	GO:0070936	protein K48-linked ubiquitination	34/4926	73/28891	4.67893347797433e-09	8.08787072621277e-08	4.05565095054946e-08	Cul3/Amfr/Rnf146/Dtx3l/Ubr5/Ube2q2/Nmi/Ube2h/Rnf115/Marchf6/Rnf4/Ube2r2/Ube2d2a/Ube2e1/Ube2g1/Birc2/Ttc3/Hace1/Btrc/Znrf2/Ube2d3/Trim32/Nedd4l/Skp1/Ube3a/Ppia/Rnf5/Syvn1/Ube2k/Ube2g2/Cdc34/Ube2e2/Rnf152/Prkn	34
GO:0031116	GO:0031116	positive regulation of microtubule polymerization	20/4926	31/28891	5.09391335649017e-09	8.78152321375577e-08	4.40348197625282e-08	Slain2/Git1/Cdkn1b/Pak1/Rac1/Togaram1/Mapre1/Dctn1/Slain1/Mecp2/Gda/Akap9/Mapk8/Clip1/Apc/Met/Rps3/Ckap5/Drg1/Map1b	20
GO:0047496	GO:0047496	vesicle transport along microtubule	26/4926	48/28891	5.47590470301339e-09	9.41473910467155e-08	4.72100715894057e-08	Sybu/Ap3m1/Bloc1s5/Map2/Ap3m2/Dtnbp1/Bicdl1/Ap3b2/Mecp2/Kif5a/Borcs5/Map2k1/Trak1/Rab1a/Ap3b1/Snapin/Kif1c/Fbxw11/Ap3d1/Pafah1b1/Kif1a/Kif5b/Rasgrp1/Bloc1s6/Hap1/Bloc1s4	26
GO:0032102	GO:0032102	negative regulation of response to external stimulus	133/4926	485/28891	5.95020949657707e-09	1.0202859225013e-07	5.11620884099154e-08	Nlrc5/Tap1/Sema3e/Ahr/H2-K1/H2-Q4/Irgm1/Irgm2/H2-D1/Prkg1/H2-Q7/Nrxn1/H2-T22/Tap2/Stat2/Cd44/Xylt1/Nlgn3/Trim30a/Pros1/Cd200/Git1/Nr1d2/Serping1/Trafd1/Rora/Cyld/Ywhaz/Ryk/Ufd1/Ythdf3/Nmi/Fgf2/Mfhas1/Sema6d/Neo1/Sema3d/H2-T23/Ubash3b/Nt5c2/Fbxl2/Apoe/Bbs2/Ubqln1/Socs5/Dbn1/Lamp2/Parp1/Parp14/Cask/Ilrun/Htra1/Sema3b/Lrig2/Eif4e2/Tnfrsf1a/Erbin/Bace1/Trim21/Usp15/Inpp5f/Cnot7/Rabgef1/Stat3/Ets1/Ppp…	133
GO:0070534	GO:0070534	protein K63-linked ubiquitination	32/4926	67/28891	6.08843188055815e-09	1.04120303066718e-07	5.2210973740646e-08	Parp10/Trim12a/Rnf213/Zfp91/Trim30a/Ripk2/Trim56/Trim12c/Ddx3x/Rnf115/Trim5/Ube2n/Zfp598/Ube2o/Trim30d/Traf2/Rnf4/Plaa/Ube2v1/Ube2g1/Trim21/Birc2/Rnf135/Traf5/Prpf19/Nedd4/Hectd1/Rnf5/Ube2e2/Peli3/Rnf152/Prkn	32
GO:0017156	GO:0017156	calcium-ion regulated exocytosis	35/4926	77/28891	6.2083866550928e-09	1.05889318135931e-07	5.30980437606621e-08	Syn2/Unc13b/Stxbp1/Myh9/Syt10/Sdf4/Arl8b/Rims3/Arf1/Gnai2/Rab3gap1/Ppp3cb/Rest/Rap1b/Stx1b/Syt4/Kcnb1/Snap25/Rapgef4/Rab3a/Atp2a2/Rims2/Cacna1h/Snapin/Rph3a/Vamp3/Orai1/Rims1/Syt6/Syt9/Unc13a/Syt7/Syt3/Unc13c/Syt5	35
GO:1901874	GO:1901874	negative regulation of post-translational protein modification	41/4926	98/28891	6.67300648005046e-09	1.1351191129062e-07	5.69203819532435e-08	Gbp4/Per2/Parp10/Adgrb1/Cry1/Dtx3l/Sqstm1/Psen1/Spopl/Ctnnb1/Flcn/Marchf7/Gclc/Gtpbp4/Gnl3l/Plaa/Trim21/Abl1/Ivns1abp/Hdac8/Dcun1d3/Limk1/Senp2/Ubxn1/Ppia/Sox4/Rela/Rps3/Noc2l/Mad2l2/Wnk1/Bag5/Tspo/Minar1/Peli3/Smad7/Crtap/Isg15/Mad2l1/Bag2/Fbxo5	41
GO:0043242	GO:0043242	negative regulation of protein-containing complex disassembly	39/4926	91/28891	6.83139395929871e-09	1.15703661582416e-07	5.80194319325517e-08	Fgf13/Per2/Mid1ip1/Mtpn/Map2/Capza2/Wdr47/Camsap2/Specc1l/Swap70/Sptbn1/Camsap1/Tpm1/Clec16a/Add3/Map1a/Tmod2/Ubqln4/Pik3ca/Rubcn/Scaf4/Dmtn/Cfl1/Twf1/Avil/Taok1/Apc/Svil/Tmod1/Evl/Add2/Eps8/Map1b/Mid1/Clasp1/Sptb/Capg/Camsap3/Spef1	39
GO:0009411	GO:0009411	response to UV	57/4926	158/28891	6.85597869972215e-09	1.15703661582416e-07	5.80194319325517e-08	Yy1/Ccnd1/Kdm1a/Ercc6/Ddb1/Zbtb1/Trp53inp1/Sdf4/Npm1/Map3k20/Ep300/Usp1/Wrn/Ro60/Mapk9/Cirbp/Uvssa/Fbxw7/Parp1/Dhx36/Ppid/Rev1/Pold3/Eif2s1/Mapk8/Prkaa1/Casp9/Map4k3/Dcun1d3/Usp47/Fech/Cul4b/Ercc4/Nedd4/Bak1/Trim32/Ercc8/Cers1/Smpd1/Rela/Ccar2/Noc2l/Men1/Ercc3/Msh6/Uaca/Bcl3/Brca2/Usf1/Ruvbl2/Pml/Mapk11/Sirt6/Pcna/Actr5/Polh/Nscme3l	57
GO:0043543	GO:0043543	protein acylation	57/4926	158/28891	6.85597869972215e-09	1.15703661582416e-07	5.80194319325517e-08	Cdyl/Hhat/Baz1b/Prkaa2/Ercc6/Ep400/Dip2a/Msl2/Smarca5/Zdhhc3/Dek/Ddx3x/Ep300/Zdhhc17/Clip3/Por/Hdac2/Kat6a/Morf4l2/Kif3a/Mecp2/Msl1/Zdhhc20/Zdhhc1/Golga7/Naa30/Yeats2/Prkaa1/Naa50/Meaf6/Ddx21/Ppm1a/Zdhhc13/Taok1/Zdhhc21/Nfyc/Naa60/Hdac8/Naa25/Zdhhc24/Zdhhc7/Sox4/Zdhhc16/Zdhhc4/Xbp1/Noc2l/Dmap1/App/Golga7b/Sphk1/Yeats4/Ruvbl2/Pml/Ruvbl1/Zdhhc15/Msl3l2/Zdhhc22	57
GO:0032872	GO:0032872	regulation of stress-activated MAPK cascade	69/4926	206/28891	6.92379483409746e-09	1.16541460029047e-07	5.8439544738687e-08	Grik2/Nod1/Ripk2/Ripk1/Cyld/Hmgb1/Rell1/Zfp110/Prdx1/Eif2ak2/Mfhas1/Tlr3/Map3k1/Stk25/Arl6ip5/Mapk9/Dusp16/Dab2ip/Fktn/Tnik/Rb1cc1/Hipk3/Mapk8ip2/Klhdc10/Aida/Traf2/Ptk2b/Mdfic/Sfrp5/Sfrp1/Cdc42/Map2k1/Rapgef1/Mbip/Mapk8ip1/Mink1/Cdc42se1/Per1/Taok1/Dlg1/Dusp3/Mapk1/Met/Map3k11/Sh3rf1/Ppia/Mapk3/Stk3/Wnt5a/Pafah1b1/Lmnb1/Nox1/Men1/Fcgr2b/Tnfrsf19/Rasgrp1/App/Sphk1/Foxo1/Xdh/Rell2/Mid1/Trpv4/Tlr4/…	69
GO:0008333	GO:0008333	endosome to lysosome transport	34/4926	74/28891	7.23979292700077e-09	1.21541340421089e-07	6.09467274510536e-08	Rab7/Dtx3l/Scyl2/Vps4b/Arl8b/Vps39/Snx27/Clec16a/Pxk/Lyst/Vps33a/Rab12/Aktip/Epg5/Trak1/Hgs/Chmp2b/Chmp1a/Stx8/Chmp4b/Rhob/Mtm1/Hook3/Snapin/Ap3d1/Vps4a/Pcdhga3/Tpcn2/Lipa/Dennd3/Vps18/Plekhf2/Chmp6/Hook1	34
GO:0042987	GO:0042987	amyloid precursor protein catabolic process	30/4926	61/28891	7.59258849966088e-09	1.27131253389883e-07	6.37497811363583e-08	Prnp/Psen1/Sp1/Picalm/Rock2/Apoe/Ifngr1/Dhcr24/Tmed10/Ncstn/Bace1/Adam9/Aph1a/Aph1b/Rtn3/Aph1c/Dyrk1a/Lyn/Ranbp9/Rtn4/Rela/Abca7/Rock1/Rtn2/Sorl1/App/Chrna7/Unc13a/Hap1/Slc2a13	30
GO:0008654	GO:0008654	phospholipid biosynthetic process	73/4926	223/28891	7.83021736730693e-09	1.3046079010972e-07	6.54193724564734e-08	Hexb/Dgkb/Bpnt2/Vapa/Inpp4a/Pik3r3/Cds2/Serinc1/Pip4k2a/Acsl6/Agpat3/Fgf2/Socs7/Samd8/Pigp/Etnk1/Dgke/Inpp1/Gpat4/Ttc7b/Socs5/Impa1/Pgs1/Pip4k2c/Idh1/Agpat1/Pik3ca/Nus1/Pik3cb/Lpin1/Ttc7/Dgkz/Lcat/Serinc5/Pigk/Far1/Serac1/Pla2g5/Hdhd5/Sh3glb1/Pigu/Osbp/Lpgat1/Dgka/Pigm/Dgkh/Pld1/Pigq/Smg1/Selenoi/Pigs/Pgap1/Socs6/Cept1/Acsl5/Pla2g4a/Pik3cd/Abhd5/Dhrs7b/Tamm41/Ormdl3/Socs1/Pigg/Fitm2/Agpat4/Ajuba/…	73
GO:0048675	GO:0048675	axon extension	53/4926	143/28891	7.8321229053863e-09	1.3046079010972e-07	6.54193724564734e-08	Sema3e/Nlgn3/Pak1/Ttl/Actr3/Map2/Ryk/Eif4g2/Sema6d/Adnp/Rab21/Megf8/C9orf72/Ndn/Ep300/Sema3d/Slc9a6/L1cam/Apoe/Dbn1/Sema3b/Hsp90aa1/Usp9x/Abl1/Gdi1/Ulk1/Raph1/Cdkl5/Smurf1/Ttc3/Golga4/Ntrk3/Anapc2/Bmpr2/Shtn1/Spg11/Limk1/Rtn4/Wnt5a/Wdr36/Sema4f/Pafah1b1/Cyfip1/Map1b/Vcl/Pou4f3/Bdnf/Cdh4/Trpv2/Sema6c/Slit2/Hsp90ab1/Slit1	53
GO:0140238	GO:0140238	presynaptic endocytosis	36/4926	81/28891	7.96119661777689e-09	1.32267238108298e-07	6.63252131641898e-08	Lrrk2/Nlgn3/Dnm3/Actg1/Snca/Ap2m1/Synj1/Ctbp1/Ap3m2/Cltc/Nlgn2/Picalm/Dnm1/Canx/Ap3b2/Abca13/Arfgap3/Ppp3cb/Syp/Necap1/Snx9/Mff/Snap91/Cd24a/Ap3d1/Diaph1/Tor1a/Grn/Rock1/Syt7/Sh3gl2/Prkn/Arf6/Rab27b/Actb/Syt5	36
GO:0071900	GO:0071900	regulation of protein serine/threonine kinase activity	101/4926	343/28891	8.05608286160804e-09	1.33497827884993e-07	6.69422906084933e-08	Irgm1/Irgm2/Nrxn1/Lrrk2/Magi3/Ccnd1/Cdkn1b/Pak1/Erbb2/Snca/Psen1/Maged1/Prkar2a/Prkar1a/Dipk2a/Pkd2/Fgf2/Rhoa/Map3k1/Ppp2ca/Ddx3x/Lats1/Ccnd3/Ccni/Dtnbp1/Src/Akap6/Dusp16/Lrp6/Marcks/Ptprj/Apoe/Gtpbp4/Dab2ip/Prkar1b/Hipk3/Aida/Traf2/Ptk2b/Sfrp5/Sfrp1/Pik3cb/Prkar2b/Kras/Abl1/Cab39/Map2k1/Adam9/Akap13/Hgs/Mapk8ip1/Ntrk3/Nolc1/Ern1/Cd24a/Apc/Pkig/Pmp22/Dusp7/Dazap2/Synpo2/Lyn/Pkia/Map3k11/Ccng2/Wnt…	101
GO:0060079	GO:0060079	excitatory postsynaptic potential	40/4926	95/28891	8.14449967309952e-09	1.3461514537007e-07	6.75025678277782e-08	Grik2/Nrxn1/Lrrk2/Nlgn3/Reln/Snca/Cux2/Nlgn2/Prkar1b/Dbn1/Afdn/Mapk8ip2/Mecp2/Rab3gap1/Ptk2b/Mpp2/Stx1b/Cacnb3/Rgs4/Oprm1/Rims2/Grin2b/Celf4/Met/Atxn1/Ngfr/Ckap5/Slc8a3/Pten/Grin1/Rims1/App/Chrna7/Shank1/Bdnf/Prkn/Mef2c/Dgki/S1pr2/Grik1	40
GO:0051592	GO:0051592	response to calcium ion	54/4926	147/28891	8.16568001069075e-09	1.3461826711712e-07	6.75041332232722e-08	Cpne8/Adgrv1/Nrxn1/Cpne4/Prkaa2/Asph/Syt10/Ahcyl1/Pkd2/Calm3/Slc25a23/Sec31a/Vps54/Cpne1/Trpc1/Ep300/Jun/Anxa11/Kcnma1/Cpne3/Ncstn/Gdi1/Dmtn/Pde1c/Adam9/Syt4/Rasa4/Kcnb1/Mef2a/Prkaa1/Jund/Nfatc3/Anxa5/Lgmn/Plcd1/Smpd1/Cpne6/Wnk1/Pla2g4a/Nfatc2/Slc25a24/App/Syt6/Syt9/Kcnq3/Syt7/Ppif/Kcnq2/Syt3/Kcnh1/Trpc3/Mef2c/Rasgrp2/Syt5	54
GO:0060491	GO:0060491	regulation of cell projection assembly	71/4926	215/28891	8.27401908811188e-09	1.36054575415542e-07	6.8224367919519e-08	Agrn/Nrxn1/Palm/Dnm3/Actr3/Septin7/Rac1/Cyld/Pfn2/Ephb2/Akirin1/Fxr2/Actr2/Atmin/Rab5a/Ift88/Src/Wdr44/Dbn1/Plxnb3/Hsp90aa1/Dzip1/Cenpj/Cdc42/Stau2/Dmtn/Wdpcp/Cfl1/Cdkl5/Rcc2/Gpm6a/Gdi2/Tapt1/Tgfbr1/Twf1/Avil/Syne2/Cdc42ep4/Yap1/Intu/Cep97/Pld1/Fer/Wasf2/Apc/Podxl/Map4/Evl/Plekhm1/P2ry12/Tgfb3/Eps8/Klf5/Cyfip1/Cobl/Dock11/Cdc42ep5/Fscn1/Def8/Atp8b1/Tesk1/Cdc42ep3/Rhog/Tenm1/Arf6/Sh3yl1/Mns1/Epha2…	71
GO:0052372	GO:0052372	modulation by symbiont of entry into host	29/4926	58/28891	8.31066814224417e-09	1.36307710476245e-07	6.83513021256049e-08	Trim12a/Trim30a/Trim62/Trim56/Hmgb1/Exoc2/P4hb/Trim12c/Trim5/Mid2/Bsg/Trim8/Rad50/Trim34a/Nbn/Trim30d/Trim21/Ciita/Ifitm3/Smpd1/Trim68/Trim25/Trim11/Lgals1/Fuca2/Trim58/Ly6e/Ifitm2/Cd74	29
GO:0008347	GO:0008347	glial cell migration	33/4926	71/28891	8.38084851724518e-09	1.37108116176259e-07	6.87526643936198e-08	Gli3/Hexb/Csf1/Atp1b2/Col3a1/Efemp1/Reln/Crkl/Wdr47/Vim/Ctnnb1/Socs7/Ndn/Apcdd1/Sun1/Dab2ip/Sun2/Syne2/Rras2/Pmp22/Cdk5r1/Srgap2/P2ry12/Rtn4/Pafah1b1/Cd9/Vcan/Grin1/P2ry1/Tspo/Rras/Fas/Cx3cl1	33
GO:0051224	GO:0051224	negative regulation of protein transport	55/4926	151/28891	8.45938404581155e-09	1.38040788513459e-07	6.9220351573468e-08	Gbp4/Angpt1/Srebf1/Lrrk2/Cd200/Tbc1d1/Fbn1/Midn/Ptpn11/Gnao1/Neo1/Ube2j1/Rhbdf1/Sumo1/Apoe/Mdfic/Ndfip2/Sfrp1/Rest/Bag3/Gdi1/Dmtn/Hadh/Pde1c/Yod1/Syt4/Kcnb1/Snx12/Anxa5/Rab11fip5/Gnaz/Oprm1/Pkig/Ucp2/Pkia/Ndfip1/Pfkl/Csk/Ppm1f/Rsad2/Rhbdf2/Ptger3/Ube2g2/Ufm1/Foxo1/Nr1h3/Sytl4/Apod/Prkn/Nol3/Fermt1/Sirt6/Pde8b/Pde4c/Cd36	55
GO:2000146	GO:2000146	negative regulation of cell motility	97/4926	326/28891	8.85001638274910e-09	1.44048616910076e-07	7.22329683390288e-08	Dlc1/Prkg1/Atp1b2/Reck/Adgrb1/Cd200/Col3a1/Adipor1/Stk24/Myh9/Bst2/Trp53inp1/Rac1/Pfn2/Hmgb1/Abhd2/Fgf2/Sema6d/Rhoa/Flcn/Ap1ar/Patz1/Mia3/Tpm1/Suds3/Rnf20/Ldlrad4/Hdac2/Osbpl8/Spred1/Ptprj/Apoe/Gtpbp4/Dab2ip/Calr/Ndrg4/Plxnb3/Afdn/Mecp2/Arhgdia/Brms1l/Sfrp1/Cfl1/Sulf1/Rabgef1/Stat3/Rnf41/Rhob/Tcaf1/Rap2c/Dusp3/Card10/Lrch1/Srgap2/Evl/Srgap1/Gpr173/Dnaja4/Jup/Arid4b/Rap2b/Ngfr/Ptn/Igfbp5/Nedd9/Ada…	97
GO:0045444	GO:0045444	fat cell differentiation	84/4926	270/28891	9.14413356937709e-09	1.48459059697254e-07	7.44445784262412e-08	Per2/Scd1/Srebf1/Mkx/Psmb8/Zbtb16/Hnrnpu/Ccnd1/Zbtb7a/Crebl2/Fbn1/Jdp2/Rora/Ncor2/Sdf4/Asxl1/Pias1/Ap1s2/Sav1/Flcn/Lrrc8c/Socs7/Ctbp1/Carm1/Npr2/Ep300/Ero1a/Sox13/Axin2/Clip3/Ift88/Osbpl8/Lrp6/Frzb/Bmp7/Bbs2/Tmem64/Sfrp1/Sod2/Nr4a1/Lpin1/Alms1/Smad3/Tbl1xr1/Yap1/Senp2/Metrnl/Bbs7/Eif2ak3/Lrp3/Trim32/Noc3l/Stk3/Wnt5a/Zbtb7b/Cebpd/Aldh6a1/Tbl1x/Xbp1/Smad6/Tgfb1i1/Zfp36l2/Klf5/Dhrs7b/Arl4a/Foxo1/Cby…	84
GO:0007159	GO:0007159	leukocyte cell-cell adhesion	124/4926	447/28891	9.25201448314497e-09	1.49831234546487e-07	7.51326534981603e-08	Ildr2/Gli3/H2-K1/H2-Q4/B2m/Irgm1/H2-D1/H2-Q7/Msn/Cd274/H2-T22/Irf1/Sdc4/Zbtb16/Prnp/Cd44/Il15/Cd81/Ripk2/Zbtb1/Jak2/Cd47/Erbb2/Gpnmb/Il6st/Prkar1a/Cyld/Cbfb/Hmgb1/Smarce1/Cd55/Golph3/Rhoa/Hspd1/Capn1/Lgals8/Mia3/Sox13/H2-T23/L1cam/Marchf7/Cd46/Vcam1/Bmp7/Socs5/Hsp90aa1/Cd209c/Phf10/Loxl3/Smarcd3/Bmi1/Rc3h2/Abl1/Slc7a1/Ets1/Smarcc1/Adk/Pla2g5/Ephb4/Zdhhc21/Dlg1/Ap3b1/Cd24a/Smarca2/Dusp3/Arid1a/Lga…	124
GO:0006892	GO:0006892	post-Golgi vesicle-mediated transport	41/4926	99/28891	9.51976069167439e-09	1.5377890507735e-07	7.71122071140535e-08	Myo5a/Lamp1/Chic2/Exoc1/Gak/Exoc2/Golph3/Vps54/Rab34/Ap1g1/Dop1a/Prepl/Sptbn1/Ap1ar/Gga2/Blzf1/Ankfy1/Bbs2/Kif16b/Nbea/Optn/Golga7/Plcb3/Golga4/Scfd1/Gga1/Rbsn/Golph3l/Nsf/Ap3d1/Klhl20/Csk/Ank3/Vamp3/Exoc6/Exoc6b/Rabif/Ccdc22/Sorl1/Bbs1/Ap1g2	41
GO:0030073	GO:0030073	insulin secretion	83/4926	266/28891	9.61059965631903e-09	1.54856220090387e-07	7.76524251522207e-08	Ildr2/Epha5/Per2/Srebf1/Myo5a/Sybu/Selenot/Jak2/Abat/Tbc1d1/Myh9/Fbn1/Midn/Prkar1a/Rac1/Ptpn11/Sidt2/Snx19/Ccdc186/Trpc1/Gnao1/Atg7/Nlgn2/Rab11b/Rfx3/Pfkfb2/Raf1/Cyb5r4/Ptbp1/Smad2/Cask/Glud1/Cdk16/C2cd2l/Sfrp1/Ppp3cb/Rest/Slc16a1/Slc25a22/Hadh/Pde1c/Hcfc1/Oga/Kcnb1/Osbp/Snap25/Rapgef4/Irs2/Ensa/Rab11fip2/Rab3a/Rab11fip5/Gnaz/Gna11/Prkaca/Rims2/Vgf/Ucp2/Sox4/Pfkl/Myt1/Ptger3/Gnaq/Kif5b/Orai1/Cplx…	83
GO:0006091	GO:0006091	generation of precursor metabolites and energy	132/4926	484/28891	9.75022175050741e-09	1.56712210741865e-07	7.85831089507985e-08	Per2/Plec/Myo5a/Norad/Gapdh/Git1/Prkaa2/Mtfr1l/Zbtb7a/Ugp2/Ppp1cc/Snca/Acox1/Psen1/Il6st/Pink1/Hmgb1/Pum2/Slc25a23/Rpe/Rhoa/Flcn/Vps54/Phka1/Pgk1/Ppp2ca/Eno2/Epm2a/Pgd/Pank2/Ppp1cb/Ep300/Ppp1r2/Ireb2/Tmem135/Cs/Pfkfb2/Por/Slc25a33/Ide/Hmgcll1/Cyb5r4/Pfkp/Pgm1/Idh1/Rb1cc1/Shpk/Pik3ca/Pdha1/Pgam1/Idh3a/Gbe1/Sod2/Tpi1/Slc25a25/Slc25a22/Immp2l/Suclg2/Stat3/Aldh1l1/Enox2/Dyrk2/Coq10b/Prkaa1/Abcd1/Aco1…	132
GO:0050708	GO:0050708	regulation of protein secretion	98/4926	331/28891	9.83111234680532e-09	1.57617308700156e-07	7.90369689986586e-08	Epha5/Per2/Srebf1/Sybu/Unc13b/Cd200/Jak2/Abat/Tbc1d1/Myh9/Fbn1/Midn/Prkar1a/Rac1/Ptpn11/Sidt2/Golph3/Rab34/Trpc1/Gnao1/Neo1/Wls/Ep300/Arf1/Atg7/Nlgn2/Rfx3/Pfkfb2/Rhbdf1/Zfp384/Apoe/Bsg/Ptbp1/Stxbp5/Cask/Glud1/Cdk16/Ppid/C2cd2l/Tmed10/Sfrp1/Ppp3cb/Rest/Slc16a1/Slc25a22/Hadh/Pde1c/Hcfc1/Adam9/Cd2ap/Syt4/Oga/Kcnb1/Vps35/Osbp/Anxa5/Rapgef4/Irs2/Ensa/Rab11fip5/Gnaz/Gna11/Oprm1/Prkaca/Golph3l/Ucp2/Dnaj…	98
GO:0048732	GO:0048732	gland development	133/4926	489/28891	1.02902137190389e-08	1.64566435362085e-07	8.25215984031074e-08	Ahr/Gli3/Atp2b2/Scd1/Msn/Csf1/Lbh/Cd44/Nr3c1/Sec63/Ccnd1/Kdm1a/Cdkn1b/Zbtb1/Jak2/Cul3/Ccdc39/Cacnb4/Plxnd1/Crkl/Cyp7b1/Zmpste24/Rxra/Psen1/Pkd2/Gak/Sp1/Asxl1/Fgf2/Ctnnb1/Capn1/Wls/Jun/Lats1/Fasn/Atg7/Sp3/Onecut2/Raf1/Ift88/Src/Lrp6/Frzb/Bmp7/Gpat4/Smad2/Rb1cc1/Clcn2/Pik3ca/Smad4/Thra/Ezh1/Sfrp1/Sod2/Sulf2/Tgm2/Abl1/Map2k1/Sulf1/Igf2r/Btbd7/Chaserr/Prkdc/Tgfbr1/Smad3/Mrtfb/Rarg/Nfatc3/Ctnnd1/Irs2/…	133
GO:0043281	GO:0043281	regulation of cysteine-type endopeptidase activity involved in apoptotic process	70/4926	212/28891	1.05637489976517e-08	1.68102536779009e-07	8.42947712885621e-08	Dlc1/Stat1/Casp1/Cd44/Nod1/Jak2/Snca/Fnip1/Ift57/Hmgb1/Rhoa/Hspd1/Ddx3x/Epha7/Ep300/Arl6ip5/Bcap31/Mapk9/Dnajb6/Por/Src/Wdr35/Casp8ap2/Ctsd/Dhcr24/Nr4a1/Rest/Anp32b/Prr7/Slc11a2/Smad3/Cradd/Casp12/Caap1/Trp63/Casp9/Usp47/Apaf1/Ret/Ints1/Eif2ak3/Bak1/Sh3rf1/Malt1/Akt2/Ngfr/Herpud1/Rps3/Gas6/Ppm1f/Hip1r/Mul1/Men1/App/Uaca/Xdh/Bbc3/Pml/Pdcd2/Casp2/Nol3/Bid/Tnfsf10/Fas/Pih1d1/Hspa1b/Klf4/S100a9/Myc/H…	70
GO:0120032	GO:0120032	regulation of plasma membrane bounded cell projection assembly	70/4926	212/28891	1.05637489976517e-08	1.68102536779009e-07	8.42947712885621e-08	Agrn/Nrxn1/Palm/Dnm3/Actr3/Septin7/Rac1/Cyld/Pfn2/Ephb2/Akirin1/Fxr2/Actr2/Atmin/Rab5a/Ift88/Wdr44/Dbn1/Plxnb3/Hsp90aa1/Dzip1/Cenpj/Cdc42/Stau2/Dmtn/Wdpcp/Cfl1/Cdkl5/Rcc2/Gpm6a/Gdi2/Tapt1/Tgfbr1/Twf1/Avil/Syne2/Cdc42ep4/Yap1/Intu/Cep97/Pld1/Fer/Wasf2/Apc/Podxl/Map4/Evl/Plekhm1/P2ry12/Tgfb3/Eps8/Klf5/Cyfip1/Cobl/Dock11/Cdc42ep5/Fscn1/Def8/Atp8b1/Tesk1/Cdc42ep3/Rhog/Tenm1/Arf6/Sh3yl1/Mns1/Epha2/Sli…	70
GO:0051251	GO:0051251	positive regulation of lymphocyte activation	106/4926	367/28891	1.09120568607786e-08	1.73215397643993e-07	8.68586078938993e-08	Gli3/H2-K1/H2-Q4/B2m/Irgm1/H2-D1/H2-Q7/Cd274/H2-T22/Irf1/Zbtb16/Lamp1/Il15/Cd81/Ripk2/Zbtb1/Jak2/Cd47/Il6st/Cyld/Cbfb/Hmgb1/Smarce1/Cd55/Ephb2/Rhoa/Hspd1/Ap1g1/Rif1/Il15ra/Lgals8/Nsd2/Atad5/Paxip1/Sox13/H2-T23/Cd46/Vcam1/Lyst/Socs5/Axl/Hsp90aa1/Cd209c/Slc39a10/Phf10/Akirin2/Smarcd3/Bmi1/Abl1/Slc7a1/Smarcc1/Adk/Prkdc/Ephb4/Irs2/Ap3b1/Cd24a/Smarca2/Arid1a/Ap3d1/Runx1/Kmt5b/Sox4/Malt1/Zbtb7b/Rps3/Ga…	106
GO:1901890	GO:1901890	positive regulation of cell junction assembly	49/4926	129/28891	1.12099603305216e-08	1.7750487802379e-07	8.90095615587873e-08	Il1rap/Agrn/Nrxn1/Sdc4/Nlgn3/Adgrb1/Col16a1/Bhlhb9/Myh9/Actr3/Adgrl1/Rac1/Ptpn11/Ephb2/Il1rapl1/Adnp/Lrrn3/Cux2/Prkca/Nlgn2/Ptprj/Flot1/Slitrk5/Clstn1/Stau2/Flrt3/Abl1/Cfl1/Smad3/Ntrk3/Ephb3/Lims1/Amigo1/Ppm1f/Rock1/Ntrk1/Thy1/Thbs2/Bdnf/Fmn1/Hopx/Adgrb2/Vstm5/Lrrtm2/Epha2/Cbln2/Slit2/Lrtm2/Slitrk4	49
GO:0032204	GO:0032204	regulation of telomere maintenance	40/4926	96/28891	1.16705755049622e-08	1.84343351510647e-07	9.24387040903801e-08	Yy1/Hnrnpu/Upf1/Ctnnb1/Cct2/Dcp2/Src/Tnks/Rad50/Cct6a/Parp1/Dhx36/Gnl3l/Nbn/Cct5/Xrcc5/Cct8/Hmbox1/Tcp1/Hdac8/Mapk1/Smg1/Ercc4/Naf1/Xrcc4/Rtel1/Mapk3/Terf2ip/Ino80e/Atrx/Slx1b/Tinf2/Ruvbl2/Pml/Tfpt/Ruvbl1/Sirt6/Ten1/Actr5/Myc	40
GO:0007613	GO:0007613	memory	58/4926	164/28891	1.17464168165115e-08	1.8508543254125e-07	9.28108195381942e-08	Fgf13/Slc6a1/Casp1/Reln/Cyp7b1/Psen1/Adnp/Cux2/Apoe/Map1a/Mecp2/Bace1/Atad1/Trpm7/Syt4/Paip2/Aph1b/Snap25/Pgrmc1/Itga8/Lgmn/Shisa7/Aph1c/Ythdf1/Spg11/Nfix/Large1/Grin2b/Foxo6/Eif4ebp2/Jph3/Atxn1/Ptn/Abca7/Slc8a3/Gabrb3/Pten/Grin1/Pde5a/App/Chrna7/Itga3/Shank1/Bdnf/Kcnq2/B4galt2/Chrnb2/Atp1a3/Ppp1r1b/Camk4/Htr2a/Serpinf1/Lmx1a/Cnr1/Chst10/Fen1/Th/Nog	58
GO:0051100	GO:0051100	negative regulation of binding	59/4926	168/28891	1.18675726601956e-08	1.86536135955477e-07	9.35382726442149e-08	B2m/Per2/Lrrk2/Tmbim6/Kdm1a/Jak2/Map2/Psen1/Ifit2/Hnrnpk/Adnp/Cpne1/C9orf72/Carm1/Jun/Ppp1r2/Dtnbp1/Hdac2/Tdg/Sumo1/Tnks/Gtpbp4/Fbxw7/Psme3ip1/Ilrun/Mecp2/Gnl3l/Fbh1/Hspa4/Rest/Mapk8/Habp4/Atp2a2/Senp2/Rsf1/Ercc4/Mapk3/Sumo3/Adam15/Zfp462/Mad2l2/Rock1/Ckmt1/Mepce/Sorl1/P2ry1/Dhrs7b/Slpi/Nes/Zfp90/Ttbk1/Sox11/Hfe/Actb/Bag2/Efhb/Dact1/Myc/Nog	59
GO:0045926	GO:0045926	negative regulation of growth	82/4926	263/28891	1.22323691986703e-08	1.91799960075972e-07	9.6177809553308e-08	Fgf13/Sema3e/Rerg/Yy1/Fgfr3/Cdkn1b/Adipor1/Crlf3/Pak1/Bst2/Actr3/Map2/Ryk/Tomm70a/Sav1/Sema6d/Cgrrf1/Ddx3x/Epha7/Sema3d/Cirbp/Hdac2/Frzb/Ptprj/Bbs2/Dab2ip/Mecp2/Sema3b/Smad4/Sfrp1/Prdm11/Ulk1/Cfl1/Alms1/Smad3/Ttc3/Rgs4/Sertad2/Bmpr2/Lgmn/Tspyl2/Inhba/Tro/Dcun1d3/Acvr1b/Zmat3/Ppp1r9b/Apc/Smarca2/Wwc1/Pnpt1/Prdm4/G6pdx/Stk3/Rtn4/Wnt5a/Igfbp5/Dnajc2/Sema4f/Ccar2/Adam15/Osgin1/Ptk2/Mul1/Pten/Men1/Bbc…	82
GO:0031122	GO:0031122	cytoplasmic microtubule organization	30/4926	62/28891	1.2311590471974e-08	1.9257129194334e-07	9.65645927904509e-08	Kpnb1/Slain2/Tubgcp3/Camsap2/Rhoa/Slk/Camsap1/Dync1h1/Clip3/Ift88/Slain1/Cenpj/Tubgcp5/Clip1/Katnbl1/Dlg1/Apc/Hook3/Katna1/Tubgcp2/Pcm1/Pafah1b1/Tubg1/Clip4/Fsd1/Tppp/Clasp1/Trpv4/Camsap3/Hook1	30
GO:1903008	GO:1903008	organelle disassembly	51/4926	137/28891	1.25418090890549e-08	1.9569494328007e-07	9.81309431862277e-08	Irgm1/Irgm2/Srebf1/Slc25a46/Prkaa2/Huwe1/Sqstm1/Pink1/Vdac1/Fbxl4/Wipi2/Lrba/Atg7/Clec16a/Fundc1/Ascc3/Atg9a/Fbxw7/Rb1cc1/Optn/Cdc37/Atg2b/Hbs1l/Denr/Ulk1/Smurf1/Prkaa1/Rnf41/Snx30/Arfip2/Map1lc3b/Retreg2/Pelo/Map4/Parl/Tex264/Cers1/Nedd9/Snx7/Retreg3/Mul1/Kif5b/Vrk1/Ufm1/Tspo/Bnip3/Zfand1/Dyrk3/Atg4d/Prkn/Ulk3	51
GO:0001961	GO:0001961	positive regulation of cytokine-mediated signaling pathway	29/4926	59/28891	1.36813203234782e-08	2.12957056394335e-07	1.06787004568794e-07	Nlrc5/Irgm1/Irgm2/Zbp1/Csf1/Casp1/Ripk2/Parp9/Ripk1/Trim56/Cpne1/Axl/Parp14/Lsm14a/Traf2/Tbk1/Cxcr4/Crebrf/Trim32/Wnt5a/Ikbke/Gas6/Ube2k/Pafah1b1/Casp4/Irf7/Prkn/Rbm47/Cd74	29
GO:0031112	GO:0031112	positive regulation of microtubule polymerization or depolymerization	21/4926	35/28891	1.3919166586932e-08	2.16134661796598e-07	1.08380410151847e-07	Slain2/Git1/Cdkn1b/Pak1/Rac1/Togaram1/Mapre1/Dctn1/Slain1/Mecp2/Gda/Akap9/Mapk8/Clip1/Apc/Met/Rps3/Ckap5/Drg1/Map1b/Trpv4	21
GO:0040029	GO:0040029	epigenetic regulation of gene expression	74/4926	230/28891	1.42329967704866e-08	2.20473933065533e-07	1.10556331385295e-07	Znfx1/Cdyl/Hnrnpu/Nr3c1/Lrif1/Kdm1a/Ddb1/Ftx/Zmpste24/Ubr5/Usp7/Wbp2/Msl2/Kmt2d/Pcgf5/Hmgb1/Smarca5/Rif1/Ndn/Ep300/Phf8/Tasor2/Suz12/Kmt2a/Hdac2/Tdg/Rbm15/Pik3ca/Mecp2/Msl1/Trip12/Ctcf/Kmt2b/H3f3a/Ezh1/Bahd1/Kdm2a/Tsix/Hcfc1/Ctr9/Pphln1/Atf7ip/Phf2/Cggbp1/Dcaf13/Rnf2/Dnmt1/Spty2d1/Dyrk1a/Tasor/Samd1/H1f0/Arid4b/Cenpv/Rbm15b/Noc2l/Lmnb1/Kcnq1ot1/Men1/Fam172a/a/Atrx/Prmt7/Kdm1b/Ing2/Dnmt3b/Pole3/Zf…	74
GO:0044088	GO:0044088	regulation of vacuole organization	28/4926	56/28891	1.49867261686988e-08	2.31590060047869e-07	1.16130497007926e-07	Irgm1/Irgm2/Lrrk2/Fnip1/Pikfyve/Pink1/Pip4k2a/Ephb2/Fez1/Flcn/C9orf72/Ift88/Ubqln2/Pip4k2c/Rab3gap1/Ppp3cb/Ulk1/Sh3glb1/Tmem106b/Scfd1/Snx30/Rab1b/Mtm1/Fez2/Rnf5/Snx7/Grn/Smcr8	28
GO:0043270	GO:0043270	positive regulation of monoatomic ion transport	85/4926	277/28891	1.52293515762928e-08	2.34773633795109e-07	1.17726895408842e-07	Fgf13/Atp2b2/Kcnn2/Atp1b2/Myo5a/Nlgn3/Plcg1/Kcna1/Asph/Reln/Snca/Cacnb4/Wnk2/Flna/Fgf12/Pink1/Ahcyl1/Pkd2/Calm3/Ephb2/Hbp1/Trpc1/Akt3/Arf1/Plp1/Wnk4/Akap6/Sumo1/Atp1b1/Creb3/Cask/Clcn2/Scn4b/Stim2/Ppp3cb/Cxcr4/Abl1/Cfl1/Oga/Akap9/Cacnb3/Rgs9/Dlg1/Trpc4/Ank2/Camk2a/Tcaf1/Pirt/Lgals3/Bak1/Nedd4l/G6pdx/Amigo1/Atp2b1/P2ry12/Akt2/Gpd1l/Ank3/Wnk1/Cntn1/Grin1/Kif5b/Orai1/Cxcl10/Ppp3r1/Thy1/P2ry1/Ifngr2/…	85
GO:0006816	GO:0006816	calcium ion transport	128/4926	469/28891	1.5501837181825e-08	2.38401155508498e-07	1.19545910868296e-07	Ahr/Atp2b2/Ahnak/Myo5a/Prnp/Itpr2/Tmbim6/Plcg1/Asph/Sestd1/Snca/Cacnb4/Tspan13/Plcb4/Zmpste24/Psen1/Flna/Tspoap1/Jph4/Vdac1/Pkd2/Calm3/Ywhae/Slc25a23/Fgf2/Ctnnb1/Rhoa/Mcur1/Epm2a/Trpc1/Gnao1/Ero1a/Plp1/Gnai2/Ubash3b/Akap6/Sumo1/Micu2/Atp1b1/Creb3/Ubqln1/Ghitm/Cask/Micu3/Ptk2b/Tmem165/Stim2/Ppp3cb/Slc25a25/Cxcr4/Abl1/Plcb3/Trpm7/Oga/Afg3l2/Cacnb3/Saraf/Nfatc3/Rgs9/Homer2/Rgs4/Pacsin3/Trpc4/Ank2/Pd…	128
GO:0046596	GO:0046596	regulation of viral entry into host cell	27/4926	53/28891	1.61436368542956e-08	2.47677375948799e-07	1.24197458045513e-07	Trim12a/Trim30a/Trim62/Trim56/Hmgb1/P4hb/Trim12c/Trim5/Mid2/Bsg/Trim8/Rad50/Trim34a/Nbn/Trim30d/Trim21/Ciita/Ifitm3/Smpd1/Trim68/Trim25/Trim11/Lgals1/Trim58/Ly6e/Ifitm2/Cd74	27
GO:0032434	GO:0032434	regulation of proteasomal ubiquitin-dependent protein catabolic process	52/4926	142/28891	1.72835199418595e-08	2.64532728847602e-07	1.32649550112752e-07	Lrrk2/Araf/Rnf19b/Psen1/Usp7/Rnf217/Nub1/Rad23b/Pias1/Usp5/Bcap31/Atg7/Csnk1d/Clec16a/Axin2/Mapk9/Rnf14/Gclc/Sumo1/Ubqln2/Map1a/Sumo2/Ubqln1/Socs5/Ubqln4/Usp9x/Cop1/Ankib1/Smarcc1/Mapk8/Fbxw8/Mtm1/Tlk2/Ubxn1/Fbxo22/Bbs7/Rad23a/Sh3rf1/Fhit/Herpud1/Ccar2/Ube2k/Gipc1/Arih1/Hspbp1/Trim39/Bag5/Prkn/Sirt6/Hfe/Nkd2/Hspa1b	52
GO:0043542	GO:0043542	endothelial cell migration	74/4926	231/28891	1.74759130766009e-08	2.66840548952957e-07	1.33806803130366e-07	Angpt1/Col18a1/Adgrb1/Plcg1/Myh9/Plxnd1/Pik3r3/Rac1/Hmgb1/Fap/Sp1/Fgf2/Rhoa/Lgals8/Bcar1/Patz1/Akt3/Paxip1/Prkca/Mia3/Vstm4/Rock2/Sparc/Spred1/Apoe/Bsg/Dab2ip/Fbxw7/Calr/Mecp2/Ptk2b/Nus1/Nr4a1/Lemd3/Pik3cb/Cxcr4/Abl1/Ets1/Amot/Tgfbr1/Ephb4/Rhob/Lgmn/Hdac7/Amotl1/Card10/Met/Dnaja4/Jup/Wnt5a/Grn/Cyp1b1/Atp2b4/Gipc1/Ptk2/Pten/Csnk2b/Pik3cd/Hdac5/Ptprm/Sh3bp1/Rras/Gadd45a/Coro1b/Epha2/Acvrl1/Slit2/Me…	74
GO:0032200	GO:0032200	telomere organization	54/4926	150/28891	1.83492319072085e-08	2.79509796249236e-07	1.40159778663638e-07	Yy1/Hnrnpu/Upf1/Parp3/Ctnnb1/Cct2/Rif1/Dcp2/Wrn/Src/Tnks/Rad50/Cct6a/Parp1/Dhx36/Gnl3l/Nbn/Hsp90aa1/H3f3a/Ezh1/Cct5/Prkdc/Xrcc5/Cct8/Hmbox1/Tcp1/Nsmce2/Hdac8/Mapk1/Smg1/Ercc4/Naf1/Xrcc4/Rtel1/Mapk3/Terf2ip/Mad2l2/Ino80e/Zfp365/Atrx/Slx1b/Tinf2/Brca2/Ruvbl2/Pml/Tfpt/Ruvbl1/Sirt6/Ten1/Shld3/Pcna/Actr5/Ccne2/Myc	54
GO:0006986	GO:0006986	response to unfolded protein	44/4926	112/28891	1.89661535789564e-08	2.87202039430674e-07	1.44017042760299e-07	Tmbim6/Parp8/Ccnd1/Amfr/Eif2ak2/Hspd1/Erp44/Dnajc3/Tmem33/Ero1a/Atf6/Atf4/Creb3/Dab2ip/Edem3/Hsp90aa1/Optn/Bag3/Eif2s1/Yod1/Tmed2/Dnajc10/Casp12/Parp6/Vapb/Ern1/Crebrf/Pmp22/Eif2ak3/Edem1/Bak1/Creb3l2/Herpud1/Hspb8/Syvn1/Abca7/Xbp1/Tbl2/Ermp1/Selenos/Dnajb9/Wfs1/Serp1/Tmem129	44
GO:0061013	GO:0061013	regulation of mRNA catabolic process	63/4926	186/28891	1.89885645904578e-08	2.87202039430674e-07	1.44017042760299e-07	Hnrnpu/Upf1/Tent4a/Vim/Tob1/Hnrnpa0/Dhx9/Pum2/Ythdf3/Syncrip/Npm1/Larp1/Fxr2/Dcp2/Zc3hav1/Alkbh5/Axin2/Cirbp/Zc3h14/Hnrnpab/Rock2/Ptbp1/Dhx36/Mov10/Traf2/Dcp1b/Larp4b/Caprin1/Cnot1/Rc3h2/Cnot7/Dcp1a/Eif4enif1/Tut7/Traf5/Ttc5/Brf1/Pabpc1/Ythdf1/Cnot2/Gigyf2/Pnpt1/Cnot8/Thrap3/Mex3d/Tnrc6c/Ikbke/Carhsp1/Elavl4/Rock1/Zfp36l2/Gtpbp1/Pan3/Dhx34/Exosc5/Fastkd5/Tent5c/Exosc9/Rbm47/Rbm38/Zfp36/Plekhn1/Pr…	63
GO:0071383	GO:0071383	cellular response to steroid hormone stimulus	63/4926	186/28891	1.89885645904578e-08	2.87202039430674e-07	1.44017042760299e-07	Lbh/Hnrnpu/Nr3c1/Tmf1/Cry1/Cry2/Smyd3/Jak2/Zbtb7a/Pak1/Cyp7b1/Ubr5/Ncor2/Wbp2/Kmt2d/Abhd2/Pias2/Rhoa/Vps54/Carm1/Ep300/Lats1/Rnf14/Peg13/Uri1/Src/Prmt2/Ywhah/Parp1/Calr/Sfrp1/Cnot1/Rest/Fam107a/Akap13/Rps6kb1/Yap1/Per1/Trp63/Casp9/Crebrf/Cnot2/Arid1a/Mapk1/Ar/Nr3c2/Nedd4/Zdhhc7/Fbxo32/Ube3a/Rbfox2/Trim68/Zfp36l2/Cnot9/Ddx5/Ufm1/Bdnf/Atp1a1/Ppargc1b/Vps18/Zfp36/Esr1/E430018J23Rik	63
GO:0006839	GO:0006839	mitochondrial transport	56/4926	158/28891	1.90532775648227e-08	2.87502750642842e-07	1.44167833957977e-07	Srebf1/Lrrk2/Ppp2r2b/Slc25a46/Kifbp/Psen1/Pink1/Ywhaz/Tomm70a/Gdap1/Hspd1/Bcap31/Gclc/Fbxw7/Pmpcb/Hsp90aa1/Hspa4/Mtx2/Crym/Tomm20/Bag3/Immp2l/Stat3/Grpel2/Vps35/Mipep/Prkaa1/Sh3glb1/Mff/Camk2a/Bcl2l2/Tomm34/Ucp2/Cox18/Timm17a/Parl/Bak1/Pmpca/Cnp/Hip1r/Slc35f6/Mul1/Kif5b/Slc25a24/Slc25a10/Bbc3/Bnip3/Ppif/Tmem14c/Prkn/Timm29/Nol3/Bid/Ier3/Nptx1/Mterf4	56
GO:0030336	GO:0030336	negative regulation of cell migration	93/4926	313/28891	1.91268887105512e-08	2.87936003053438e-07	1.44385087745821e-07	Dlc1/Prkg1/Atp1b2/Reck/Adgrb1/Cd200/Col3a1/Adipor1/Stk24/Myh9/Bst2/Trp53inp1/Rac1/Pfn2/Hmgb1/Abhd2/Fgf2/Sema6d/Rhoa/Flcn/Patz1/Mia3/Tpm1/Suds3/Rnf20/Ldlrad4/Hdac2/Osbpl8/Spred1/Ptprj/Apoe/Gtpbp4/Dab2ip/Calr/Ndrg4/Plxnb3/Afdn/Mecp2/Arhgdia/Brms1l/Sfrp1/Sulf1/Rabgef1/Stat3/Rnf41/Rhob/Tcaf1/Rap2c/Dusp3/Card10/Lrch1/Srgap2/Evl/Srgap1/Gpr173/Dnaja4/Jup/Arid4b/Rap2b/Ngfr/Ptn/Igfbp5/Nedd9/Adam15/Adarb1/…	93
GO:0032869	GO:0032869	cellular response to insulin stimulus	71/4926	219/28891	1.95016563199956e-08	2.92890215410145e-07	1.46869370288639e-07	Srebf1/Myo5a/Adipor1/Cpeb1/Pak1/Pik3r3/Ptpn11/Pip4k2a/Zfp106/Sesn3/Sp1/Hnrnpk/Slc39a14/Appl1/Socs7/Bcar1/Akt3/Prkca/Nucks1/Cpeb2/Gnai2/Slc25a33/Raf1/Sgcb/Src/Ide/Osbpl8/Marcks/Ptprj/Zfp592/Pip4k2c/Parp1/Ctsd/Trarg1/Pik3ca/Ywhag/Sos1/Uso1/Lpin1/Map2k1/Smarcc1/Prkaa1/Rps6kb1/Prkdc/Sos2/Ncoa5/Irs2/Lonp1/Fer/Apc/Appl2/Mapk1/Pkm/Zdhhc7/Atp2b1/Eif4ebp2/Mapk3/Akt2/Rela/Zbtb7b/Wdtc1/Xbp1/Pten/Cyfip1/Sorl…	71
GO:0005996	GO:0005996	monosaccharide metabolic process	87/4926	287/28891	1.95503484379162e-08	2.92935477879337e-07	1.46892067087639e-07	Per2/Hexb/Nr3c1/Cry1/Ppp4r3a/Gapdh/Man1c1/Ranbp2/Hectd4/Ddb1/Adipor1/Pgm2l1/Fbn1/Zmpste24/Usp7/Midn/Rora/Hmgb1/Slc39a14/Pgk1/Eno2/Pgd/Ep300/Cyp2j6/Fggy/Lcmt1/Atf4/Pfkfb2/Src/Gclc/Pfkp/Pgm1/Pik3ca/Pdha1/Pgam1/Tpi1/Nfe2l1/Dyrk2/Ppp4r3b/Prkaa1/Galk2/Irs2/Ldha/Foxk2/Arsb/Uxs1/Mdh1/Ids/Pdk3/Prkaca/Pkm/Man2b2/G6pdx/Pfkl/Oma1/B4galt1/Akt2/Lipa/Kbtbd2/Wdtc1/Fkrp/Dusp12/Pofut1/G6pc3/Aldoa/Slc35b4/Slc25a10…	87
GO:1903037	GO:1903037	regulation of leukocyte cell-cell adhesion	114/4926	407/28891	2.03014307034444e-08	3.03480361541232e-07	1.52179783582438e-07	Ildr2/Gli3/H2-K1/H2-Q4/B2m/Irgm1/H2-D1/H2-Q7/Cd274/H2-T22/Irf1/Sdc4/Zbtb16/Prnp/Cd44/Il15/Cd81/Ripk2/Zbtb1/Jak2/Cd47/Erbb2/Gpnmb/Il6st/Prkar1a/Cyld/Cbfb/Hmgb1/Smarce1/Cd55/Rhoa/Hspd1/Capn1/Lgals8/Mia3/Sox13/H2-T23/Marchf7/Cd46/Vcam1/Socs5/Hsp90aa1/Cd209c/Phf10/Loxl3/Smarcd3/Bmi1/Rc3h2/Abl1/Slc7a1/Ets1/Smarcc1/Adk/Pla2g5/Ephb4/Zdhhc21/Dlg1/Ap3b1/Cd24a/Smarca2/Dusp3/Arid1a/Lgals3/Ap3d1/Runx1/Ndfip1…	114
GO:0043648	GO:0043648	dicarboxylic acid metabolic process	39/4926	94/28891	2.03919558902206e-08	3.04124681683685e-07	1.52502876975823e-07	Mthfd1l/Me3/Gls/Ddo/Oat/Mthfs/Cs/Got2/Gclc/Idh1/Glud1/Idh3a/Mthfsl/Nat8l/Suclg2/Aldh1l1/Adhfe1/Phyh/Fh1/Mdh1/Atic/Sdha/Apc/Mthfd1/Hoga1/Acot8/Ass1/Mthfd2l/Kyat3/Aasdhppt/Aldh5a1/Asl/Fpgs/Aldh18a1/Slc7a11/Mtrr/Acot4/Ogdhl/Nit2	39
GO:0090090	GO:0090090	negative regulation of canonical Wnt signaling pathway	50/4926	135/28891	2.10447700675245e-08	3.13132506828387e-07	1.57019837724478e-07	Gli3/Dkk3/Bicc1/Amfr/Limd1/Cyld/Scyl2/Ctnnb1/Cdh2/Tle1/Tle3/Lats1/Sox13/Axin2/Hdac2/Frzb/Fzd6/Apoe/Dab2ip/Mllt3/Tmem170b/Tmem64/Frmd8/Sfrp5/Sfrp1/Tle4/Cthrc1/Rapgef1/Ctnnd1/Apc/Amer2/Foxo3/Stk3/Wnt5a/Fzd1/Mad2l2/Jade1/App/Tmem131l/Foxo1/Cby1/Ruvbl2/Tpbgl/Prkn/Fermt1/Shisa6/Nkd2/Gli1/Dact1/Nog	50
GO:0015850	GO:0015850	organic hydroxy compound transport	94/4926	318/28891	2.12268202176989e-08	3.15110180685423e-07	1.58011539388572e-07	Bmp6/Myo5a/Slc5a11/Tmf1/Abca5/Vapa/Abat/Snca/Syt10/Kpna4/Maob/Ptpn11/Pink1/Abcc4/Gramd1c/Pip4k2a/Vps4b/Arl8b/Relch/Vps54/Pltp/Slc49a4/Wnk4/Dtnbp1/Lrp6/Apoe/Abca13/Abca3/Mecp2/Nus1/Osbpl2/Stx12/Tgm2/Slc16a1/Lcat/Nat8l/Syt4/Abca1/Serac1/Kcnb1/Osbp/Kdm5b/Rab3a/Vapb/Spg11/Slco1a5/Slc18b1/Kcna2/Plcd1/Ttc39b/Lgals3/Vps4a/Lipg/Tpcn2/Slc29a3/P2ry12/Rtn4/Lipa/Tor1a/Abca7/Xbp1/Sdhd/Slc44a1/Emb/Ptger3/P2ry1…	94
GO:0016579	GO:0016579	protein deubiquitination	42/4926	105/28891	2.13508043373867e-08	3.16218725671272e-07	1.58567417650945e-07	Usp24/Vcpip1/Otud4/Usp8/Usp7/Cyld/Usp11/Usp25/Usp5/Usp31/Usp1/Usp12/Usp42/Mindy2/Usp16/Mindy4/Otud6b/Brcc3/Usp9x/Zranb1/Mindy3/Trim21/Usp15/Usp22/Yod1/Usp49/Otulin/Usp13/Psmd14/Usp47/Ubxn1/Stambp/Usp39/Abraxas2/Tnip1/Usp18/Usp35/Eif3f/Bap1/Spata2/Otud7a/Otud1	42
GO:0045619	GO:0045619	regulation of lymphocyte differentiation	72/4926	224/28891	2.31634152345221e-08	3.42274151840991e-07	1.71632873008647e-07	Gli3/Irf1/Zbtb16/Cd44/Il15/Ripk2/Zbtb1/Erbb2/Drosha/Cyld/Il27/Cbfb/Hmgb1/Smarce1/Rhoa/Il15ra/Sox13/Cd46/Socs5/Axl/Hsp90aa1/Phf10/Loxl3/Sfrp1/Sos1/Smarcd3/Rc3h2/Abl1/Smarcc1/Zeb1/Prkdc/Sos2/Rnf41/Ap3b1/Cd24a/Duxbl1/Smarca2/Arid1a/Ap3d1/Runx1/Ndfip1/Sh3rf1/Sox4/Malt1/Zbtb7b/Sh2b3/Gas6/Xbp1/Flt3l/Cd1d1/Zfp36l2/Rasgrp1/Tmem131l/Tespa1/Hmgb3/Lgals9/Socs1/Prdm1/H2-Aa/Pnp/Cyp26b1/Smad7/H2-DMa/Tcf7/Fas/A…	72
GO:0031929	GO:0031929	TOR signaling	62/4926	183/28891	2.42452406694096e-08	3.56902201189328e-07	1.78968086966999e-07	Prkaa2/Prkacb/Cul3/Araf/Reln/Fnip1/Zmpste24/Usp7/Ywhaz/Tiprl/Sesn3/Gpr155/Golph3/Flcn/Larp1/Epm2a/C9orf72/Ep300/Akt3/Clec16a/Seh1l/Src/Rictor/Bmt2/Ube2n/Pik3ca/Mios/Tbk1/Ywhag/Usp9x/Ube2w/Slc7a1/Ubr1/Prkaa1/Rps6kb1/Tmem127/Rraga/Mtm1/Armh4/Icmt/Nlk/Prkaca/Ube3a/Eif4ebp2/Tti1/Mapk3/Lipa/Gas6/Xbp1/Alg13/Sec13/Mfsd8/Dyrk3/Minar1/Rragb/Rnf152/Rragd/Smcr8/Nuak2/Pih1d1/Wdr24/Prr5l	62
GO:1904950	GO:1904950	negative regulation of establishment of protein localization	55/4926	155/28891	2.42646748352638e-08	3.56902201189328e-07	1.78968086966999e-07	Gbp4/Angpt1/Srebf1/Lrrk2/Cd200/Tbc1d1/Fbn1/Midn/Ptpn11/Gnao1/Neo1/Ube2j1/Rhbdf1/Sumo1/Apoe/Mdfic/Ndfip2/Sfrp1/Rest/Bag3/Gdi1/Dmtn/Hadh/Pde1c/Yod1/Syt4/Kcnb1/Snx12/Anxa5/Rab11fip5/Gnaz/Oprm1/Pkig/Ucp2/Pkia/Ndfip1/Pfkl/Csk/Ppm1f/Rsad2/Rhbdf2/Ptger3/Ube2g2/Ufm1/Foxo1/Nr1h3/Sytl4/Apod/Prkn/Nol3/Fermt1/Sirt6/Pde8b/Pde4c/Cd36	55
GO:0031648	GO:0031648	protein destabilization	28/4926	57/28891	2.46634385560851e-08	3.61937371762411e-07	1.81492965889052e-07	Irgm1/Irgm2/Prnp/Siah1a/Cul3/Snca/Npm1/Pex2/Ep300/Src/Fbxw7/Cdc73/Trim21/Vps35/Prkdc/Btrc/Senp2/Fbxw11/Dazap2/Rnf139/Rad23a/Rnf5/Xbp1/Mul1/Isoc2a/Prkn/Sirt6/Kdm8	28
GO:0071277	GO:0071277	cellular response to calcium ion	38/4926	91/28891	2.49875278587433e-08	3.65856201274249e-07	1.83458057218123e-07	Cpne8/Adgrv1/Nrxn1/Cpne4/Prkaa2/Asph/Syt10/Pkd2/Slc25a23/Cpne1/Jun/Cpne3/Ncstn/Dmtn/Syt4/Rasa4/Kcnb1/Mef2a/Prkaa1/Jund/Nfatc3/Lgmn/Smpd1/Cpne6/Wnk1/Nfatc2/Slc25a24/Syt6/Syt9/Kcnq3/Syt7/Ppif/Kcnq2/Syt3/Kcnh1/Mef2c/Rasgrp2/Syt5	38
GO:0006282	GO:0006282	regulation of DNA repair	69/4926	212/28891	2.57286122568087e-08	3.74994523642986e-07	1.88040455608973e-07	Yy1/Kdm1a/Ercc6/Epc2/Taf2/Ep400/Parp3/Hmgb1/Smarce1/Dhx9/Rif1/Dek/Actr2/Nsd2/Usp1/Ppp4r2/Axin2/Morf4l2/Ubqln4/Ube2n/Parp1/Mms19/Fbh1/Brcc3/Phf10/Smarcd3/Abl1/Usp22/Ppp4c/Bcl7b/Smarcc1/Ppp4r3b/Prkdc/Meaf6/Taf4/Slf1/Fh1/Cebpg/Smarca2/Arid1a/Rtel1/Tada2b/Ercc8/Kmt5b/Terf2ip/Klhl15/Rps3/Fam168a/Mad2l2/Ino80e/Helb/Zfp365/Dmap1/Tada3/Timeless/Yeats4/Ruvbl2/Pml/Tfpt/Ruvbl1/Pnp/Taf5/Ier3/Sirt6/Shld3/Pcna…	69
GO:0071805	GO:0071805	potassium ion transmembrane transport	69/4926	212/28891	2.57286122568087e-08	3.74994523642986e-07	1.88040455608973e-07	Kcnn2/Atp1b2/Agrn/Prnp/Kcna1/Wnk2/Slc12a7/Flna/Pkd2/Kcnab2/Ywhae/Slc9a9/Snx27/Slc9a6/Kcna6/Kcnma1/Wnk4/Slc12a4/Akap6/Sumo1/Atp1b1/Ghitm/Crbn/Kcnb1/Akap9/Rgs4/Dlg1/Ank2/Hcn2/Kcnip1/Tmco3/Kcnq4/Large1/Kcna2/Nr3c2/Nedd4/Nedd4l/Amigo1/P2ry12/Kcnk1/Kcnc4/Ank3/Kcnk13/Kcnd1/Wnk1/Pten/Ptger3/Kcnn1/Kcnt1/Alg10b/Kcnq3/Atp1a1/Kcnq2/Kcnb2/Kcnq5/Kcnh1/Kcnj12/Atp1a3/Slc24a4/Kcnh7/Kcnab1/Kcnk12/Kcnc2/Kcna5/Kcnv…	69
GO:0010632	GO:0010632	regulation of epithelial cell migration	78/4926	250/28891	2.65037013549831e-08	3.85415502924051e-07	1.93266040433162e-07	Angpt1/Col18a1/Adgrb1/Plcg1/Adipor1/Epb41l4b/Rac1/Pfn2/Hmgb1/Sp1/Fgf2/Rhoa/Bcar1/Patz1/Jun/Akt3/Prkca/Dock5/Src/Rock2/Sparc/Spred1/Apoe/Bsg/Dab2ip/Fbxw7/Calr/Mecp2/Ptk2b/Nus1/Pik3cb/Abl1/Adam9/Ets1/Amot/Irs2/Rhob/Bmpr2/Arsb/Lgmn/Itga2/Hdac7/Apc/Gab2/Amotl1/Card10/Evl/Met/Dnaja4/Jup/Rtn4/Wnt5a/Arhgap5/Ppm1f/Grn/Atp2b4/Hbegf/Ptk2/Pten/Csnk2b/Pik3cd/Itga3/Hdac5/Ptprm/Sh3bp1/Clasp1/Rras/Has2/Arf6/Gad…	78
GO:0010770	GO:0010770	positive regulation of cell morphogenesis	31/4926	67/28891	2.6893635362005e-08	3.90201094064566e-07	1.95665768113659e-07	Bhlhb9/Reln/Actr3/Ephb2/Il1rapl1/Pias2/Rab21/Actr2/Wls/Cux2/Mapk9/Marcks/Mfn1/Dbn1/Tnik/Cask/Dhx36/Afdn/Caprin1/Stau2/Cdkl5/Prkdc/Sh3glb1/Fbxw8/Anapc2/Parp6/Pak3/Met/Wnt5a/Pafah1b1/Ss18l1	31
GO:0006469	GO:0006469	negative regulation of protein kinase activity	67/4926	204/28891	2.73312882244076e-08	3.95655872196672e-07	1.98401058632684e-07	Plec/Smyd3/Cdkn1b/Psen1/Prkar2a/Prkar1a/Ephb2/Npm1/Lats1/Dnajc3/Prkca/Cep43/Wnk4/Dtnbp1/Ubash3b/Dusp16/Spred1/Lrp6/Ptprj/Apoe/Socs5/Dab2ip/Prkar1b/Hipk3/Aida/Sfrp5/Sfrp1/Pik3cb/Prkar2b/Abl1/Mapk8ip1/Mllt1/Ggnbp2/Nolc1/Prkag2/Apc/Pkig/Dusp3/Dusp7/Lyn/Pkia/Ppia/Sh3bp5l/Smpd1/Ppm1e/Ppm1f/Adarb1/Fem1a/Slc8a3/Paqr3/Heg1/Gskip/Pten/Men1/Gnaq/Sorl1/Thy1/Tesk1/Spry4/Smcr8/Chmp6/Gadd45a/Actb/Cdkn2c/Shb/Ga…	67
GO:0010811	GO:0010811	positive regulation of cell-substrate adhesion	51/4926	140/28891	2.88042183761426e-08	4.16039307311267e-07	2.08622302368695e-07	Csf1/Ndnf/Sdc4/Col16a1/Jak2/Myh9/Crkl/Flna/Rac1/Ptpn11/Cspg5/P4hb/Dock5/L1cam/Ptprj/Edil3/Dbn1/Rsu1/Calr/Ptk2b/Cdc42/Abl1/Cfl1/Smad3/Utrn/Hacd1/Lims1/Jup/Ptn/Vwc2/Nedd9/Ppm1f/Rock1/Plekha2/Abi3bp/Thy1/Itga3/Tesk1/Spock2/Rell2/Fmn1/Ninj1/Ecm2/Efemp2/Fermt1/Rras/Has2/Spp1/Npy/Cd36/Lims2	51
GO:1901879	GO:1901879	regulation of protein depolymerization	39/4926	95/28891	2.89214343271441e-08	4.16793614247135e-07	2.0900054847883e-07	Fgf13/Mid1ip1/Asph/Wdr1/Mtpn/Map2/Capza2/Wdr47/Camsap2/Specc1l/Swap70/Sptbn1/Camsap1/Tpm1/Add3/Map1a/Tmod2/Pik3ca/Dmtn/Cfl1/Twf1/Avil/Taok1/Apc/Svil/Tmod1/Evl/Add2/Eps8/Map1b/Nes/Sh3bp1/Mid1/Clasp1/Trpv4/Sptb/Capg/Camsap3/Spef1	39
GO:1901222	GO:1901222	regulation of non-canonical NF-kappaB signal transduction	42/4926	106/28891	2.9556093756598e-08	4.24984818970993e-07	2.13108016111416e-07	Nod1/Adipor1/Ripk1/Cyld/Trim56/Hmgb1/Nmi/Prdx1/Eif2ak2/Rhoa/Tlr3/Capn1/Litaf/Cpne1/Ifi35/Ddx3x/Ep300/Pdcd4/Calr/Rc3h2/Birc2/Ago1/Ppm1a/Hdac7/Fbxw11/Lims1/Nr3c2/Mkrn2/Terf2ip/Birc3/Rela/Rps3/Ank3/Nfat5/App/Uaca/Sphk1/Nol3/Eda/Tlr4/Tradd/Tspan6	42
GO:0032409	GO:0032409	regulation of transporter activity	91/4926	307/28891	3.06119168913844e-08	4.39181706989817e-07	2.20227024851476e-07	Rasgrf1/Fgf13/Hecw2/Atp1b2/Agrn/Nrxn1/Ahnak/Myo5a/Prnp/Slc5a11/Nlgn3/Plcg1/Kcna1/Asph/Reln/Snca/Cacnb4/Wnk2/Ripk1/Fgf12/Pink1/Ahcyl1/Pkd2/Calm3/Ephb2/Ywhae/Grk6/Snx27/Prkca/Nlgn2/Akap6/Sumo1/Atp1b1/Tmem168/Ubqln1/Ywhah/Clcn2/Mapk8ip2/Scn4b/Ptk2b/Crbn/Ndfip2/Stim2/Cfl1/Akap9/Cacnb3/Mink1/Rgs9/Hecw1/Dlg1/Ank2/Pde4b/Oprm1/Tcaf1/Pirt/Rph3a/Nr3c2/Nedd4/Slmap/Ndfip1/Nedd4l/Amigo1/Jph3/Gpd1l/Ank3/Pten/K…	91
GO:0006904	GO:0006904	vesicle docking involved in exocytosis	24/4926	45/28891	3.16666100218024e-08	4.52386616378898e-07	2.26848607358004e-07	Unc13b/Stxbp1/Exoc1/Exoc2/Gnao1/Rab12/Ykt6/Stx1b/Septin5/Kcnb1/Rab3a/Camk2a/Rims2/Syde1/Sytl2/Rab3c/Exoc6/Exoc6b/Rims1/Unc13a/Bloc1s6/Vps18/Ppfia3/Unc13c	24
GO:0009266	GO:0009266	response to temperature stimulus	57/4926	164/28891	3.16734119373343e-08	4.52386616378898e-07	2.26848607358004e-07	Grik2/Xylt1/Dnaja2/Psip1/Trp53inp1/Wdr47/Dhx9/Ywhae/Dnajc3/Tmem135/Cirbp/Gclc/Sumo1/Dhx36/Hsp90aa1/Thra/Nfe2l1/Cxcr4/Bag3/Eif2s1/Prkaa1/Scn9a/Sod1/Eif2b5/Prkaca/Appl2/Vgf/Pmp22/Metrnl/Ucp2/Pirt/Abraxas2/Eif2ak3/Dnaja4/Zfp976/Lrp11/Lipa/Ngfr/Prdm12/Ntrk1/Chrna7/Myof/Scn10a/Scn11a/Nr2f6/Ano3/Kcnq2/Aldh18a1/Trpv4/Tlr4/Hspb2/Trpv2/Hsp90ab1/Trpv1/Htr2a/Hspa1b/Dnajb1	57
GO:0048872	GO:0048872	homeostasis of number of cells	112/4926	401/28891	3.17804628559926e-08	4.5290690732329e-07	2.27109506491362e-07	Ildr2/Ahr/Stat1/B2m/Csf1/Cd44/Tsc22d3/Kdm1a/Ptbp3/Jak2/Zbtb7a/Smap1/Zfx/Rac1/Cyld/Ptpn11/Hmgb1/Sp1/Asxl1/Prdx1/Mfhas1/Vps54/Ppp2ca/Cdh2/Ldb1/Akt3/Ireb2/Sp3/Kmt2a/Map7/Ift88/Axl/Kif3a/Afdn/Ppp2r1a/Nbea/Thra/Ezh1/Sos1/Ncstn/Bmi1/Pik3cb/Ppp3cb/Rc3h2/Kras/Nfe2l1/Abl1/Brd1/Dmtn/Stat3/Ets1/Slc11a2/Prkdc/Sos2/Bpgm/Pde4b/Fh1/Inhba/Ap3b1/Nfix/Acvr1b/Sod1/Cebpg/Gigyf2/Fech/Cd24a/Smarca2/Mthfd1/Zbtb18/Lyn/R…	112
GO:0000956	GO:0000956	nuclear-transcribed mRNA catabolic process	47/4926	125/28891	3.20230331675301e-08	4.55351910650489e-07	2.28335549834997e-07	Hnrnpu/Upf1/Xrn2/Tent2/Tent4a/Tob1/Dhx9/Syncrip/Dcp2/Gspt1/Eif3e/Hnrnpab/Ssb/Ptbp1/Dhx36/Dcp1b/Caprin1/Cnot1/Hbs1l/Rc3h2/Ago1/Cnot7/Dcp1a/Eif4enif1/Edc3/Smg7/Pabpc1/Cnot2/Pnrc2/Edc4/Pelo/Cnot8/Smg1/Thrap3/Tnrc6c/Ncbp2/Zfp36l2/Gspt2/Ddx5/Pan3/Dhx34/Exosc5/Exosc9/Smg8/Zfp36/Magohb/Exosc4	47
GO:0015833	GO:0015833	peptide transport	99/4926	343/28891	3.40230217309984e-08	4.82720438851532e-07	2.42059458286446e-07	Ildr2/Tap1/Epha5/Per2/Srebf1/Myo5a/Tap2/Sybu/Selenot/Jak2/Abat/Tbc1d1/Myh9/Cpe/Fbn1/Ube2q1/Midn/Prkar1a/Rac1/Ptpn11/Sidt2/Snx19/Ccdc186/Trpc1/Gnao1/Atg7/Nlgn2/Rab11b/Rfx3/Pfkfb2/Raf1/Cyb5r4/Ptbp1/Smad2/Cask/Glud1/Cdk16/C2cd2l/Sfrp1/Ppp3cb/Rest/Slc16a1/Slc25a22/Hadh/Pde1c/Hcfc1/Abca1/Oga/Kcnb1/Osbp/Snap25/Anxa5/Rapgef4/Irs2/Rab1a/Ensa/Aimp1/Rab11fip2/Rab3a/Rab11fip5/Gnaz/Gna11/Prkaca/Rims2/Vgf/Ucp…	99
GO:1901800	GO:1901800	positive regulation of proteasomal protein catabolic process	44/4926	114/28891	3.53256541943556e-08	4.98994317948022e-07	2.50219971165676e-07	Lrrk2/Rnf19b/Psen1/Rnf217/Nub1/Pias1/Usp5/Bcap31/Atg7/Csnk1d/Axin2/Mapk9/Rnf14/Gclc/Sumo1/Tmem259/Ubqln2/Sumo2/Ubqln1/Socs5/Dab2ip/Fbxw7/Cop1/Tmtc3/Ankib1/Usp13/Mapk8/Fbxw8/Rnf40/Ern1/Fbxo22/Bbs7/Eif2ak3/Rad23a/Sh3rf1/Herpud1/Arih1/Hspbp1/Wfs1/Prkn/Sirt6/Nkd2/Bag2/Hspa1b	44
GO:1905477	GO:1905477	positive regulation of protein localization to membrane	44/4926	114/28891	3.53256541943556e-08	4.98994317948022e-07	2.50219971165676e-07	Nrxn1/Myo5a/Prnp/Cd81/Pak1/Erbb2/Actr3/Sqstm1/Ephb2/Sptbn1/Snx27/Nlgn2/Clip3/Pik3ca/Kcnb1/Cacnb3/Sh3glb1/Pgrmc1/Mff/Rab11fip2/Dlg1/Rer1/Tcaf1/Ppp1r9b/Cdk5r1/Lgals3/Ptpn9/Efcab7/Mesd/Akt2/Ptn/Ank3/Arhgef16/Atp2b4/Kif5b/Itga3/Bbc3/Prkn/Rhog/Arf6/Pls1/Epha2/Nkd2/Stom	44
GO:1903321	GO:1903321	negative regulation of protein modification by small protein conjugation or removal	38/4926	92/28891	3.55956039933451e-08	5.01702436064445e-07	2.51577953035672e-07	Gbp4/Per2/Parp10/Adgrb1/Cry1/Dtx3l/Sqstm1/Psen1/Spopl/Ctnnb1/Marchf7/Gclc/Gtpbp4/Gnl3l/Plaa/Trim21/Abl1/Ivns1abp/Hdac8/Dcun1d3/Limk1/Senp2/Ubxn1/Ppia/Sox4/Rela/Rps3/Mad2l2/Wnk1/Bag5/Tspo/Minar1/Peli3/Smad7/Isg15/Mad2l1/Bag2/Fbxo5	38
GO:0051099	GO:0051099	positive regulation of binding	65/4926	197/28891	3.58575742233699e-08	5.04286455031735e-07	2.52873705568779e-07	B2m/Agrn/Lrrk2/Kdm1a/Ripk2/Jak2/Amfr/Parp9/Plxnd1/Actr3/Dtx3l/Psen1/Hmgb1/Dhx9/Ctnnb1/Ep300/Eif3e/Hipk1/Ide/Mapre1/Flot1/Apoe/Parp1/Hipk3/Hspa4/Usp9x/Ran/Trim21/Abl1/Eif2s1/Aktip/Cthrc1/Tmed2/Gpsm1/Hmbox1/Pou4f1/Eif4g1/Itga2/Ppp2cb/Map1lc3b/Mark3/Dazap2/Ramp2/Sppl3/Eif2ak3/Met/H1f0/Nmd3/Stk3/Add2/Wnt5a/Hip1r/App/Rfng/Bdnf/Prkn/Tlr4/Hfe/Larp6/Hsp90ab1/Plcl2/Klf4/Dact1/Myc/Kdm4d	65
GO:0044790	GO:0044790	suppression of viral release by host	16/4926	23/28891	3.62497122551005e-08	5.07718142341136e-07	2.54594520152678e-07	Trim12a/Trim30a/Trim56/Trim12c/Trim5/Mid2/Trim8/Trim30d/Trim21/Marchf2/Vapb/Trim32/Trim25/Trim11/Pml/Trim13	16
GO:0008361	GO:0008361	regulation of cell size	71/4926	222/28891	3.62599265854109e-08	5.07718142341136e-07	2.54594520152678e-07	Fgf13/Sema3e/Ahr/Atp2b2/Kdm1a/Pak1/Ttl/Actr3/Mtpn/Map2/Slc12a7/Rac1/Ryk/Pum2/Eif4g2/Sema6d/Rhoa/Adnp/Npm1/Rab21/Megf8/Epha7/Ep300/Akt3/Sema3d/Kcnma1/L1cam/Slc12a4/Apoe/Dbn1/Lrrc8a/Rb1cc1/Sema3b/Hsp90aa1/Abl1/Gdi1/Ulk1/Cfl1/Cdkl5/Smurf1/Ttc3/Golga4/Ntrk3/Anapc2/Bmpr2/Shtn1/Rnd2/Kdm6a/Limk1/Rap1gap2/Ret/Rtn4/Wnt5a/Wdr36/Arhgap5/Sema4f/Wdtc1/Pafah1b1/Wnk1/Pten/Cyfip1/Map1b/Bdnf/Cdh4/Aqp11/Trpv2/Xk/S…	71
GO:0048488	GO:0048488	synaptic vesicle endocytosis	34/4926	78/28891	3.72434685051152e-08	5.20353733166239e-07	2.60930618697688e-07	Lrrk2/Nlgn3/Dnm3/Actg1/Snca/Ap2m1/Synj1/Ctbp1/Ap3m2/Cltc/Nlgn2/Picalm/Dnm1/Canx/Ap3b2/Abca13/Ppp3cb/Syp/Snx9/Mff/Snap91/Cd24a/Ap3d1/Diaph1/Tor1a/Grn/Rock1/Syt7/Sh3gl2/Prkn/Arf6/Rab27b/Actb/Syt5	34
GO:0030900	GO:0030900	forebrain development	117/4926	425/28891	3.78284611437009e-08	5.27378089814247e-07	2.64452972068664e-07	Slc1a2/Dlc1/Fgf13/Sema3e/Epha5/Gli3/B2m/Prkg1/Ndnf/Atp1b2/Lrrk2/Phactr1/Fgfr3/Kdm1a/Col3a1/Kcna1/Dmxl2/Pak1/Reln/Crkl/Psen1/Wdr47/Ncor2/Rac1/Ryk/Scyl2/Gak/Top2b/Ephb2/Ywhae/Hnrnpk/Fgf2/Ctnnb1/Rhoa/Socs7/Fxr2/Cdh2/Nin/Atg7/Hdac2/Ift88/Src/Sun1/Lrp6/Bbs2/Dab2ip/Axl/Fktn/Kif3a/Slitrk5/Afdn/Rab3gap1/Akirin2/Usp9x/Kras/Cxcr4/Tacc1/Tubb2a/Chd5/Sun2/Herc1/Mrtfb/Syne2/Pou4f1/Arl13b/Ephb3/Inhba/Nfix/Ccdc8…	117
GO:0007059	GO:0007059	chromosome segregation	115/4926	416/28891	3.85712901289982e-08	5.33773144495405e-07	2.67659762888452e-07	Hecw2/Plscr2/Zwint/Hnrnpu/Kpnb1/Baz1b/Ddb1/Tubgcp3/Cpeb1/Cul3/Ttl/Actr3/Flna/Smc1a/Top2b/Smarce1/Vps4b/Smarca5/Arl8b/Pum2/Arl8a/Rhoa/Rad21/Tlk1/Actr2/Cltc/Ddx3x/Akap8/Lats1/Dync1li1/Csnk1d/Seh1l/Dync1h1/Lcmt1/Dctn2/Sun1/Cenpo/Mapre1/Ppp1r7/Riok2/Ska2/Mms19/Ppp2r1a/Ctcf/Lsm14a/Rnf4/Nek6/Phf10/Usp9x/Smarcd3/Cenpj/Tubgcp5/Cdc42/Ran/Kif3b/Zfp207/Gpsm2/Bcl7b/Smarcc1/Arhgef10/Chmp2b/Chmp1a/Champ1/Rcc2/…	115
GO:0000723	GO:0000723	telomere maintenance	52/4926	145/28891	3.86201058858362e-08	5.33773144495405e-07	2.67659762888452e-07	Yy1/Hnrnpu/Upf1/Parp3/Ctnnb1/Cct2/Rif1/Dcp2/Wrn/Src/Tnks/Rad50/Cct6a/Parp1/Dhx36/Gnl3l/Nbn/Hsp90aa1/Cct5/Prkdc/Xrcc5/Cct8/Hmbox1/Tcp1/Nsmce2/Hdac8/Mapk1/Smg1/Ercc4/Naf1/Xrcc4/Rtel1/Mapk3/Terf2ip/Mad2l2/Ino80e/Zfp365/Atrx/Slx1b/Tinf2/Brca2/Ruvbl2/Pml/Tfpt/Ruvbl1/Sirt6/Ten1/Shld3/Pcna/Actr5/Ccne2/Myc	52
GO:0050657	GO:0050657	nucleic acid transport	52/4926	145/28891	3.86201058858362e-08	5.33773144495405e-07	2.67659762888452e-07	Kpnb1/Ranbp2/Cpeb1/Ahctf1/G3bp2/Sidt2/Dhx9/Nup98/Xpo5/Npm1/Parp11/Hnrnpa1/Seh1l/Alkbh5/Kif5c/Ssb/Flot1/Tnks/Nup153/Fyttd1/Pom121/Chtop/Tomm20/Ran/Zc3h3/Poldip3/Cpsf6/Ddx19a/Ranbp17/Senp2/Nup155/Pnpt1/Nup93/Mcm3ap/Hnrnpa3/Nup107/Slbp/Rbm15b/Alyref/Nup133/Ncbp2/Wnk1/Nup54/Sec13/Rftn1/Thoc5/Ddx25/Zfp36/Magohb/Nxt2/Ddx39a/Nup210	52
GO:0050658	GO:0050658	RNA transport	52/4926	145/28891	3.86201058858362e-08	5.33773144495405e-07	2.67659762888452e-07	Kpnb1/Ranbp2/Cpeb1/Ahctf1/G3bp2/Sidt2/Dhx9/Nup98/Xpo5/Npm1/Parp11/Hnrnpa1/Seh1l/Alkbh5/Kif5c/Ssb/Flot1/Tnks/Nup153/Fyttd1/Pom121/Chtop/Tomm20/Ran/Zc3h3/Poldip3/Cpsf6/Ddx19a/Ranbp17/Senp2/Nup155/Pnpt1/Nup93/Mcm3ap/Hnrnpa3/Nup107/Slbp/Rbm15b/Alyref/Nup133/Ncbp2/Wnk1/Nup54/Sec13/Rftn1/Thoc5/Ddx25/Zfp36/Magohb/Nxt2/Ddx39a/Nup210	52
GO:0007160	GO:0007160	cell-matrix adhesion	74/4926	235/28891	3.89356033867115e-08	5.36525232147366e-07	2.69039793217757e-07	Dlc1/Sema3e/Adamts12/Csf1/Sdc4/Itga1/Col16a1/Actg1/Col3a1/Myh9/Rac1/Ptpn11/Thsd1/Ctnnb1/Rhoa/Slk/Ldb1/Onecut2/L1cam/Epdr1/Src/Vcam1/Ptprj/Cask/Ptk2b/Bcam/Pik3cb/Abl1/Dmtn/Trpm7/Fam107a/Wdpcp/Cfl1/Adam9/Itga9/Rcc2/Peak1/Smad3/Mink1/Itgb4/Itga8/Utrn/Itga2/Dusp3/Lims1/Whamm/Jup/Tmem8b/Adam15/Ppm1f/Rock1/Plekha2/Ptk2/Pten/Arhgap6/Thy1/Itga3/Vcl/Fmn1/Ninj1/Apod/Dapk3/Efemp2/Actn1/Fermt1/Eda/Clasp1/Cnt…	74
GO:0007254	GO:0007254	JNK cascade	61/4926	181/28891	3.89865520319153e-08	5.36525232147366e-07	2.69039793217757e-07	Grik2/Lrrk2/Nod1/Ercc6/Ripk2/Mapk10/Ripk1/Fgf12/Cyld/Hmgb1/Zfp110/Mfhas1/Tlr3/Map3k1/Map3k20/Mapk9/Dusp16/Dab2ip/Fktn/Tnik/Rb1cc1/Hipk3/Mapk8ip2/Aida/Traf2/Ptk2b/Hacd3/Mdfic/Sfrp5/Sfrp1/Cdc42/Rapgef1/Mbip/Mapk8/Mapk8ip1/Smad3/Mink1/Cdc42se1/Per1/Taok1/Stradb/Dusp3/Map3k11/Sh3rf1/Stk3/Wnt5a/Pafah1b1/Lmnb1/Ptk2/Nox1/Men1/Fcgr2b/Tnfrsf19/Cdc42ep5/Rasgrp1/App/Trpv4/Tlr4/Gadd45a/Gadd45b/Dact1	61
GO:0030178	GO:0030178	negative regulation of Wnt signaling pathway	58/4926	169/28891	4.02561793540941e-08	5.52811302350761e-07	2.77206419309721e-07	Gli3/Dkk3/Rnf213/Bicc1/Amfr/Tax1bp3/Limd1/Cyld/Scyl2/Ctnnb1/Cdh2/Tle1/Tle3/Lats1/Sox13/Axin2/Apcdd1/Hdac2/Lrp6/Frzb/Fzd6/Apoe/Dab2ip/Mllt3/Tmem170b/Tmem64/Frmd8/Sfrp5/Ift80/Sfrp1/Tle4/Cthrc1/Rapgef1/Ctnnd1/Nlk/Apc/Shisa2/Amer2/Foxo3/Stk3/Wnt5a/Fzd1/Mad2l2/Jade1/App/Tmem131l/Foxo1/Cby1/Ruvbl2/Cxxc4/Tpbgl/Prkn/Fermt1/Shisa6/Nkd2/Gli1/Dact1/Nog	58
GO:0090288	GO:0090288	negative regulation of cellular response to growth factor stimulus	42/4926	107/28891	4.06666614803366e-08	5.57254914686749e-07	2.79434662218687e-07	Adamts12/Cadm4/Trim33/Fbn1/Tob1/Gpr155/Epn2/Dab2ip/Cask/Htra1/Sfrp1/Sulf2/Lemd3/Crim1/Pik3cb/Abl1/Sulf1/Hgs/Smurf2/Smurf1/Ppm1a/Shisa2/Nedd4/Ofd1/Gpc1/Tmem53/Wnt5a/Ngfr/Vwc2/Smad6/Atp2b4/Fzd1/Cd59a/Sorl1/Spry4/Xdh/Smad7/Fgfrl1/Htra3/Fstl3/Slit2/Nog	42
GO:0042147	GO:0042147	retrograde transport, endosome to Golgi	37/4926	89/28891	4.37077061494046e-08	5.97649295386208e-07	2.99690365360635e-07	Lrrk2/Trappc10/Rab7/Pikfyve/Usp7/Vps26a/Vps50/Vps54/Ric1/Cltc/Prepl/Ankfy1/Dctn1/Ykt6/Ube2o/Snx2/Atp9a/Heatr5b/Dennd5a/Rab6a/Arl1/Tbc1d10b/Vps35/Snx12/Washc2/Stx6/Gga1/Rbsn/Rab9/Plekha3/Golt1b/Rab29/Vamp3/Rab6b/Rab9b/Washc1/Pheta1	37
GO:0043280	GO:0043280	positive regulation of cysteine-type endopeptidase activity involved in apoptotic process	48/4926	130/28891	4.46713088339727e-08	6.09525752238866e-07	3.05645797285077e-07	Dlc1/Stat1/Casp1/Nod1/Jak2/Snca/Ift57/Hmgb1/Rhoa/Hspd1/Ddx3x/Arl6ip5/Bcap31/Mapk9/Wdr35/Casp8ap2/Ctsd/Rest/Anp32b/Prr7/Slc11a2/Smad3/Cradd/Casp12/Casp9/Apaf1/Ret/Eif2ak3/Bak1/Malt1/Ngfr/Rps3/Ppm1f/Hip1r/Mul1/Men1/App/Uaca/Xdh/Bbc3/Pml/Pdcd2/Casp2/Bid/Tnfsf10/Fas/S100a9/Myc	48
GO:0019882	GO:0019882	antigen processing and presentation	49/4926	134/28891	4.64173611569501e-08	6.32005386623186e-07	3.16918177080082e-07	Tap1/H2-K1/H2-Q4/B2m/H2-D1/H2-Q7/Psmb9/Mill2/Tapbp/H2-T22/Psmb8/Tap2/Nod1/Psme2/Pikfyve/Arl8b/Rab34/H2-T23/Ide/Calr/Tapbpl/Rab6a/Psme1/Ap3b1/Ythdf1/Mfsd6/Ap3d1/Unc93b1/Rab3c/Cd1d1/H2-Q6/Fcgr2b/Mr1/H2-Ab1/Rftn1/H2-M3/Washc1/H2-Aa/H2-Eb1/H2-DMa/H2-DMb1/Hfe/Ctss/Fgl2/H2-T24/Ighm/Cd74/Rab32/Rab33a	49
GO:0007097	GO:0007097	nuclear migration	20/4926	34/28891	4.9462850554612e-08	6.72045043658319e-07	3.36996004559187e-07	Cdc42bpa/Dync1h1/Sun1/Dctn1/Cdc42/Tacc1/Sun2/Syne2/Hook3/Fbxw11/Nudc/Pcm1/Pafah1b1/Kif1a/Lmnb1/Ptk2/Lmnb2/Slit1/Trim58/Syne3	20
GO:0032092	GO:0032092	positive regulation of protein binding	41/4926	104/28891	5.08222426922547e-08	6.89055057897314e-07	3.45525651329338e-07	B2m/Agrn/Lrrk2/Ripk2/Amfr/Plxnd1/Actr3/Dtx3l/Psen1/Ep300/Ide/Mapre1/Flot1/Apoe/Hspa4/Usp9x/Ran/Trim21/Abl1/Aktip/Cthrc1/Tmed2/Ppp2cb/Map1lc3b/Mark3/Ramp2/Sppl3/Eif2ak3/Nmd3/Stk3/Add2/Wnt5a/Hip1r/App/Rfng/Bdnf/Prkn/Hfe/Hsp90ab1/Plcl2/Dact1	41
GO:0043488	GO:0043488	regulation of mRNA stability	57/4926	166/28891	5.13887048629435e-08	6.9526532549801e-07	3.48639780937802e-07	Hnrnpu/Upf1/Tent4a/Vim/Tob1/Hnrnpa0/Dhx9/Pum2/Ythdf3/Syncrip/Npm1/Larp1/Fxr2/Dcp2/Alkbh5/Axin2/Cirbp/Zc3h14/Rock2/Ptbp1/Dhx36/Mov10/Traf2/Dcp1b/Larp4b/Caprin1/Cnot1/Rc3h2/Cnot7/Dcp1a/Eif4enif1/Tut7/Traf5/Brf1/Pabpc1/Ythdf1/Cnot2/Gigyf2/Pnpt1/Cnot8/Thrap3/Mex3d/Tnrc6c/Ikbke/Carhsp1/Elavl4/Rock1/Zfp36l2/Pan3/Exosc5/Fastkd5/Tent5c/Exosc9/Rbm47/Rbm38/Zfp36/Plekhn1	57
GO:0034394	GO:0034394	protein localization to cell surface	32/4926	72/28891	5.30928592990461e-08	7.16809487757437e-07	3.59443069603514e-07	Angpt1/Tax1bp3/Flna/Kcnab2/Ephb2/Hnrnpk/Ctnnb1/Vps54/Gga2/Nlgn2/Rab11b/Picalm/Unc50/Map1a/Lrig2/Gga1/Rab11fip5/Ank2/Ap3b1/Nedd4l/Mesd/Gpd1l/Tor1a/Abca7/Prrt1/Vcl/Washc1/Tmem35a/Arf6/Hfe/Tyrobp/Snx33	32
GO:0009117	GO:0009117	nucleotide metabolic process	132/4926	497/28891	5.39037774949868e-08	7.26228834191913e-07	3.64166387101249e-07	Pde1a/Atp2b2/Lrrk2/Oasl2/Nmnat2/Nme7/Dera/Snca/Dip2a/Cacnb4/Rora/Vdac1/Acsl6/Kcnab2/Rpe/Rhoa/Flcn/Ola1/Pgd/Cmpk2/Pank2/Npr2/Nudt4/Fasn/Lacc1/Ak3/Cs/Atp6v1b2/Nt5c2/Atp1b1/Nampt/Gpat4/Cyb5r4/Mfn1/Idh1/Parp1/Cmpk1/Shpk/Nudt3/Efl1/Gda/Pdha1/Fmo1/Idh3a/Gmps/Slc4a7/Gnai3/Slc25a25/Ran/Pank3/Suclg2/Gars/Map2k1/Stat3/Oga/Aldh1l1/Adk/Far1/Nmrk1/Pdhx/Abcd1/Acadsb/Impdh2/Ldha/Acot1/Mdh1/Mccc2/Atic/Pdk3/Sdha/…	132
GO:0003012	GO:0003012	muscle system process	121/4926	446/28891	5.42440091025256e-08	7.29280566822845e-07	3.65696673967154e-07	Fgf13/Prkg1/Sgcd/Yy1/Kcnn2/Agrn/Cert1/Nr3c1/Kcna1/Abat/Pak1/Setd3/Mtpn/Flna/Tomm70a/Calm3/Rhoa/Vps54/Ep300/Prkca/Tpm1/Kcnma1/Dock5/Akap6/Sumo1/Rock2/Atp1b1/Bbs2/Tmod2/Dbn1/Parp1/Glrx3/Pik3ca/Synm/Smad4/Scn4b/Nr4a1/Sulf2/Tnfrsf1a/Tshz3/Cxcr4/Inpp5f/Map2k1/Sulf1/Oga/Akap13/Adk/Akap9/Mef2a/Twf1/Smad3/Nfatc3/Rgs4/Zdhhc21/Dlg1/Atp8a2/Ank2/Pde4b/Itga2/Atp2a2/Sod1/Smad1/Vegfb/Tpm4/Cacna1h/Pdlim5/Large1/…	121
GO:0046782	GO:0046782	regulation of viral transcription	17/4926	26/28891	5.51929837571982e-08	7.4048662099354e-07	3.71315933446907e-07	Trim62/Dhx9/Map3k1/Mid2/Trim8/Mdfic/Trim21/Ubp1/Rsf1/Trim32/Ifitm3/Tarbp2/Trim11/Trim14/Zfp36/Trim13/Ifitm2	17
GO:0070646	GO:0070646	protein modification by small protein removal	47/4926	127/28891	5.66038204133207e-08	7.57829436974166e-07	3.80012463163817e-07	Usp24/Vcpip1/Otud4/Usp8/Usp7/Cyld/Cops2/Uspl1/Usp11/Usp25/Usp5/Cops7a/Usp31/Usp1/Usp12/Usp42/Mindy2/Usp16/Mindy4/Otud6b/Brcc3/Usp9x/Zranb1/Mindy3/Trim21/Usp15/Usp22/Yod1/Usp49/Otulin/Usp13/Psmd14/Usp47/Senp2/Ubxn1/Stambp/Usp39/Abraxas2/Tnip1/Tor1a/Usp18/Usp35/Eif3f/Bap1/Spata2/Otud7a/Otud1	47
GO:0045927	GO:0045927	positive regulation of growth	94/4926	324/28891	5.69912161935583e-08	7.61426394686019e-07	3.81816152349387e-07	Ahr/Csf1/Agrn/Nr3c1/Pak1/Erbb2/Mtpn/Sdcbp/Pum2/Hnrnpk/Eif4g2/Fgf2/Rhoa/Adnp/Megf8/Ddx3x/Ep300/Cep43/L1cam/Slc25a33/Picalm/Akap6/Rictor/Apoe/Bbs2/Dbn1/Ybx3/Afdn/Mecp2/Ppib/Ptk2b/Sfrp1/Plaa/Cdc42/Cxcr4/Gdi1/Cfl1/Syt4/Cdkl5/Smurf1/Rps6kb1/Prkdc/Tgfbr1/Sh3glb1/Golga4/Ntrk3/Eif4g1/Yap1/Anapc2/Dlg1/Bmpr2/Shtn1/Atp8a2/Mtm1/Rnd2/Usp47/Limk1/Rims2/Mapk1/Trim32/Nedd4l/Armc10/Pex5/Wnt5a/Cpne6/Ppm1f/Pafah1b1…	94
GO:0072521	GO:0072521	purine-containing compound metabolic process	128/4926	479/28891	5.85003628369808e-08	7.79964297034424e-07	3.91111956378108e-07	Pde1a/Atp2b2/Lrrk2/Oasl2/Nmnat2/Nme7/Kdm1a/Snca/Dip2a/Cacnb4/Rora/Vdac1/Acsl6/Kcnab2/Rpe/Rhoa/Flcn/Ola1/Pgd/Pank2/Npr2/Nudt4/Fasn/Lacc1/Ak3/Slc2a9/Cs/Atp6v1b2/Nt5c2/Atp1b1/Nampt/Gpat4/Cyb5r4/Mfn1/Idh1/Parp1/Shpk/Nudt3/Efl1/Gda/Pdha1/Fmo1/Idh3a/Gmps/Slc4a7/Gnai3/Macrod2/Slc25a25/Pcmt1/Ran/Pank3/Suclg2/Map2k1/Stat3/Oga/Aldh1l1/Adk/Far1/Pdhx/Abcd1/Acadsb/Impdh2/Ldha/Enpp4/Acot1/Icmt/Mdh1/Mccc2/Atic/…	128
GO:0021782	GO:0021782	glial cell development	50/4926	139/28891	6.25025494890042e-08	8.303285541092e-07	4.16367039451707e-07	Plec/Mal/Fgfr3/Slc25a46/Erbb2/Psen1/Adam22/Vim/Cspg5/Wasf3/Plp1/Raf1/B4galt6/Ifngr1/Mios/Sos1/Ncstn/Tspan2/Kras/Hdac11/Map2k1/Arhgef10/Ntrk3/Itgb4/Nfix/Sod1/Eif2b5/Pmp22/Pals1/Mapk1/Sox4/Mapk3/Akt2/B4galt5/Ckap5/Grn/Mxra8/Pten/Cntn1/Ppp3r1/Adgrg6/App/Tppp/Sox11/Tlr4/Naglu/Ncmap/Myrf/Pou3f1/S100a9	50
GO:0030902	GO:0030902	hindbrain development	60/4926	179/28891	6.25368301317236e-08	8.303285541092e-07	4.16367039451707e-07	Dlc1/Atp2b2/Atp1b2/Nrxn1/Gpr37l1/Slc25a46/Crkl/Flna/Rora/Sdf4/Ptpn11/Nav2/Ephb2/Fgf2/Ctnnb1/Socs7/Sez6l/Wls/Ldb1/Atg7/Lrp6/Bmp7/Fktn/Mecp2/Slc4a7/Usp9x/Abl1/Ulk1/Map2k1/Herc1/Nr2c2/Pou4f1/Cend1/Arl13b/Cplane1/Nfix/Smad1/Cdk5r1/Pcnt/Agtpbp1/Zbtb18/Faim2/Sptbn2/Rbfox2/Trnp1/Gabrb3/Cntn1/Grin1/Fcgr2b/Zfp365/Smad9/Ttll1/B4galt2/Naglu/Hap1/Gas1/Lmx1a/Gli1/Psmg1/Nog	60
GO:0007032	GO:0007032	endosome organization	31/4926	69/28891	6.2862595799877e-08	8.3292939434837e-07	4.17671226987003e-07	Washc4/Usp8/Sqstm1/Vps4b/Dnajc13/Synj1/Rab5c/Snx10/Dnm1/Tom1/Stx12/Aktip/Chmp2b/Chmp1a/Chmp4b/Tmem127/Stx6/Hook3/Plekha3/Vps4a/Tmem9/Washc1/Vps33b/Vps18/Plekhf2/Prkn/Aqp11/Chmp6/Pheta1/Hook1/Snx33	31
GO:0050772	GO:0050772	positive regulation of axonogenesis	40/4926	101/28891	6.34393382561084e-08	8.38838095332831e-07	4.20634136456671e-07	Pak1/Plxnc1/Plxnd1/Plxnb1/Eif4g2/Adnp/Nin/Megf8/Ep300/Stk25/L1cam/Picalm/Apoe/Dbn1/Plxnb3/Map6/Gdi1/Plxnb2/Map2k1/Trak1/Cdkl5/Smurf1/Golga4/Ntrk3/Anapc2/Bmpr2/Shtn1/Snap91/Rnd2/Limk1/Plxna1/Amigo1/Pafah1b1/Cyfip1/Map1b/Bdnf/Cdh4/Robo2/Chodl/Trpv2	40
GO:0016052	GO:0016052	carbohydrate catabolic process	57/4926	167/28891	6.51509023868796e-08	8.590961874494e-07	4.30792527129584e-07	Hexb/Gapdh/Dera/Git1/Prkaa2/Scarb2/Zbtb7a/Psen1/Hmgb1/Flcn/Pgk1/Ppp2ca/Eno2/Pgd/Ppp1cb/Ep300/Pfkfb2/Pfkp/Pgm1/Rb1cc1/Pgam1/Tpi1/Stat3/Prkaa1/Ldha/Foxk2/Prkag2/Arsb/Bpgm/Ids/Prkaca/Ppp1ca/Gm2a/Ucp2/Pkm/Man2b2/Pfkl/Pygl/Lipa/Naga/Fkrp/Aldoa/Eif6/Jmjd8/App/Mlx/Stbd1/Ctbs/Eno3/Ier3/Sirt6/Pgm2/Htr2a/Adra1b/Tkfc/Myc/Neu3	57
GO:0030433	GO:0030433	ubiquitin-dependent ERAD pathway	35/4926	83/28891	6.53732947879787e-08	8.590961874494e-07	4.30792527129584e-07	Man1c1/Amfr/Ufd1/Fbxo44/Bcap31/Ube2j1/Canx/Ubqln2/Ubqln1/Edem3/Marchf6/Calr/Man1a2/Psmc6/Yod1/Rnf121/Ecpas/Dnajc10/Rnf103/Eif2ak3/Edem1/Faf1/Clgn/Herpud1/Rnf5/Syvn1/Ubxn8/Trim25/Selenos/Dnajb9/Ube2g2/Wfs1/Tmub1/Tmem129/Trim13	35
GO:0034620	GO:0034620	cellular response to unfolded protein	35/4926	83/28891	6.53732947879787e-08	8.590961874494e-07	4.30792527129584e-07	Tmbim6/Parp8/Ccnd1/Amfr/Eif2ak2/Hspd1/Dnajc3/Tmem33/Ero1a/Atf6/Atf4/Creb3/Optn/Bag3/Eif2s1/Yod1/Tmed2/Dnajc10/Casp12/Parp6/Vapb/Ern1/Crebrf/Pmp22/Eif2ak3/Bak1/Herpud1/Hspb8/Abca7/Xbp1/Tbl2/Ermp1/Selenos/Wfs1/Serp1	35
GO:0061448	GO:0061448	connective tissue development	92/4926	316/28891	6.55858821416102e-08	8.60127325509502e-07	4.31309589802216e-07	Gli3/Adamts12/Bmp6/Mkx/Csf1/Bpnt2/Zbtb16/Norad/Bmpr1b/Fgfr3/Col3a1/Efemp1/Zbtb7a/Hoxc4/Zmpste24/Ptpn11/Pum2/Slc39a14/Fgf2/Ctnnb1/Ap1s2/Snx19/Vps13b/Carm1/Npr2/Ep300/Hspg2/Paxip1/Prkca/Mia3/Axin2/Por/Lrp6/Frzb/Bmp7/Bbs2/Parp1/Pik3ca/Ift80/Col11a1/Thra/Sulf2/Lnpk/Pgrmc2/Slc25a25/Sulf1/Col5a1/Zeb1/Ext2/Chaserr/Prkaa1/Tapt1/Tgfbr1/Smad3/Rarg/Rspo2/Tbl1xr1/Bmpr2/Trip11/Smad1/Large1/Trps1/Eif2ak3/Runx1…	92
GO:1902807	GO:1902807	negative regulation of cell cycle G1/S phase transition	33/4926	76/28891	6.59289116815703e-08	8.6286145023247e-07	4.32680612647041e-07	Ctdsp2/Ccnd1/Crlf3/Gpnmb/Cacnb4/Pkd2/Rbl2/Myo16/Zfp655/Prmt2/Cdc73/Acvr1/Dgkz/Fam107a/Prkdc/Cradd/Dlg1/Inhba/Dcun1d3/Gigyf2/Apc/Rbl1/Pten/Men1/Ctdsp1/Jade1/Susd2/Pml/Casp2/Rbm38/Gas1/Klf4/Dact1	33
GO:1903076	GO:1903076	regulation of protein localization to plasma membrane	45/4926	120/28891	6.82427351457245e-08	8.91325174113099e-07	4.46953705370755e-07	Nrxn1/Myo5a/Prnp/Actr3/Sqstm1/Ephb2/Appl1/Ap2m1/Epm2a/Ppfia1/Cltc/Sptbn1/Tmem59/Ppp2r5a/Wnk4/Clip3/Picalm/Tmed2/Stx8/Pgrmc1/Rab11fip2/Dlg1/Camk2a/Rer1/Ppp1r9b/Lgals3/Ar/Vps4a/Hectd1/Zdhhc7/Ptpn9/Csk/Arhgef16/Atp2b4/Wnk1/Kif5b/Tamalin/Itga3/Rhog/Arf6/Sirt6/Pls1/Epha2/Actb/Nkd2	45
GO:0048525	GO:0048525	negative regulation of viral process	41/4926	105/28891	6.97023828883404e-08	9.08539393217331e-07	4.55585750372015e-07	Stat1/Plscr2/Ifih1/Trim12a/Oasl2/Znfx1/Trim30a/Bst2/Trim62/Trim56/Eif2ak2/Trim12c/Apobec3/Zc3hav1/Trim5/Mid2/Ilf3/Trim8/Rad50/Nbn/Trim30d/Trim21/Ubp1/Vapb/Ciita/Tasor/Trim32/Ifitm3/Ppia/Rsad2/Trim25/Csnk2b/Trim11/Slpi/Isg15/Trim14/Zfp36/Ly6e/Trim13/Ifitm2/Cd74	41
GO:1903861	GO:1903861	positive regulation of dendrite extension	18/4926	29/28891	7.28779279425635e-08	9.48004364899918e-07	4.75375402721323e-07	Hnrnpk/Picalm/Afdn/Mecp2/Plaa/Cxcr4/Syt4/Smurf1/Sh3glb1/Rims2/Nedd4l/Wnt5a/Cpne6/Mul1/Rims1/Unc13a/Syt3/Prkn	18
GO:0051261	GO:0051261	protein depolymerization	47/4926	128/28891	7.47398217058219e-08	9.70256025504931e-07	4.8653346539801e-07	Fgf13/Mid1ip1/Asph/Wdr1/Mtpn/Map2/Capza2/Wdr47/Gak/Camsap2/Vps4b/Specc1l/Rhoa/Synj1/Nckap5/Swap70/Sptbn1/Camsap1/Tpm1/Add3/Map1a/Tmod2/Pik3ca/Nckap5l/Dmtn/Cfl1/Twf1/Avil/Taok1/Apc/Svil/Vps4a/Tmod1/Evl/Add2/Eps8/Map1b/Sh3gl2/Nes/Sh3bp1/Mid1/Clasp1/Trpv4/Sptb/Capg/Camsap3/Spef1	47
GO:0070050	GO:0070050	neuron cellular homeostasis	32/4926	73/28891	7.91076027408708e-08	1.02488294217617e-06	5.13926052893908e-07	Atp2b2/Hexb/Psen1/Tspoap1/Atp6v1c1/Atp6ap2/Fggy/Atp6v1b2/Map1a/Dctn1/Ncs1/Marcksl1/Atp6v0d1/Chmp2b/Prkaa1/Mink1/Tmem106b/Taok1/Atp2a2/Snapin/Car2/Atp6ap1/Grin1/P2ry1/App/Bap1/Kcnh1/Npy/Cx3cl1/Cnr1/P2ry2/Npy1r	32
GO:0010507	GO:0010507	negative regulation of autophagy	34/4926	80/28891	7.95833849092265e-08	1.02896824077191e-06	5.15974619901713e-07	Lrrk2/Snca/Pink1/Eif4g2/Fez1/Ep300/Clec16a/Nampt/Ubqln4/Mcl1/Rubcn/Stat3/Stk38l/Rnf41/Herc1/Scfd1/Eif4g1/Foxk2/Rraga/Mtm1/Mtmr9/Fez2/Rnf5/Wdr6/Wnk1/Ptk2/Washc1/Tspo/Cptp/Rragb/Rragd/Smcr8/Slc7a5/Lzts1	34
GO:0051236	GO:0051236	establishment of RNA localization	52/4926	148/28891	8.33954151428319e-08	1.0760861112897e-06	5.39601807182784e-07	Kpnb1/Ranbp2/Cpeb1/Ahctf1/G3bp2/Sidt2/Dhx9/Nup98/Xpo5/Npm1/Parp11/Hnrnpa1/Seh1l/Alkbh5/Kif5c/Ssb/Flot1/Tnks/Nup153/Fyttd1/Pom121/Chtop/Tomm20/Ran/Zc3h3/Poldip3/Cpsf6/Ddx19a/Ranbp17/Senp2/Nup155/Pnpt1/Nup93/Mcm3ap/Hnrnpa3/Nup107/Slbp/Rbm15b/Alyref/Nup133/Ncbp2/Wnk1/Nup54/Sec13/Rftn1/Thoc5/Ddx25/Zfp36/Magohb/Nxt2/Ddx39a/Nup210	52
GO:0006869	GO:0006869	lipid transport	120/4926	445/28891	8.79312370551759e-08	1.13233538802177e-06	5.67807924759168e-07	Bmp6/Plscr2/Pdzd8/Cert1/Tmf1/Cry1/Cry2/Abca5/Vapa/Vps13a/Scarb2/Ptpn11/Abcc4/Gramd1c/Pip4k2a/Acsl6/Vps4b/Atp11a/Arl8b/Relch/Abca9/Vps54/Vps13b/Hbp1/Pltp/Osbpl3/Lrp10/Tmem30a/Mapk9/Wnk4/Abca6/Got2/Osbpl8/Lrp6/Apoe/Atg9a/Atp11b/Abca13/Esyt1/Abca3/C2cd2l/Nus1/Esyt2/Osbpl2/Stard10/Atg2b/Stx12/Hdlbp/Atp9a/Slc25a17/Lcat/Abca1/Serac1/Xkr4/Pla2g5/Xkr6/Rps6kb1/Abcd1/Osbp/Irs2/Kdm5b/Atp8a2/Vapb/Inhba/Abcc1…	120
GO:0008090	GO:0008090	retrograde axonal transport	16/4926	24/28891	9.14262280234294e-08	1.17498276616083e-06	5.8919339017314e-07	Dlg2/Dync1h1/Map1a/Mecp2/Kif5a/Agbl4/Bsn/Sod1/Snapin/Kif1c/Fbxw11/Agtpbp1/Pafah1b1/Kif1a/Kif5b/Hap1	16
GO:0019221	GO:0019221	cytokine-mediated signaling pathway	121/4926	450/28891	9.23074301235303e-08	1.1839350987644e-06	5.93682524268179e-07	Nlrc5/Iigp1/Stat1/Irgm1/Irgm2/Angpt1/Zbp1/Csf1/Ifih1/Il1rap/Irf1/Oasl2/Casp1/Stat2/Il15/Ripk2/Adipor1/Otud4/Jak2/Jak1/Parp9/Ripk1/Il6st/Osmr/Cyld/Trim56/Ythdf3/Appl1/Usp25/Cpne1/Rps6ka5/Il15ra/Klf6/Tollip/Hipk1/Src/Rbm15/Bbs2/Socs5/Prmt2/Axl/Parp14/Ifngr1/Lsm14a/Traf2/Smad4/Ptk2b/Tbk1/Eif4e2/Cdc37/Tjp2/Tnfrsf1a/Kras/Cxcr4/Cnot7/Ctr9/Rabgef1/Stat3/Otulin/Yap1/Traf5/Rraga/Ppp2cb/Crebrf/Fer/Gigyf2/C…	121
GO:1902105	GO:1902105	regulation of leukocyte differentiation	102/4926	363/28891	9.26719477225363e-08	1.18623792563797e-06	5.94837273437018e-07	Gli3/Csf1/Irf1/Zbtb16/Cd44/Il15/Fgfr3/Ripk2/Zbtb1/Zbtb7a/Erbb2/Ripk1/Fbn1/Drosha/Cyld/Il27/Cbfb/Hmgb1/Smarce1/Tmem176a/Ctnnb1/Rhoa/Il15ra/Jun/Prkca/Sox13/Cd46/Ubash3b/Socs5/Fbxw7/Axl/Tmem64/Hsp90aa1/Phf10/Loxl3/Sfrp1/Tjp2/Sos1/Smarcd3/Rc3h2/Abl1/Smarcc1/Zeb1/Prkdc/Sos2/Rnf41/Pou4f1/Ap3b1/Cd24a/Duxbl1/Apc/Smarca2/Arid1a/Ap3d1/Lyn/Car2/Tmem176b/Runx1/Ndfip1/Sh3rf1/Sox4/Malt1/Zbtb7b/Nedd9/Sh2b3/Gas6…	102
GO:0022409	GO:0022409	positive regulation of cell-cell adhesion	100/4926	354/28891	9.30638706941963e-08	1.18888167880853e-06	5.96162979599014e-07	Gli3/H2-K1/H2-Q4/Magi1/B2m/Irgm1/H2-D1/H2-Q7/Cd274/H2-T22/Irf1/Zbtb16/Cd44/Il15/Cd81/Ripk2/Zbtb1/Jak2/Cd47/Jak1/Il6st/Cyld/Cbfb/Hmgb1/Smarce1/Cd55/Rhoa/Hspd1/Capn1/Lgals8/Sox13/H2-T23/L1cam/Cd46/Vcam1/Bmp7/Flot1/Socs5/Afdn/Tjp1/Hsp90aa1/Cd209c/Phf10/Smarcd3/Bmi1/Abl1/Slc7a1/Ets1/Smarcc1/Adk/Ephb4/Ap3b1/Cd24a/Smarca2/Podxl/Arid1a/Ap3d1/Runx1/Sox4/Malt1/Wnt5a/Rela/Zbtb7b/Rps3/Ank3/Coro1a/Xbp1/Kif26…	100
GO:0030307	GO:0030307	positive regulation of cell growth	67/4926	210/28891	9.59713504779939e-08	1.22358701911605e-06	6.13565921754256e-07	Nr3c1/Pak1/Erbb2/Mtpn/Sdcbp/Pum2/Hnrnpk/Eif4g2/Rhoa/Adnp/Megf8/Ddx3x/Ep300/Cep43/L1cam/Slc25a33/Picalm/Akap6/Rictor/Apoe/Dbn1/Afdn/Mecp2/Ptk2b/Sfrp1/Plaa/Cdc42/Cxcr4/Gdi1/Cfl1/Syt4/Cdkl5/Smurf1/Tgfbr1/Sh3glb1/Golga4/Ntrk3/Eif4g1/Yap1/Anapc2/Bmpr2/Shtn1/Rnd2/Usp47/Limk1/Rims2/Trim32/Nedd4l/Wnt5a/Cpne6/Pafah1b1/Hbegf/Ptk2/Mul1/Cyfip1/Rims1/Map1b/Sphk1/Bdnf/Unc13a/Cdh4/Syt3/Prkn/Smad7/Exosc9/Trpv2/E…	67
GO:0035249	GO:0035249	synaptic transmission, glutamatergic	47/4926	129/28891	9.82475431871672e-08	1.25012201281608e-06	6.26871855548863e-07	Grik2/Nrxn1/Lrrk2/Myo5a/Nr3c1/Nlgn3/Unc13b/Stxbp1/Pak1/Reln/Cacnb4/Psen1/Vps54/Cdh2/Nlgn2/Dtnbp1/Peg13/Zzef1/Mapk8ip2/Iqsec2/Rab3gap1/Ptk2b/Tshz3/Atad1/Dgkz/Gria3/Aph1b/Aph1c/Prkaca/Slc17a6/Frrs1l/Grin2b/Ngfr/Grin1/Ntrk1/Plat/Gria2/Unc13a/Prkn/Grm4/Mef2c/Unc13c/Htr2a/Dgki/Adcyap1/Cnr1/Grik1	47
GO:0019884	GO:0019884	antigen processing and presentation of exogenous antigen	28/4926	60/28891	9.9912028235219e-08	1.26563000132387e-06	6.34648313712184e-07	H2-K1/H2-Q4/B2m/H2-D1/H2-Q7/Tapbp/H2-T22/Tap2/Psme2/Pikfyve/H2-T23/Psme1/Ap3b1/Mfsd6/Ap3d1/Unc93b1/Cd1d1/H2-Q6/Fcgr2b/Mr1/H2-Ab1/H2-M3/H2-Aa/H2-Eb1/H2-DMa/H2-DMb1/Ctss/Cd74	28
GO:0061572	GO:0061572	actin filament bundle organization	59/4926	177/28891	1.00058383076751e-07	1.26563000132387e-06	6.34648313712184e-07	Dlc1/Sdc4/Phactr1/Kank4/Actg1/Pak1/Cd47/Cul3/Myh9/Flna/Rac1/Pfn2/Cgnl1/Rhoa/Map3k1/Swap70/Ppfia1/Tpm1/Src/Rock2/Marcks/Dbn1/Pls3/Tjp1/Ptk2b/Gas7/Cdc42/Sorbs3/Abl1/Dmtn/Fam107a/Cfl1/Arhgef10/Alms1/Tgfbr1/Smad3/Shtn1/Limk1/Wasf2/Synpo2/Evl/Met/Add2/Tgfb3/Ppm1e/Ppm1f/Eps8/Arhgap6/Fscn1/Shank1/Tesk1/Rflnb/Prkn/Actn1/Clasp1/Pls1/Coro1b/Cx3cl1/Rhpn2	59
GO:2001235	GO:2001235	positive regulation of apoptotic signaling pathway	59/4926	177/28891	1.00058383076751e-07	1.26563000132387e-06	6.34648313712184e-07	Bmpr1b/Siah1a/Mal/Jak2/Gsdme/Ripk1/Itm2c/Maged1/Cyld/Serinc3/Flcn/Bcap31/Mapk9/Bclaf1/Dab2ip/Fbxw7/Mcl1/Ppp2r1a/Traf2/Fbh1/Sfrp1/Mapk8/Tgfbr1/Sh3glb1/Cradd/Sfpq/Trp63/Inhba/Apaf1/Sod1/Ret/Ppp1ca/Trps1/Eif2ak3/Faf1/Stk3/Wnt5a/Ngfr/Rps3/Ctnna1/Nox1/Pten/App/Trim39/Bbc3/Pml/Casp2/Dapk3/Bid/Eef1e1/Tlr4/Tnfsf10/Fas/Ctss/Runx3/Unc5b/S100a9/Myc/Steap3	59
GO:0045786	GO:0045786	negative regulation of cell cycle	110/4926	400/28891	1.0110375163298e-07	1.27145461980803e-06	6.37569060135011e-07	Stk33/Ctdsp2/Zwint/Cry1/Fgfr3/Baz1b/Ccnd1/Cdkn1b/Ercc6/Crlf3/Prkacb/Gpnmb/Cacnb4/Parp9/Dtx3l/Btg1/Ptpn11/Timp2/Pkd2/Gmnc/Cdc5l/Tiprl/Smarca5/Rbl2/Myo16/Ctnnb1/Npm1/Rad21/Epm2a/Map3k20/Npr2/Lats1/Zfp655/Dync1li1/Lcmt1/Bmp7/Tnks/Dab2ip/Prmt2/Rad50/Cdc73/Rps6ka2/Nbn/Brcc3/Nr4a1/Acvr1/Rad17/Abl1/Dgkz/Fam107a/Zfp207/Ets1/Prkdc/Cradd/Taok1/Rhob/Dlg1/Inhba/Heca/Dcun1d3/Usp47/Ppp2r5b/Gigyf2/Prkaca/Apc/Ma…	110
GO:0015748	GO:0015748	organophosphate ester transport	48/4926	133/28891	1.01113652908482e-07	1.27145461980803e-06	6.37569060135011e-07	Plscr2/Vapa/Scarb2/Cd47/Slc25a36/Abcc4/Abcc5/Atp11a/Slc25a23/Lrrc8c/Pltp/Tmem30a/Slc25a33/Osbpl8/Apoe/Atp11b/Lrrc8a/Abca3/Osbpl2/Slc25a25/Atp9a/Slc25a17/Abca1/Epg5/Xkr4/Xkr6/Osbp/Atp8a2/Abcc1/Pitpnm1/Atp8b2/Xrcc4/Slc35b2/Atp9b/Pitpnm2/Spns1/Abca7/G6pc3/Osbpl5/Slc25a24/Atp8b1/Slc25a32/Ano3/Cptp/Atp10a/Prelid3b/Atp8b5/Abcb1b	48
GO:0099072	GO:0099072	regulation of postsynaptic membrane neurotransmitter receptor levels	48/4926	133/28891	1.01113652908482e-07	1.27145461980803e-06	6.37569060135011e-07	Dlg2/Gphn/Dnm3/Git1/Sacm1l/Erbb2/Mapk10/Adam22/Ywhae/Ap2m1/Synj1/Ppfia1/Snx27/Slc9a6/Tnik/Snap47/Iqsec2/Hsp90aa1/Nbea/Erbin/Clstn1/Stx12/Atad1/Stx1b/Map2k1/Vps35/Dlg3/Snap25/Rapgef4/Ctnnd1/Nptxr/Dlg1/Camk2a/Gpc4/Frrs1l/Nedd4/Lhfpl4/Nptx2/Eps8/Cplx1/Ppp3r1/Tamalin/Prkn/Gsg1l/Nptx1/Hap1/Shisa6/Nrxn3	48
GO:0032606	GO:0032606	type I interferon production	50/4926	141/28891	1.05141188944917e-07	1.31951163347114e-06	6.61667179373203e-07	Stat1/Gbp3/Gbp4/Irgm1/Gbp7/Irgm2/Yy1/Ifih1/Xaf1/Irf1/Gapdh/Cul3/Ptpn11/Trim56/Tomm70a/Hmgb1/Ufd1/Dhx9/Nmi/Hspd1/Tlr3/Ppme1/Ddx3x/Zc3hav1/Flot1/Atg9a/Dhx36/Ilrun/Hsp90aa1/Tbk1/Irf8/Rab2b/Rnf135/Morc3/Ap3b1/Irf9/Polr3f/Ap3d1/Ikbke/Ddx56/Irf7/Nlrx1/Peli3/Rnf125/Isg15/Tlr4/Tradd/Tyrobp/Arrdc4/Lrrc55os	50
GO:0045017	GO:0045017	glycerolipid biosynthetic process	69/4926	219/28891	1.07452356134062e-07	1.34588273415574e-06	6.74890929254852e-07	Srebf1/Dgkb/Bpnt2/Inpp4a/Pik3r3/Cds2/Pip4k2a/Acsl6/Fgf2/Socs7/Gk/Pigp/Etnk1/Dgke/Inpp1/Gpat4/Ttc7b/Socs5/Impa1/Pgs1/Pip4k2c/Agpat1/Agmo/Pik3ca/Pik3cb/Lpin1/Ttc7/Dgkz/Lcat/Pigk/Far1/Pla2g5/Hdhd5/Cnep1r1/Avil/Sh3glb1/Pigu/Lpgat1/Dgka/Pigm/Dgkh/Pld1/Pigq/Smg1/Selenoi/Pigs/Pgap1/Socs6/Cept1/Acsl5/Pla2g4a/Pik3cd/Abhd5/Dhrs7b/Tamm41/Socs1/Nr1h3/Pigg/Fitm2/Ajuba/Sh3yl1/Pigo/Ang/Pdgfa/Htr2a/Dgki/Pla2g15/…	69
GO:0032456	GO:0032456	endocytic recycling	36/4926	88/28891	1.08111577774514e-07	1.35150009408959e-06	6.77707746180651e-07	Ankrd50/Rab7/Vps26a/Vps50/Vps13b/Acap2/Vps39/Snx27/Rab11b/Rab12/Ndrg4/Trarg1/Ehd4/Stx12/Atp9a/Inpp5f/Epg5/Hgs/Vps35/Snx12/Rab11fip4/Stx6/Snx30/Atp6ap1/Dennd1b/Snx17/Snx7/Cmtm6/Fcgr2b/Ccdc22/Sorl1/Tamalin/Washc1/Arl4c/Arf6/Bves	36
GO:0032868	GO:0032868	response to insulin	79/4926	262/28891	1.09717411548185e-07	1.36890614836286e-06	6.86435986646947e-07	Srebf1/Myo5a/Cry1/Cry2/Adipor1/Cpeb1/Pak1/Pik3r3/Ptpn11/Pip4k2a/Zfp106/Sesn3/Sp1/Hnrnpk/Slc39a14/Appl1/Socs7/Bcar1/Akt3/Prkca/Nucks1/Cpeb2/Scap/Gnai2/Slc25a33/Raf1/Sgcb/Src/Ide/Osbpl8/Marcks/Ptprj/Zfp592/Pip4k2c/Parp1/Ctsd/Trarg1/Pik3ca/Ywhag/Sos1/Uso1/Lpin1/Map2k1/Smarcc1/Prkaa1/Rps6kb1/Prkdc/Sos2/Ncoa5/Irs2/Lonp1/Fer/Apc/Appl2/Vgf/Mapk1/Pkm/Zdhhc7/Atp2b1/Eif4ebp2/Mapk3/Akt2/Rela/Zbtb7b/Kbtbd2/W…	79
GO:0050435	GO:0050435	amyloid-beta metabolic process	27/4926	57/28891	1.14494301311446e-07	1.42338750472284e-06	7.13755583137585e-07	Prnp/Psen1/Sp1/Ide/Picalm/Rock2/Apoe/Ifngr1/Tmed10/Ncstn/Bace1/Aph1a/Aph1b/Rtn3/Aph1c/Dyrk1a/Rtn4/Rela/Abca7/Rock1/Bace2/Rtn2/Sorl1/Chrna7/Unc13a/Hap1/Slc2a13	27
GO:0031397	GO:0031397	negative regulation of protein ubiquitination	34/4926	81/28891	1.14749936058273e-07	1.42338750472284e-06	7.13755583137585e-07	Gbp4/Per2/Parp10/Adgrb1/Cry1/Dtx3l/Sqstm1/Psen1/Spopl/Marchf7/Gclc/Gtpbp4/Gnl3l/Plaa/Abl1/Ivns1abp/Hdac8/Limk1/Senp2/Ubxn1/Ppia/Sox4/Rps3/Mad2l2/Wnk1/Bag5/Tspo/Minar1/Peli3/Smad7/Isg15/Mad2l1/Bag2/Fbxo5	34
GO:1901880	GO:1901880	negative regulation of protein depolymerization	34/4926	81/28891	1.14749936058273e-07	1.42338750472284e-06	7.13755583137585e-07	Fgf13/Mid1ip1/Mtpn/Map2/Capza2/Wdr47/Camsap2/Specc1l/Swap70/Sptbn1/Camsap1/Tpm1/Add3/Map1a/Tmod2/Pik3ca/Dmtn/Cfl1/Twf1/Avil/Taok1/Apc/Svil/Tmod1/Evl/Add2/Eps8/Map1b/Mid1/Clasp1/Sptb/Capg/Camsap3/Spef1	34
GO:0044409	GO:0044409	entry into host	40/4926	103/28891	1.19275606567032e-07	1.47666885118606e-06	7.40473436420003e-07	Trim12a/Trim30a/Ctsb/Pikfyve/Trim62/Trim56/Hmgb1/Exoc2/P4hb/Trim12c/Nectin3/Trim5/Mid2/Bsg/Trim8/Axl/Rad50/Trim34a/Nbn/Trim30d/Cd209c/AU040320/Trim21/Ciita/Tpcn2/Ifitm3/Smpd1/Gas6/Trim68/Trim25/Trim11/Lgals1/Vps18/Cav2/Fuca2/Trim58/Ly6e/Nectin4/Ifitm2/Cd74	40
GO:0043487	GO:0043487	regulation of RNA stability	60/4926	182/28891	1.21868810628006e-07	1.50586644038036e-06	7.55114524832288e-07	Hnrnpu/Upf1/Tent4a/Vim/Tob1/Hnrnpa0/Dhx9/Pum2/Ythdf3/Syncrip/Npm1/Larp1/Fxr2/Dcp2/Alkbh5/Axin2/Cirbp/Zc3h14/Rock2/Ptbp1/Dhx36/Mov10/Traf2/Dcp1b/Larp4b/Caprin1/Cnot1/Rc3h2/Cnot7/Dcp1a/Eif4enif1/Tut7/Traf5/Brf1/Pabpc1/Ythdf1/Cnot2/Gigyf2/Pnpt1/Cnot8/Naf1/Trdmt1/Thrap3/Mex3d/Tnrc6c/Ikbke/Carhsp1/Elavl4/Rock1/Zfp36l2/Pan3/Exosc5/Fastkd5/Tent5c/Exosc9/Rbm47/Ang/Rbm38/Zfp36/Plekhn1	60
GO:0039531	GO:0039531	regulation of viral-induced cytoplasmic pattern recognition receptor signaling pathway	37/4926	92/28891	1.22379564936509e-07	1.50637264863307e-06	7.55368362220495e-07	Gbp5/Gbp2/Ddx60/Irgm1/Irgm2/Trim30a/Ufd1/Pum2/Eif2ak2/Ppp2ca/Ddx3x/Zc3hav1/Src/Fbxl2/Flot1/Ubqln1/Lamp2/Brcc3/Erbin/Usp15/Mapk8/Hcfc2/Ankrd17/Rtn4/Tarbp2/Slc15a4/Casp4/Rsad2/Trim11/Nlrx1/Cptp/Peli3/Rnf125/Tlr4/Tkfc/Cd36/Tspan6	37
GO:0097581	GO:0097581	lamellipodium organization	37/4926	92/28891	1.22379564936509e-07	1.50637264863307e-06	7.55368362220495e-07	Cd44/Arhgef4/Actr3/Ablim1/Rac1/Vav2/Akirin1/Golph3/Actr2/Wasf3/Src/Plxnb3/Hsp90aa1/Arpc5/Snx2/Cdc42/Spata13/Dmtn/Cfl1/Twf1/Avil/Fer/Wasf2/Pmp22/Whamm/P2ry12/Wasf1/Parvb/Cyfip1/Fscn1/Vcl/Ajuba/Coro1b/Epha2/Slit2/Spef1/Ablim3	37
GO:0002790	GO:0002790	peptide secretion	94/4926	329/28891	1.25398951156516e-07	1.54058136736922e-06	7.72522274214872e-07	Ildr2/Epha5/Per2/Srebf1/Myo5a/Sybu/Selenot/Jak2/Abat/Tbc1d1/Myh9/Cpe/Fbn1/Ube2q1/Midn/Prkar1a/Rac1/Ptpn11/Sidt2/Snx19/Ccdc186/Trpc1/Gnao1/Atg7/Nlgn2/Rab11b/Rfx3/Pfkfb2/Raf1/Cyb5r4/Ptbp1/Smad2/Cask/Glud1/Cdk16/C2cd2l/Sfrp1/Ppp3cb/Rest/Slc16a1/Slc25a22/Hadh/Pde1c/Hcfc1/Abca1/Oga/Kcnb1/Osbp/Snap25/Anxa5/Rapgef4/Irs2/Rab1a/Ensa/Aimp1/Rab11fip2/Rab3a/Rab11fip5/Gnaz/Gna11/Prkaca/Rims2/Vgf/Ucp2/Sox4/Pfk…	94
GO:0006790	GO:0006790	sulfur compound metabolic process	87/4926	298/28891	1.28583664965458e-07	1.57668650750188e-06	7.90627143945806e-07	Angpt1/Hexb/Ndnf/Bpnt2/Xylt1/Snca/Dip2a/Ahcyl1/Vdac1/Acsl6/Sp1/Ctnnb1/Tpst1/Fasn/Cs/Gclc/Gpat4/Mms19/Glrx3/Pdha1/Fmo1/Sulf2/Pcmt1/Suclg2/Sulf1/Far1/Sult5a1/Ext2/Pdhx/Abcd1/Hgsnat/Chpf/Acadsb/Mtr/Arsg/Acot1/Arsb/Icmt/Dnmt1/Enoph1/Ids/Sqor/Pdk3/Mthfd1/Mmut/Acot8/Tpk1/Gpc1/Glce/Ndufab1/Slc35b2/Ehhadh/Ahcyl2/Sult4a1/Ciao1/Acot9/Apip/Mtap/Mthfd2l/Hs6st2/Slc35d2/Pxylp1/Acsl5/Xylt2/Chst2/Hs6st1/Csgalnac…	87
GO:0009914	GO:0009914	hormone transport	112/4926	411/28891	1.30022603335966e-07	1.59128808243044e-06	7.97949082345071e-07	Ildr2/Epha5/Per2/Bmp6/Srebf1/Myo5a/Tmf1/Cry1/Sybu/Cry2/Selenot/Jak2/Abat/Tbc1d1/Myh9/Cpe/Fbn1/Ube2q1/Midn/Prkar1a/Rac1/Ptpn11/Ywhaz/Sidt2/Snx19/Ccdc186/Trpc1/Gnao1/Atg7/Nlgn2/Slc7a8/Rab11b/Wnk4/Rfx3/Pfkfb2/Raf1/Cyb5r4/Ptbp1/Smad2/Cask/Glud1/Cdk16/Smad4/C2cd2l/Sfrp1/Crym/Ppp3cb/Rest/Slc16a1/Slc25a22/Hadh/Pde1c/Hcfc1/Oga/Kcnb1/Osbp/Snap25/Anxa5/Rapgef4/Irs2/Rab1a/Ensa/Aimp1/Kdm5b/Rab11fip2/Rab3a/Ra…	112
GO:0000725	GO:0000725	recombinational repair	57/4926	170/28891	1.30373099651339e-07	1.59253845345531e-06	7.9857607906735e-07	Yy1/Kdm1a/Ercc6/Epc2/Ep400/Rif1/Rad21/Actr2/Sfr1/Nucks1/Wrn/Ppp4r2/Mcm9/Morf4l2/Ubqln4/Ube2n/Parp1/Mms19/Nbn/Fbh1/Abl1/Ppp4c/Psmd14/Meaf6/Xrcc5/Exd2/Sfpq/Nsmce2/Samhd1/Nsmce1/Ercc4/Rtel1/Rbbp8/Terf2ip/Klhl15/Ap5z1/Mad2l2/Xrcc2/Fancm/Helb/Zfp365/Dmap1/Slx1b/Mcm4/Timeless/Brca2/Yeats4/Ruvbl2/Ruvbl1/Sirt6/Shld3/Mms22l/Actb/Tonsl/Dmc1/Swsap1/Kdm4d	57
GO:0050775	GO:0050775	positive regulation of dendrite morphogenesis	29/4926	64/28891	1.3216676239268e-07	1.61137917723242e-06	8.08023732458749e-07	Bhlhb9/Reln/Actr3/Ephb2/Il1rapl1/Pias2/Rab21/Actr2/Wls/Cux2/Marcks/Mfn1/Dbn1/Tnik/Cask/Dhx36/Afdn/Caprin1/Stau2/Cdkl5/Sh3glb1/Fbxw8/Anapc2/Parp6/Pak3/Met/Wnt5a/Pafah1b1/Ss18l1	29
GO:0000724	GO:0000724	double-strand break repair via homologous recombination	56/4926	166/28891	1.32563062948174e-07	1.61314406581905e-06	8.08908733260106e-07	Yy1/Kdm1a/Ercc6/Epc2/Ep400/Rif1/Rad21/Actr2/Sfr1/Nucks1/Wrn/Ppp4r2/Mcm9/Morf4l2/Ubqln4/Ube2n/Parp1/Mms19/Nbn/Fbh1/Abl1/Ppp4c/Psmd14/Meaf6/Exd2/Sfpq/Nsmce2/Samhd1/Nsmce1/Ercc4/Rtel1/Rbbp8/Terf2ip/Klhl15/Ap5z1/Mad2l2/Xrcc2/Fancm/Helb/Zfp365/Dmap1/Slx1b/Mcm4/Timeless/Brca2/Yeats4/Ruvbl2/Ruvbl1/Sirt6/Shld3/Mms22l/Actb/Tonsl/Dmc1/Swsap1/Kdm4d	56
GO:0017015	GO:0017015	regulation of transforming growth factor beta receptor signaling pathway	49/4926	138/28891	1.33965164063435e-07	1.62711855518714e-06	8.1591622052192e-07	Zbtb7a/Trim33/Fbn1/Sdcbp/Flcn/Strap/Ep300/Lats1/Snx25/Suds3/Onecut2/Ldlrad4/Hdac2/Spred1/Smad2/Htra1/Smad4/Brms1l/Rnf111/Lemd3/Usp15/Zeb1/Smurf2/Smurf1/Smad3/Ppm1a/Itga8/Pals1/Fam89b/Veph1/Arid4b/Spred3/Tgfb3/Xbp1/Smad6/Tgfb1i1/Gipc1/Men1/Tgfbr3l/Itga3/Ing2/Eid2/Fermt1/Smad7/Cav2/Htra3/Il17rd/Cited2/Ltbp1	49
GO:0030177	GO:0030177	positive regulation of Wnt signaling pathway	50/4926	142/28891	1.35580273211886e-07	1.64362248035506e-06	8.24192089667321e-07	Lrrk2/Reck/Spin1/Fgfr3/Usp8/Rnf146/Wnk2/Ubr5/Fgf2/Adnp/Atp6ap2/Map3k1/Ddx3x/Wls/Csnk1d/Src/Tnks/Cdc73/Mllt3/Crbn/Thra/Sfrp1/Sulf2/Zranb1/Abl1/Sulf1/Vps35/Smad3/Rspo2/Gprc5b/Ppm1a/Tbl1xr1/Yap1/Atp6v0c/Usp47/Sox4/Wnt5a/Tmem9/Ccar2/Wnk1/Gskip/Ruvbl1/Dapk3/Eda/Lypd6/Col1a1/Lmx1a/Tmem198/Dact1/Scel	50
GO:0001666	GO:0001666	response to hypoxia	72/4926	233/28891	1.36122122735294e-07	1.64707768509706e-06	8.25924697033414e-07	Ndnf/Casp1/Itpr2/Tmbim6/Hif3a/Cpeb1/Abat/Pak1/Limd1/Rora/Pink1/Gnb1/P4hb/Pgk1/Egln1/Ep300/Alkbh5/Cpeb2/Scap/Kcnma1/Raf1/Fundc1/Rock2/Atp1b1/Ubqln1/Prmt2/Mecp2/Smad4/Hp1bp3/Pik3cb/Rest/Birc2/Map2k1/Stat3/Slc11a2/Smad3/Nfatc3/Kdm6a/Pdk3/Cd24a/Vegfb/Hmox2/Sod3/Hyou1/Ucp2/Grin2b/Npepps/Rtn4/Tgfb3/Tbl2/Sdhd/Slc8a3/Pten/Plat/Vegfd/Bnip3/Usf1/Pml/Nol3/Acot2/Ajuba/Chrnb2/Ang/Ndp/Ado/Plekhn1/Cited2/Nr4a2/…	72
GO:0022898	GO:0022898	regulation of transmembrane transporter activity	86/4926	294/28891	1.37760783460967e-07	1.66376629818302e-06	8.34293177665289e-07	Rasgrf1/Fgf13/Hecw2/Atp1b2/Agrn/Nrxn1/Ahnak/Myo5a/Prnp/Nlgn3/Plcg1/Kcna1/Asph/Reln/Snca/Cacnb4/Wnk2/Ripk1/Fgf12/Pink1/Ahcyl1/Pkd2/Calm3/Ephb2/Ywhae/Grk6/Snx27/Prkca/Nlgn2/Akap6/Sumo1/Atp1b1/Tmem168/Ubqln1/Ywhah/Clcn2/Mapk8ip2/Scn4b/Ptk2b/Crbn/Stim2/Cfl1/Akap9/Cacnb3/Mink1/Rgs9/Hecw1/Dlg1/Ank2/Pde4b/Oprm1/Tcaf1/Pirt/Rph3a/Nr3c2/Nedd4/Slmap/Nedd4l/Amigo1/Jph3/Gpd1l/Ank3/Pten/Kif5b/Prrt1/App/Shank1/…	86
GO:0019318	GO:0019318	hexose metabolic process	78/4926	259/28891	1.39142930368309e-07	1.67730002340595e-06	8.41079644390944e-07	Per2/Nr3c1/Cry1/Ppp4r3a/Gapdh/Man1c1/Ranbp2/Hectd4/Ddb1/Adipor1/Pgm2l1/Fbn1/Zmpste24/Usp7/Midn/Rora/Hmgb1/Slc39a14/Pgk1/Eno2/Ep300/Cyp2j6/Lcmt1/Atf4/Pfkfb2/Src/Pfkp/Pgm1/Pik3ca/Pdha1/Pgam1/Tpi1/Nfe2l1/Dyrk2/Ppp4r3b/Prkaa1/Galk2/Irs2/Ldha/Foxk2/Mdh1/Pdk3/Prkaca/Pkm/Man2b2/G6pdx/Pfkl/Oma1/B4galt1/Akt2/Lipa/Kbtbd2/Wdtc1/Dusp12/Pofut1/G6pc3/Aldoa/Slc35b4/Slc25a10/Foxo1/Man2a1/C1qtnf12/C1qtnf1/Eno3/Us…	78
GO:0030098	GO:0030098	lymphocyte differentiation	128/4926	486/28891	1.41667943243886e-07	1.70453380867363e-06	8.54735986195463e-07	Ahr/Gli3/B2m/Yy1/Irf1/Zbtb16/Cd44/Il15/Ripk2/Zbtb1/Zbtb7a/Erbb2/Fnip1/Drosha/Rora/Cyld/Il27/Cbfb/Hmgb1/Top2b/Smarce1/Ctnnb1/Tpd52/Rhoa/Il15ra/Lgals8/Ep300/Patz1/Sox13/Sp3/Kmt2a/Cd46/Ptprj/Socs5/Axl/Hsp90aa1/Ptk2b/Irf8/Phf10/Loxl3/Sfrp1/Sos1/Smarcd3/Bmi1/Ppp3cb/Rc3h2/Abl1/Stat3/Smarcc1/Prr7/Zeb1/Prkdc/Sos2/Rnf41/Mink1/Nfatc3/Kdelr1/Ap3b1/Cebpg/Cd24a/Hdac7/Duxbl1/Apc/Smarca2/Arid1a/Irf2bp2/Ap3d1/Xr…	128
GO:0000266	GO:0000266	mitochondrial fission	25/4926	51/28891	1.44919298291195e-07	1.74038850176299e-06	8.72715269622711e-07	Irgm1/Irgm2/Stat2/Ddhd1/Ppp2r2b/Slc25a46/Mtfr1l/Pink1/Gdap1/Tmem135/Mfn1/Ddhd2/Lpin1/Vps35/Mff/Ap3b1/Ucp2/Mief2/Marchf5/Pgam5/Mul1/Mtfr1/Bnip3/Prkn/Mtfp1	25
GO:0034728	GO:0034728	nucleosome organization	36/4926	89/28891	1.5185760378402e-07	1.82030432348957e-06	9.12788941584222e-07	Smyd3/Brd2/Smarce1/Smarca5/Shprh/Npm1/Tspyl4/Tspyl1/Ssrp1/Kat6a/Hp1bp3/Smarcd3/Anp32b/Ubn1/Hira/Smarcc1/Nap1l1/Nap1l3/Cabin1/Naa60/Tspyl2/Cebpg/Rsf1/Spty2d1/Smarca2/Set/Arid1a/Chd2/Mcm3ap/H1f0/Nap1l5/Atrx/Nap1l2/Pole3/Macroh2a2/Chaf1a	36
GO:0007528	GO:0007528	neuromuscular junction development	28/4926	61/28891	1.54671003406479e-07	1.85056930008535e-06	9.27965269848375e-07	Col4a5/Agrn/Lrrk2/Gphn/Unc13b/Pak1/Erbb2/Cacnb4/Crkl/Dctn1/Ppfibp2/Afg3l2/Cacnb3/Spg11/Rer1/Large1/Pmp22/Nedd4/Mesd/Ptn/Six4/App/Unc13a/Six1/Unc13c/Sptbn4/Cacna2d2/Sorbs2	28
GO:2000779	GO:2000779	regulation of double-strand break repair	47/4926	131/28891	1.67573154109468e-07	2.00120416630171e-06	1.00350090327242e-06	Kdm1a/Ercc6/Epc2/Ep400/Parp3/Smarce1/Rif1/Dek/Actr2/Nsd2/Ppp4r2/Morf4l2/Ubqln4/Ube2n/Parp1/Mms19/Fbh1/Phf10/Smarcd3/Abl1/Ppp4c/Bcl7b/Smarcc1/Ppp4r3b/Prkdc/Meaf6/Slf1/Fh1/Smarca2/Arid1a/Rtel1/Kmt5b/Terf2ip/Klhl15/Mad2l2/Helb/Zfp365/Dmap1/Timeless/Yeats4/Ruvbl2/Pml/Ruvbl1/Sirt6/Shld3/Actb/Kdm4d	47
GO:2000134	GO:2000134	negative regulation of G1/S transition of mitotic cell cycle	30/4926	68/28891	1.67923615791439e-07	2.00166198526115e-06	1.00373047592027e-06	Ctdsp2/Ccnd1/Crlf3/Gpnmb/Cacnb4/Pkd2/Rbl2/Myo16/Zfp655/Prmt2/Cdc73/Acvr1/Dgkz/Fam107a/Prkdc/Cradd/Dlg1/Inhba/Dcun1d3/Gigyf2/Apc/Rbl1/Pten/Ctdsp1/Jade1/Pml/Casp2/Rbm38/Klf4/Dact1	30
GO:0032006	GO:0032006	regulation of TOR signaling	54/4926	159/28891	1.71629120808956e-07	2.04203627411472e-06	1.02397610403547e-06	Prkaa2/Prkacb/Cul3/Araf/Reln/Fnip1/Zmpste24/Usp7/Ywhaz/Sesn3/Gpr155/Golph3/Flcn/Epm2a/C9orf72/Ep300/Akt3/Clec16a/Seh1l/Src/Rictor/Bmt2/Ube2n/Mios/Tbk1/Ywhag/Usp9x/Ube2w/Slc7a1/Ubr1/Prkaa1/Rps6kb1/Tmem127/Rraga/Mtm1/Armh4/Nlk/Prkaca/Ube3a/Tti1/Mapk3/Gas6/Xbp1/Alg13/Sec13/Dyrk3/Minar1/Rragb/Rnf152/Rragd/Smcr8/Nuak2/Pih1d1/Wdr24	54
GO:1903859	GO:1903859	regulation of dendrite extension	19/4926	33/28891	1.72418542693733e-07	2.04762984128688e-06	1.0267809901157e-06	Hnrnpk/Picalm/Afdn/Mecp2/Plaa/Cxcr4/Syt4/Smurf1/Sh3glb1/Rims2/Nedd4l/Wnt5a/Cpne6/Mul1/Pten/Rims1/Unc13a/Syt3/Prkn	19
GO:0061640	GO:0061640	cytoskeleton-dependent cytokinesis	41/4926	108/28891	1.73569933134079e-07	2.057493495728e-06	1.03172710521376e-06	Plec/Pdcd6ip/Usp8/Actr3/Exoc1/Septin7/Orc4/Vps4b/Exoc2/Rhoa/Actr2/Sptbn1/Arf1/Rock2/Iqgap2/Trim36/Cfl1/Chmp2b/Septin5/Chmp1a/Septin3/Chmp4b/Snx9/Rhob/Map9/Apc/Stambp/Vps4a/Shcbp1l/Ank3/Exoc6/Wnk1/Rock1/Exoc6b/Alkbh4/Zfp365/Washc1/Unc119/Septin6/Chmp6/Snx33	41
GO:0008631	GO:0008631	intrinsic apoptotic signaling pathway in response to oxidative stress	27/4926	58/28891	1.79440865181314e-07	2.1231628568409e-06	1.06465691032999e-06	Stk24/Jak2/Pink1/Ctnnb1/P4hb/Stk25/Arl6ip5/Atf4/Ubqln1/Fbxw7/Parp1/Mcl1/Aldh2/Sod2/Sfpq/Sod1/Ppia/Cyp1b1/Fzd1/Nox1/Gskip/Uaca/Bag5/Mapk7/Pml/Prkn/Nol3	27
GO:0060562	GO:0060562	epithelial tube morphogenesis	108/4926	395/28891	1.80183149208507e-07	2.12801940308315e-06	1.06709221834252e-06	Dlc1/Sema3e/Ahr/Gli3/Adamts12/Angpt1/Csf1/Sdc4/Cd44/Mthfd1l/Nr3c1/Prkacb/Pak1/Ccdc39/Gatad2a/Plxnd1/Psen1/Maged1/Ift57/Brd2/Pkd2/Enah/Specc1l/Fgf2/Ctnnb1/Rhoa/Megf8/Epha7/Wnk4/Src/Cecr2/Rock2/Lrp6/Bmp7/Fzd6/Rbm15/Bsg/Kif3a/Smad4/Sfrp5/Sfrp1/Acvr1/Tmtc3/Nup50/Kras/Kdm2a/Cxcr4/Abl1/Plxnb2/Cthrc1/Cfl1/Cluap1/Tmed2/Smad3/Wnt6/Fzd2/Rarg/Rspo2/Nfatc3/Arl13b/Yap1/Btrc/Kdm5b/Rhob/Dlg1/Brpf1/Kdm6a/Apaf1/D…	108
GO:0000910	GO:0000910	cytokinesis	61/4926	188/28891	1.81576416380225e-07	2.1405322761882e-06	1.07336678026623e-06	Plec/Git1/Pdcd6ip/Cul3/Ahctf1/Myh9/Usp8/Actr3/Exoc1/Septin7/Orc4/Vps4b/Pkn2/Calm3/Exoc2/Rhoa/Flcn/Actr2/Sptbn1/Klhl9/Arf1/Anxa11/Rock2/Iqgap2/Trim36/Cdc42/Kif3b/Cfl1/Chmp2b/Septin5/Chmp1a/Septin3/Chmp4b/Sh3glb1/Snx9/Rab11fip4/Rhob/Map9/Apc/Stambp/Cdc14b/Vps4a/Prpf40a/Shcbp1l/Klhl21/Cenpv/Ank3/Exoc6/Wnk1/Rock1/Gipc1/Exoc6b/Alkbh4/Zfp365/Washc1/Brca2/Unc119/Fsd1/Septin6/Chmp6/Snx33	61
GO:0002696	GO:0002696	positive regulation of leukocyte activation	116/4926	432/28891	1.82085431242519e-07	2.14259425790509e-06	1.07440075798338e-06	Gli3/H2-K1/H2-Q4/B2m/Irgm1/H2-D1/H2-Q7/Cd274/Lrrk2/H2-T22/Irf1/Zbtb16/Lamp1/Il15/Cd81/Ripk2/Zbtb1/Stxbp1/Jak2/Cd47/Il6st/Cyld/Cbfb/Hmgb1/Smarce1/Cd55/Ephb2/Rhoa/Hspd1/Ap1g1/Rif1/Il15ra/Lgals8/Nsd2/Atad5/Paxip1/Sox13/H2-T23/Cd46/Vcam1/Lyst/Socs5/Axl/Hsp90aa1/Cd209c/Slc39a10/Phf10/Akirin2/Smarcd3/Bmi1/Abl1/Slc7a1/Smarcc1/Adk/Prkdc/Jund/Ephb4/Timd2/Irs2/Ap3b1/Cd24a/Gab2/Smarca2/Arid1a/Ap3d1/Runx1/Km…	116
GO:0032438	GO:0032438	melanosome organization	21/4926	39/28891	1.85275199433841e-07	2.17613526367989e-06	1.09121984628954e-06	Ap3m1/Bloc1s5/Pikfyve/Ap1s2/Ap1g1/Dtnbp1/Lyst/Apoe/Hps5/Ap3b1/Snapin/Ap3d1/Rab29/Bace2/a/Bloc1s6/Abcb6/Hps1/Gpr143/Bloc1s4/Rab32	21
GO:0030308	GO:0030308	negative regulation of cell growth	65/4926	205/28891	1.90894701805621e-07	2.23803971239387e-06	1.12226174158794e-06	Fgf13/Sema3e/Rerg/Yy1/Cdkn1b/Adipor1/Crlf3/Pak1/Bst2/Actr3/Map2/Ryk/Tomm70a/Sema6d/Cgrrf1/Ddx3x/Epha7/Sema3d/Cirbp/Frzb/Ptprj/Dab2ip/Mecp2/Sema3b/Smad4/Sfrp1/Prdm11/Ulk1/Cfl1/Smad3/Ttc3/Rgs4/Sertad2/Bmpr2/Tspyl2/Inhba/Tro/Dcun1d3/Acvr1b/Zmat3/Ppp1r9b/Smarca2/Prdm4/G6pdx/Rtn4/Wnt5a/Dnajc2/Sema4f/Ccar2/Adam15/Osgin1/Mul1/Pten/Bbc3/Pml/Minar1/Ccdc85b/Acvrl1/Sema6c/Slit2/Slit1/Gas1/Cgref1/Cdkn2c/Sert…	65
GO:0032412	GO:0032412	regulation of monoatomic ion transmembrane transporter activity	83/4926	283/28891	1.99448812041261e-07	2.33406064164344e-06	1.1704112961699e-06	Rasgrf1/Fgf13/Hecw2/Atp1b2/Agrn/Nrxn1/Ahnak/Myo5a/Prnp/Nlgn3/Plcg1/Kcna1/Asph/Reln/Cacnb4/Wnk2/Fgf12/Pink1/Ahcyl1/Pkd2/Calm3/Ephb2/Ywhae/Grk6/Snx27/Prkca/Nlgn2/Akap6/Sumo1/Atp1b1/Tmem168/Ubqln1/Ywhah/Clcn2/Mapk8ip2/Scn4b/Ptk2b/Crbn/Stim2/Cfl1/Akap9/Cacnb3/Mink1/Rgs9/Hecw1/Dlg1/Ank2/Pde4b/Oprm1/Tcaf1/Pirt/Rph3a/Nr3c2/Nedd4/Slmap/Nedd4l/Amigo1/Jph3/Gpd1l/Ank3/Pten/Kif5b/Prrt1/App/Shank1/Ifngr2/Cacn…	83
GO:0060021	GO:0060021	roof of mouth development	39/4926	101/28891	2.03755819443556e-07	2.3801203462505e-06	1.19350786770217e-06	Gli3/Plekha1/Asph/Ephb2/Ift88/Sumo1/Lrp6/Gdf11/Smad2/Pak1ip1/Smad4/Loxl3/Sos1/Sgpl1/Anp32b/Wdpcp/Tgfbr1/Fras1/Fzd2/Dlg1/Cplane1/Ephb3/Intu/Inhba/Bbs7/Wnt5a/Tgfb3/Fzd1/Gabrb3/Mmp25/Men1/Sox11/Csrnp1/Satb2/Alx1/Mef2c/Gas1/Tbx3/Jag2	39
GO:0007224	GO:0007224	smoothened signaling pathway	56/4926	168/28891	2.08685981947809e-07	2.43327854951145e-06	1.22016397100585e-06	Gli3/Gpr37l1/Ptpdc1/Nme7/Fgfr3/Hhat/Prkacb/Rora/Evc2/Ift57/Rab34/Megf8/Hspg2/Ro60/Hipk1/Por/Ift88/Kif3a/Evc/Ift80/Sfrp1/Dzip1/Cenpj/Wdpcp/Wdr11/Cluap1/Dyrk2/Tmed2/Arl13b/Intu/Prkaca/Bbs7/Disp2/Runx2/Herc4/Gorab/Ctnna1/Cfap410/Kctd6/Pdcl/Tctn3/Gpc2/Tmem231/Gpr161/Ulk3/Tedc2/Kctd11/Ndp/Gas1/Boc/Gli1/Scube1/Tmem17/Ptch2/Scube3/Nog	56
GO:0031507	GO:0031507	heterochromatin formation	36/4926	90/28891	2.11716418038563e-07	2.46413319216208e-06	1.23563598645106e-06	Znfx1/Kdm1a/Ubr5/Kmt2d/Hmgb1/Smarca5/Rif1/Phf8/Suz12/Hdac2/Mecp2/Trip12/Kmt2b/H3f3a/Ezh1/Bahd1/Pphln1/Atf7ip/Phf2/Dnmt1/Spty2d1/Dyrk1a/Tasor/Samd1/H1f0/Cenpv/Lmnb1/Kcnq1ot1/Fam172a/Atrx/Dnmt3b/Pole3/Lmnb2/Sirt6/Cdk2/Myc	36
GO:0048791	GO:0048791	calcium ion-regulated exocytosis of neurotransmitter	16/4926	25/28891	2.13536946214846e-07	2.48081963057211e-06	1.24400337659488e-06	Unc13b/Stxbp1/Syt10/Rims3/Rab3gap1/Stx1b/Syt4/Snap25/Rab3a/Atp2a2/Rims2/Rims1/Unc13a/Syt7/Unc13c/Syt5	16
GO:0033135	GO:0033135	regulation of peptidyl-serine phosphorylation	54/4926	160/28891	2.16396148511278e-07	2.50949095913711e-06	1.25838057238404e-06	Irgm1/Irgm2/Angpt1/Nrxn1/Cd44/Smyd3/Ercc6/Ripk2/Pak1/Crebl2/Tnks1bp1/Araf/Snca/Fnip1/Pink1/Pfn2/Epm2a/Lats1/Raf1/Rictor/Pik3ca/Hsp90aa1/Dmtn/Inpp5f/Akap9/Prkaa1/Ntrk3/Eif4g1/Ggnbp2/Ret/Bak1/Mtcp1/Met/Akt2/Wnt5a/Gpd1l/Ppm1f/Atp2b4/Mad2l2/Paqr3/Pten/Pwp1/Cnot9/App/Chrna7/Bdnf/Sh2d3c/Inpp5j/Smad7/Tenm1/Gadd45a/Hsp90ab1/Sptbn4/Hgf	54
GO:0050730	GO:0050730	regulation of peptidyl-tyrosine phosphorylation	79/4926	266/28891	2.19985354027039e-07	2.54192085653226e-06	1.27464249701774e-06	Angpt1/Bmp6/Agrn/Irf1/Prnp/Cd44/Il15/Fgfr3/Cadm4/Ripk2/Jak2/Reln/Parp9/Tnk2/Psen1/Il6st/Ptpn11/Gfra1/Adnp/Epha7/Suz12/Prkca/Hdac2/Src/Zzef1/Ptprj/Rictor/Zfp592/Socs5/Prmt2/Fbxw7/Parp14/Ptk2b/Ehd4/Sfrp1/Tnfrsf1a/Acvr1/Abl1/Dmtn/Inpp5f/Cnot7/Yes1/Dlg3/Osbp/Gprc5b/Ctnnd1/Arl2bp/Ggnbp2/Lonp1/Ppp2r5b/Cd24a/Vegfb/Rap2c/Lyn/Sh3bp5l/Rap2b/Nedd9/Hbegf/Dvl2/Cntn1/Thy1/App/Socs1/Unc119/Pdgfc/Kitl/Tlr4/Cav2/…	79
GO:0051896	GO:0051896	regulation of phosphatidylinositol 3-kinase/protein kinase B signal transduction	79/4926	266/28891	2.19985354027039e-07	2.54192085653226e-06	1.27464249701774e-06	Sema3e/Angpt1/Nrxn1/Pik3ip1/Plekha1/Jak2/Reln/Plxnb1/Rac1/Dipk2a/Vav2/Sesn3/Specc1l/Fgf2/Mfhas1/Flcn/Ppp2ca/Arfgef1/Cpne1/Myorg/Hdac2/Src/Osbpl8/Fbxl2/Ptprj/Rictor/Dab2ip/Axl/Pik3ca/Ppp2r1a/Hsp90aa1/Rubcn/Ddr2/Sfrp5/Pik3cb/Cdc42/Inpp5f/Rapgef1/Tgfbr1/Rnf41/Ntrk3/Irs2/Dlg1/Mtm1/Fer/Ret/Vegfb/Stambp/Nedd4/Ube3a/Stk3/P2ry12/Rtn4/Ngfr/Igfbp5/Sh2b3/Gas6/Hbegf/Ptk2/Mul1/Pten/Ntrk1/Pik3cd/Rasgrp1/Xdh/C1…	79
GO:0051216	GO:0051216	cartilage development	69/4926	223/28891	2.32228345823313e-07	2.67821058580954e-06	1.34298478249742e-06	Gli3/Adamts12/Bmp6/Mkx/Bpnt2/Zbtb16/Bmpr1b/Fgfr3/Col3a1/Efemp1/Zbtb7a/Hoxc4/Zmpste24/Ptpn11/Slc39a14/Fgf2/Ctnnb1/Snx19/Carm1/Npr2/Ep300/Hspg2/Prkca/Mia3/Axin2/Por/Lrp6/Frzb/Bmp7/Bbs2/Ift80/Col11a1/Thra/Sulf2/Lnpk/Sulf1/Zeb1/Ext2/Tapt1/Tgfbr1/Smad3/Rarg/Rspo2/Bmpr2/Trip11/Smad1/Trps1/Eif2ak3/Runx1/Creb3l2/Mapk3/Wnt5a/Thrb/Rela/Runx2/Nfatc2/Slc26a2/Smad9/Rflnb/Smad7/Gnas/Trpv4/Satb2/Col1a1/Mef2c/Bb…	69
GO:0090263	GO:0090263	positive regulation of canonical Wnt signaling pathway	41/4926	109/28891	2.32615514781836e-07	2.67821058580954e-06	1.34298478249742e-06	Lrrk2/Reck/Fgfr3/Usp8/Rnf146/Wnk2/Ubr5/Fgf2/Adnp/Atp6ap2/Map3k1/Ddx3x/Wls/Csnk1d/Src/Tnks/Thra/Sfrp1/Sulf2/Vps35/Smad3/Rspo2/Gprc5b/Ppm1a/Tbl1xr1/Yap1/Usp47/Sox4/Tmem9/Ccar2/Wnk1/Gskip/Ruvbl1/Dapk3/Eda/Lypd6/Col1a1/Lmx1a/Tmem198/Dact1/Scel	41
GO:0043525	GO:0043525	positive regulation of neuron apoptotic process	37/4926	94/28891	2.34470433142471e-07	2.69472918950298e-06	1.35126801216798e-06	Grik2/Agrn/Itga1/Prnp/Nr3c1/Ppp2r2b/Fgfr3/Ripk1/Ctnnb1/Rhoa/Epha7/Egln1/Jun/Kcnma1/Atf4/Fbxw7/Mcl1/Optn/Tnfrsf1a/Bace1/Cdc42/Abl1/Ube2m/Mapk8/Pou4f1/Casp9/Cdk5r1/Pak3/Map3k11/Grn/App/Bdnf/Cdc34/Bbc3/Casp2/Fas/Htr2a	37
GO:0019080	GO:0019080	viral gene expression	32/4926	76/28891	2.46159791603716e-07	2.82401206360399e-06	1.41609672036409e-06	Trim62/Dhx9/Sp1/Map3k1/Rrp1b/Eif3a/Ep300/Jun/Nucks1/Mid2/Ssb/Ptbp1/Trim8/Mdfic/Trim21/Denr/Rest/Ubp1/Eif3b/Rsf1/Taf11/Trim32/Ifitm3/Spcs1/Tarbp2/Eif3f/Trim11/Usf1/Trim14/Zfp36/Trim13/Ifitm2	32
GO:0007009	GO:0007009	plasma membrane organization	56/4926	169/28891	2.6068104249455e-07	2.98526343842419e-06	1.49695598650536e-06	Plscr2/Agrn/Ahnak/Plec/Myh9/Vps4b/Arl8b/Sptbn1/Tlcd2/Flot1/Epb41l3/Osbpl2/Cxcr4/Col5a1/Chmp2b/Chmp1a/Xkr4/Xkr6/Abcd1/Chmp4b/Sh3glb1/Snx9/Pacsin3/Rab3a/Ank2/Atp2a2/Degs1/Sod1/Large1/Pals1/Xrcc4/Ar/Vps4a/Whamm/Akt2/Smpd1/Abca7/Ank3/A4galt/Cd9/Nox1/Pten/Atp8b1/Myof/Syt7/Sytl4/Sh3gl2/Ano3/Adam1a/Atp10a/Sptb/Cav2/Chmp6/Myrf/Snx33/S100a9	56
GO:0034205	GO:0034205	amyloid-beta formation	24/4926	49/28891	2.61807720337755e-07	2.99282158739041e-06	1.50074600925385e-06	Prnp/Psen1/Sp1/Picalm/Rock2/Apoe/Ifngr1/Tmed10/Ncstn/Bace1/Aph1a/Aph1b/Rtn3/Aph1c/Dyrk1a/Rtn4/Rela/Abca7/Rock1/Rtn2/Sorl1/Chrna7/Hap1/Slc2a13	24
GO:0008380	GO:0008380	RNA splicing	119/4926	449/28891	2.68828447636164e-07	3.06761002614008e-06	1.53824856251823e-06	Ildr2/Ahnak/Luc7l2/Hnrnpu/Tmbim6/Scaf11/Prpf39/Ptbp3/Psip1/Zbtb7a/Srsf10/Hnrnpf/Tcerg1/Wtap/Setx/Cdc5l/Dhx9/Hnrnpk/Nup98/Syncrip/Sf3b2/Strap/Npm1/Fxr2/Srsf4/Rrp1b/Akap17b/Snrnp200/Hnrnpa1/Nova1/Prpf8/Prdx6/Ppp4r2/Cirbp/Ptbp2/Ddx1/Rbm15/Ptbp1/Rbm12b1/Dhx15/Mbnl1/Paxbp1/Rest/Usp22/Prpf3/Aqr/Cwc22/Usp49/Rtcb/Rbm7/Zfp326/Habp4/Hnrnpl/Rbm41/Khdrbs3/Ivns1abp/Cdk13/Crnkl1/Sfpq/Tdrd6/Mtrex/Ern1/Arvcf/Pab…	119
GO:0019079	GO:0019079	viral genome replication	45/4926	125/28891	2.71471272638146e-07	3.0922651357521e-06	1.55061183118545e-06	Gbp3/Gbp7/Plscr2/Ifih1/Oasl2/Znfx1/Vapa/Ddb1/Eef1a1/Bst2/Top2b/Pkn2/Eif2ak2/Larp1/Stau1/Ddx3x/Atg7/Nucks1/Apobec3/Zc3hav1/Ilf3/Fbxl2/Ppid/Ppib/Hacd3/Ccnk/Cnot7/Vapb/Kpna6/Tasor/Rad23a/Ifitm3/Ppia/Gas6/Tarbp2/Adarb1/Rsad2/Pcbp1/Ddx5/Ddx56/Slpi/Prkn/Isg15/Stom/Ifitm2	45
GO:0045580	GO:0045580	regulation of T cell differentiation	61/4926	190/28891	2.75351588598099e-07	3.13090379021207e-06	1.56998712797162e-06	Gli3/Irf1/Zbtb16/Cd44/Il15/Ripk2/Zbtb1/Erbb2/Drosha/Cyld/Il27/Cbfb/Hmgb1/Smarce1/Rhoa/Sox13/Cd46/Socs5/Hsp90aa1/Phf10/Loxl3/Sos1/Smarcd3/Rc3h2/Abl1/Smarcc1/Zeb1/Sos2/Ap3b1/Duxbl1/Smarca2/Arid1a/Ap3d1/Runx1/Sh3rf1/Sox4/Malt1/Zbtb7b/Sh2b3/Xbp1/Cd1d1/Rasgrp1/Tmem131l/Tespa1/Lgals9/Socs1/Prdm1/H2-Aa/Pnp/Cyp26b1/Smad7/H2-DMa/Tcf7/Fas/Actb/Shb/Runx3/Dtx1/Fgl2/Foxj1/Cd74	61
GO:0061014	GO:0061014	positive regulation of mRNA catabolic process	39/4926	102/28891	2.75873788724737e-07	3.13128957007387e-06	1.57018057671928e-06	Hnrnpu/Upf1/Tent4a/Tob1/Dhx9/Ythdf3/Syncrip/Fxr2/Dcp2/Zc3hav1/Rock2/Dhx36/Mov10/Dcp1b/Caprin1/Cnot1/Rc3h2/Cnot7/Dcp1a/Eif4enif1/Tut7/Ttc5/Pabpc1/Ythdf1/Cnot2/Gigyf2/Pnpt1/Cnot8/Mex3d/Tnrc6c/Rock1/Zfp36l2/Gtpbp1/Pan3/Exosc5/Exosc9/Zfp36/Plekhn1/Prr5l	39
GO:0061387	GO:0061387	regulation of extent of cell growth	46/4926	129/28891	2.7705729942341e-07	3.13474122158045e-06	1.57191140232066e-06	Fgf13/Sema3e/Pak1/Ttl/Actr3/Map2/Ryk/Pum2/Eif4g2/Sema6d/Adnp/Rab21/Megf8/Epha7/Ep300/Sema3d/L1cam/Apoe/Dbn1/Sema3b/Abl1/Gdi1/Ulk1/Cdkl5/Smurf1/Ttc3/Golga4/Ntrk3/Anapc2/Bmpr2/Shtn1/Rnd2/Limk1/Rtn4/Wnt5a/Wdr36/Sema4f/Pafah1b1/Cyfip1/Map1b/Bdnf/Cdh4/Trpv2/Sema6c/Slit2/Slit1	46
GO:0035306	GO:0035306	positive regulation of dephosphorylation	27/4926	59/28891	2.77155507973821e-07	3.13474122158045e-06	1.57191140232066e-06	Dlc1/Itga1/Jak2/Ppp1r15b/Pink1/Calm3/Ppp2r5a/Src/Ptbp1/Ppp1r7/Slc39a10/Igbp1/Cnep1r1/Smad3/Itga2/Mtmr9/Sppl3/Ppia/Ankle2/Smpd1/Rock1/Ppp2r5d/Camta1/Ppp1r12a/Ppargc1b/Mef2c/Pirb	27
GO:0050867	GO:0050867	positive regulation of cell activation	120/4926	454/28891	2.79997843697909e-07	3.15748209070083e-06	1.58331477789212e-06	Gli3/H2-K1/H2-Q4/B2m/Irgm1/H2-D1/H2-Q7/Cd274/Lrrk2/H2-T22/Irf1/Zbtb16/Lamp1/Il15/Cd81/Ripk2/Zbtb1/Stxbp1/Jak2/Cd47/Il6st/Flna/Cyld/Cbfb/Hmgb1/Smarce1/Cd55/Ephb2/Rhoa/Hspd1/Ap1g1/Rif1/Il15ra/Lgals8/Nsd2/Atad5/Paxip1/Sox13/H2-T23/Cd46/Vcam1/Lyst/Ptprj/Socs5/Axl/Hsp90aa1/Cd209c/Ddr2/Slc39a10/Phf10/Akirin2/Smarcd3/Bmi1/Abl1/Slc7a1/Smarcc1/Adk/Prkdc/Jund/Ephb4/Timd2/Irs2/Ap3b1/Cd24a/Gab2/Smarca2/Arid1…	120
GO:0072331	GO:0072331	signal transduction by p53 class mediator	52/4926	153/28891	2.80150835741272e-07	3.15748209070083e-06	1.58331477789212e-06	Cd44/Kdm1a/Zmpste24/Trp53bp2/Hnrnpk/Npm1/Atad5/Ep300/Paxip1/Smyd2/Hipk1/Marchf7/Spred1/Jmy/Pak1ip1/Mdm4/Usp15/Shisa5/Chd5/Dyrk2/Sh3glb1/Cradd/Pou4f1/Trp63/Dyrk1a/Foxo3/Armc10/Sox4/Fhit/Tmem109/Atrx/Ddx5/Bcl3/Bbc3/Brca2/Dyrk3/Zfp385a/Pml/Casp2/Prkn/Bop1/Phlda3/Eef1e1/Nop2/Pla2r1/Rbm38/Prmt6/E2f2/Zfp385b/Myc/Cd74/Steap3	52
GO:0042157	GO:0042157	lipoprotein metabolic process	48/4926	137/28891	2.83532674040311e-07	3.18999129582546e-06	1.59961647127082e-06	Irgm1/Irgm2/Hhat/Wipi2/Zdhhc3/Pigp/Atg7/Abhd10/Zdhhc17/Clip3/Apoe/Rb1cc1/Ctsd/Atg10/Zdhhc20/Rab3gap1/Zdhhc1/Golga7/Lcat/Ulk1/Abca1/Pigk/Pigu/Ppm1a/Zdhhc13/Zdhhc21/Pigm/Abhd17a/Pigq/Zdhhc24/Pigs/Lipg/Zdhhc7/Samd1/Pgap1/Lipa/Zdhhc16/Zdhhc4/Golga7b/Apod/Zdhhc15/Pigg/Abhd17c/Rabl3/Abhd13/Pigo/Zdhhc22/Pigf	48
GO:1903313	GO:1903313	positive regulation of mRNA metabolic process	50/4926	145/28891	2.84294402431574e-07	3.19058097437795e-06	1.59991216471881e-06	Hnrnpu/Upf1/Tent4a/Tob1/Dhx9/Ythdf3/Nup98/Syncrip/Fxr2/Dcp2/Prdx6/Zc3hav1/Cirbp/Rock2/Cdc73/Dhx36/Mov10/Dcp1b/Caprin1/Cnot1/Rc3h2/Cnot7/Dcp1a/Eif4enif1/Tut7/Ttc5/Pabpc1/Ythdf1/Cnot2/Gigyf2/Pnpt1/Cnot8/Prpf19/Thrap3/Celf4/Mex3d/Tnrc6c/Adarb1/Rock1/Zfp36l2/Gtpbp1/Pan3/Tra2a/Exosc5/Exosc9/Zfp36/Plekhn1/Gm7324/Prr5l/Sf3b4	50
GO:1903844	GO:1903844	regulation of cellular response to transforming growth factor beta stimulus	49/4926	141/28891	2.84580121213813e-07	3.19058097437795e-06	1.59991216471881e-06	Zbtb7a/Trim33/Fbn1/Sdcbp/Flcn/Strap/Ep300/Lats1/Snx25/Suds3/Onecut2/Ldlrad4/Hdac2/Spred1/Smad2/Htra1/Smad4/Brms1l/Rnf111/Lemd3/Usp15/Zeb1/Smurf2/Smurf1/Smad3/Ppm1a/Itga8/Pals1/Fam89b/Veph1/Arid4b/Spred3/Tgfb3/Xbp1/Smad6/Tgfb1i1/Gipc1/Men1/Tgfbr3l/Itga3/Ing2/Eid2/Fermt1/Smad7/Cav2/Htra3/Il17rd/Cited2/Ltbp1	49
GO:0046879	GO:0046879	hormone secretion	109/4926	403/28891	2.854690230686e-07	3.19496133497196e-06	1.60210869013424e-06	Ildr2/Epha5/Per2/Bmp6/Srebf1/Myo5a/Tmf1/Cry1/Sybu/Cry2/Selenot/Jak2/Abat/Tbc1d1/Myh9/Cpe/Fbn1/Ube2q1/Midn/Prkar1a/Rac1/Ptpn11/Ywhaz/Sidt2/Snx19/Ccdc186/Trpc1/Gnao1/Atg7/Nlgn2/Rab11b/Wnk4/Rfx3/Pfkfb2/Raf1/Cyb5r4/Ptbp1/Smad2/Cask/Glud1/Cdk16/Smad4/C2cd2l/Sfrp1/Ppp3cb/Rest/Slc16a1/Slc25a22/Hadh/Pde1c/Hcfc1/Oga/Kcnb1/Osbp/Snap25/Anxa5/Rapgef4/Irs2/Rab1a/Ensa/Aimp1/Kdm5b/Rab11fip2/Rab3a/Rab11fip5/Gnaz…	109
GO:0033143	GO:0033143	regulation of intracellular steroid hormone receptor signaling pathway	33/4926	80/28891	2.86651340183125e-07	3.20260460730728e-06	1.60594139787171e-06	Lbh/Nr3c1/Cry1/Cry2/Zbtb7a/Pak1/Cyp7b1/Ncor2/Wbp2/Kmt2d/Pias2/Rhoa/Carm1/Ep300/Lats1/Rnf14/Src/Prmt2/Parp1/Calr/Sfrp1/Cnot1/Yap1/Per1/Trp63/Cnot2/Ar/Trim68/Cnot9/Ddx5/Ufm1/Bdnf/Vps18	33
GO:0006356	GO:0006356	regulation of transcription by RNA polymerase I	23/4926	46/28891	2.88191987412945e-07	3.21421776570299e-06	1.61176479916988e-06	Baz1b/Ercc6/Erbb2/Zmpste24/Flna/Smarca5/Dek/Carm1/Phf8/Atf4/Prr7/Ddx21/Eif2ak3/Ippk/Nol11/Maf1/Heatr1/Pwp1/Mars1/Utp15/Macroh2a2/Pih1d1/Lyar	23
GO:0031348	GO:0031348	negative regulation of defense response	93/4926	330/28891	2.89094180473632e-07	3.21868225586355e-06	1.61400351123346e-06	Nlrc5/Tap1/Ahr/H2-K1/H2-Q4/Irgm1/Irgm2/H2-D1/H2-Q7/H2-T22/Tap2/Stat2/Cd44/Trim30a/Cd200/Git1/Nr1d2/Serping1/Trafd1/Rora/Cyld/Ywhaz/Ufd1/Ythdf3/Nmi/Mfhas1/H2-T23/Nt5c2/Fbxl2/Apoe/Ubqln1/Socs5/Lamp2/Parp1/Parp14/Ilrun/Htra1/Eif4e2/Tnfrsf1a/Erbin/Trim21/Usp15/Cnot7/Rabgef1/Stat3/Ets1/Ppp6c/Pla2g5/Otulin/Vps35/Prkdc/Smad3/Sod1/Gigyf2/Cd24a/Samhd1/Sharpin/Metrnl/Ndfip1/Mkrn2/Clec2d/Tarbp2/Grn/Fem1a/Mu…	93
GO:0030032	GO:0030032	lamellipodium assembly	31/4926	73/28891	3.00098413157048e-07	3.32963862210406e-06	1.66964241885773e-06	Arhgef4/Actr3/Ablim1/Rac1/Vav2/Akirin1/Golph3/Actr2/Wasf3/Plxnb3/Hsp90aa1/Cdc42/Spata13/Dmtn/Cfl1/Twf1/Avil/Fer/Wasf2/Pmp22/Whamm/P2ry12/Parvb/Cyfip1/Fscn1/Vcl/Ajuba/Epha2/Slit2/Spef1/Ablim3	31
GO:0099518	GO:0099518	vesicle cytoskeletal trafficking	31/4926	73/28891	3.00098413157048e-07	3.32963862210406e-06	1.66964241885773e-06	Myo5a/Sybu/Ap3m1/Bloc1s5/Map2/Ccdc186/Ap3m2/Dtnbp1/Bicdl1/Ap3b2/Mecp2/Kif5a/Borcs5/Map2k1/Syt4/Trak1/Rab1a/Ap3b1/Snapin/Kif1c/Fbxw11/Ap3d1/Pafah1b1/Kif1a/Myo7a/Kif5b/Rasgrp1/Bloc1s6/Tanc2/Hap1/Bloc1s4	31
GO:0006486	GO:0006486	protein glycosylation	63/4926	199/28891	3.10434848873159e-07	3.43244601004064e-06	1.72119503322596e-06	B3galt1/Galnt17/Il15/C1galt1/Stt3a/Psen1/Dpy19l4/Uggt1/Alg14/Arfgef1/Rpn2/Tmem59/Rxylt1/Ube2j1/Galnt11/St6gal2/Gxylt1/Fktn/Tmem165/Nus1/Fut8/Tmtc3/Dpy19l1/Oga/Ext2/Uggt2/Trip11/Alg9/St6galnac5/Vegfb/Large1/Eogt/Magt1/Rpn1/Mlec/B4galt1/Ddost/Pomt2/B4galt5/Fkrp/B3gnt2/Dpagt1/A4galt/Pofut1/Alg13/Entpd5/Alg10b/Alg1/Fut10/Aqp11/Galnt5/St3gal1/Mgat2/B4gat1/Poglut3/Alg3/St8sia3/Alg8/Alg5/Slc35c1/Dolpp1/…	63
GO:0043413	GO:0043413	macromolecule glycosylation	63/4926	199/28891	3.10434848873159e-07	3.43244601004064e-06	1.72119503322596e-06	B3galt1/Galnt17/Il15/C1galt1/Stt3a/Psen1/Dpy19l4/Uggt1/Alg14/Arfgef1/Rpn2/Tmem59/Rxylt1/Ube2j1/Galnt11/St6gal2/Gxylt1/Fktn/Tmem165/Nus1/Fut8/Tmtc3/Dpy19l1/Oga/Ext2/Uggt2/Trip11/Alg9/St6galnac5/Vegfb/Large1/Eogt/Magt1/Rpn1/Mlec/B4galt1/Ddost/Pomt2/B4galt5/Fkrp/B3gnt2/Dpagt1/A4galt/Pofut1/Alg13/Entpd5/Alg10b/Alg1/Fut10/Aqp11/Galnt5/St3gal1/Mgat2/B4gat1/Poglut3/Alg3/St8sia3/Alg8/Alg5/Slc35c1/Dolpp1/…	63
GO:0051017	GO:0051017	actin filament bundle assembly	57/4926	174/28891	3.15634042911999e-07	3.48392619138494e-06	1.74700969489294e-06	Dlc1/Sdc4/Phactr1/Kank4/Actg1/Pak1/Cd47/Cul3/Myh9/Flna/Rac1/Pfn2/Cgnl1/Rhoa/Map3k1/Swap70/Ppfia1/Tpm1/Src/Rock2/Marcks/Dbn1/Pls3/Tjp1/Ptk2b/Gas7/Cdc42/Sorbs3/Abl1/Dmtn/Fam107a/Cfl1/Arhgef10/Alms1/Tgfbr1/Smad3/Limk1/Wasf2/Synpo2/Evl/Met/Add2/Tgfb3/Ppm1e/Ppm1f/Eps8/Arhgap6/Fscn1/Shank1/Tesk1/Prkn/Actn1/Clasp1/Pls1/Coro1b/Cx3cl1/Rhpn2	57
GO:0032259	GO:0032259	methylation	81/4926	277/28891	3.18040087417401e-07	3.50445202853573e-06	1.75730234592179e-06	Setd5/Nsun7/Smyd3/Ftx/Setd3/Zmpste24/Btg1/Kmt2d/Wtap/Smarca5/Nsd2/Carm1/Suz12/Gspt1/Setd7/Kmt2a/Lcmt1/Smyd2/Tgs1/Ilf3/Bmt2/Rbm15/Prmt2/Kmt2c/Parp1/Mecp2/Ctcf/Kmt2b/As3mt/Ezh1/Bmi1/Pcmt1/Prdm11/Hcfc1/Cmtr1/Rab6a/Atf7ip/Mettl9/Mettl6/Trmt2b/Mtr/Icmt/Dnmt1/Prdm5/Tfb1m/Prdm4/Trdmt1/Kmt5b/Trmt9b/Dubr/Arid4b/Carnmt1/Rbm15b/Ramac/Mtap/Xbp1/Wdr6/Prdm12/Mepce/Asmt/Nsun3/Gtpbp3/Thumpd2/Prmt7/Ftsj1/Trmt2a/M…	81
GO:0099084	GO:0099084	postsynaptic specialization organization	26/4926	56/28891	3.2234516382966e-07	3.54579680212626e-06	1.77803462218942e-06	Dlg2/Il1rap/Nrxn1/Nlgn3/Reln/Syngap1/Crkl/Cdh2/Nlgn2/Dbn1/Ptk2b/Dgkz/Cfl1/Sipa1l1/Ntrk3/Nptxr/Arhgef9/Wnt5a/Sptbn2/Pten/Abi3bp/Lrfn1/Lrrtm2/Arf6/Nptx1/Nrxn3	26
GO:0030041	GO:0030041	actin filament polymerization	56/4926	170/28891	3.24691961785947e-07	3.5654958063926e-06	1.78791265907727e-06	Cyria/Kank4/Actr3/Mtpn/Capza2/Rac1/Pfn2/Rhoa/Capn1/Map3k1/Arfgef1/Sptbn1/Lats1/Tpm1/Diaph2/Cyfip2/Add3/Rictor/Tmod2/Dbn1/Ptk2b/Arpc5/Gas7/Abl1/Dmtn/Fam107a/Cfl1/Twf1/Avil/Snx9/Cdc42ep4/Dlg1/Fer/Svil/Tmod1/Evl/Diaph1/Pak3/Vasp/Add2/Fhod3/Coro1a/Hip1r/Eps8/Cyfip1/Cobl/Cdc42ep5/Cdc42ep3/Washc1/Fmn1/Catip/Tenm1/Sptb/Capg/Arf6/Slit2	56
GO:0048753	GO:0048753	pigment granule organization	21/4926	40/28891	3.27281403010555e-07	3.58778741454135e-06	1.79909075339136e-06	Ap3m1/Bloc1s5/Pikfyve/Ap1s2/Ap1g1/Dtnbp1/Lyst/Apoe/Hps5/Ap3b1/Snapin/Ap3d1/Rab29/Bace2/a/Bloc1s6/Abcb6/Hps1/Gpr143/Bloc1s4/Rab32	21
GO:1903421	GO:1903421	regulation of synaptic vesicle recycling	20/4926	37/28891	3.34128233991301e-07	3.65659447881606e-06	1.83359395517051e-06	Lrrk2/Dnm3/Actg1/Ap2m1/Synj1/Picalm/Dnm1/Abca13/Plaa/Ppp3cb/Stx1b/Snx9/Mff/Snap91/Tor1a/Rock1/Cyfip1/Syt7/Prkn/Actb	20
GO:0021675	GO:0021675	nerve development	38/4926	99/28891	3.47439290220405e-07	3.77648842064992e-06	1.89371459700863e-06	Gli3/Unc13b/Fgfr3/Slc25a46/Scn8a/Nav2/Ephb2/Ctnnb1/Npr2/Vcam1/Lrig2/Sulf2/Sulf1/Afg3l2/Pou4f1/Ret/Large1/Kcna2/Plxna1/Ngfr/Six4/Adarb1/Gabrb3/Ntrk1/Atp8b1/Pou4f3/Scn1a/Bdnf/Kcnq3/Unc13a/Six1/Kcnq2/Chrnb2/Slc24a4/Naglu/Ndp/Nptx1/Cited2	38
GO:0038202	GO:0038202	TORC1 signaling	38/4926	99/28891	3.47439290220405e-07	3.77648842064992e-06	1.89371459700863e-06	Prkaa2/Prkacb/Cul3/Fnip1/Usp7/Ywhaz/Sesn3/Gpr155/Flcn/Larp1/C9orf72/Ep300/Clec16a/Seh1l/Src/Bmt2/Ube2n/Mios/Tbk1/Ywhag/Ube2w/Prkaa1/Rps6kb1/Rraga/Nlk/Prkaca/Ube3a/Mapk3/Alg13/Sec13/Mfsd8/Dyrk3/Rragb/Rnf152/Rragd/Smcr8/Pih1d1/Wdr24	38
GO:0046718	GO:0046718	viral entry into host cell	38/4926	99/28891	3.47439290220405e-07	3.77648842064992e-06	1.89371459700863e-06	Trim12a/Trim30a/Ctsb/Pikfyve/Trim62/Trim56/Hmgb1/P4hb/Trim12c/Nectin3/Trim5/Mid2/Bsg/Trim8/Axl/Rad50/Trim34a/Nbn/Trim30d/Cd209c/AU040320/Trim21/Ciita/Tpcn2/Ifitm3/Smpd1/Gas6/Trim68/Trim25/Trim11/Lgals1/Vps18/Cav2/Trim58/Ly6e/Nectin4/Ifitm2/Cd74	38
GO:0070828	GO:0070828	heterochromatin organization	38/4926	99/28891	3.47439290220405e-07	3.77648842064992e-06	1.89371459700863e-06	Znfx1/Kdm1a/Ubr5/Kmt2d/Hmgb1/Smarca5/Rif1/Phf8/Suz12/Setd7/Hdac2/Mecp2/Trip12/Kmt2b/H3f3a/Ezh1/Bahd1/Hp1bp3/Pphln1/Atf7ip/Phf2/Dnmt1/Spty2d1/Dyrk1a/Tasor/Samd1/H1f0/Cenpv/Lmnb1/Kcnq1ot1/Fam172a/Atrx/Dnmt3b/Pole3/Lmnb2/Sirt6/Cdk2/Myc	38
GO:0034764	GO:0034764	positive regulation of transmembrane transport	82/4926	282/28891	3.49255021858723e-07	3.78980110859559e-06	1.90039022491477e-06	Slc1a2/Fgf13/Atp1b2/Myo5a/Nlgn3/Plcg1/Kcna1/Asph/Crebl2/Reln/Snca/Cacnb4/Wnk2/Psen1/Flna/Ptpn11/Pink1/Pkd2/Acsl6/Calm3/Ephb2/Appl1/Trpc1/Azin1/Arf1/Plp1/Wnk4/Clip3/Akap6/Osbpl8/Sumo1/Atp1b1/Clcn2/Stim2/Ppp3cb/Abl1/Cfl1/Oga/Akap9/Mef2a/Cacnb3/Azin2/Rgs9/Irs2/Ank2/Tcaf1/Pirt/Car2/Bak1/Met/Nedd4l/G6pdx/Amigo1/Slc38a1/Akt2/Repin1/Ank3/Wnk1/Ak1/Acsl5/Grin1/Kif5b/Cxcl10/Ppp3r1/Thy1/Ifngr2/Cacna2d1/C1qt…	82
GO:0070588	GO:0070588	calcium ion transmembrane transport	98/4926	354/28891	3.50400607254613e-07	3.79580928095242e-06	1.90340301415868e-06	Ahr/Atp2b2/Ahnak/Myo5a/Prnp/Itpr2/Tmbim6/Plcg1/Asph/Sestd1/Snca/Cacnb4/Tspan13/Plcb4/Flna/Tspoap1/Vdac1/Pkd2/Calm3/Ywhae/Slc25a23/Fgf2/Mcur1/Trpc1/Ero1a/Plp1/Ubash3b/Akap6/Sumo1/Micu2/Atp1b1/Ubqln1/Ghitm/Micu3/Ptk2b/Tmem165/Stim2/Ppp3cb/Slc25a25/Abl1/Plcb3/Trpm7/Oga/Afg3l2/Cacnb3/Rgs9/Trpc4/Ank2/Pde4b/Atp2a2/Cacna1h/Plcd1/Fbxo11/Grin2b/Lyn/Bak1/Diaph1/Ubr3/Tpcn2/Panx1/G6pdx/Atp2b1/Jph3/P2ry12/Plc…	98
GO:0042770	GO:0042770	signal transduction in response to DNA damage	60/4926	187/28891	3.51468395226033e-07	3.8009558492151e-06	1.90598375328931e-06	Stk33/Cd44/Cry1/Ccnd1/Kdm1a/Ercc6/Parp9/Dtx3l/Zmpste24/Ptpn11/Cdc5l/Tiprl/Npm1/Map3k20/Atad5/Paxip1/Smyd2/Marchf7/Spred1/Nbn/Brcc3/Rad17/Abl1/Dgkz/Prkdc/Cradd/Taok1/Casp9/Gigyf2/Prpf19/Dyrk1a/Foxo3/Rint1/Sox4/Mapk3/Mbtps2/Ccar2/Mad2l2/Atrx/Ddx5/Topbp1/Bcl3/Trim39/Donson/Ints7/Brca2/Dyrk3/Zfp385a/Pml/Rad1/Casp2/Bid/Thoc5/Ier3/Eef1e1/Gadd45a/Pla2r1/Rbm38/Rnaseh2b/Cd74	60
GO:0006900	GO:0006900	vesicle budding from membrane	32/4926	77/28891	3.52556299684593e-07	3.8043070535608e-06	1.90766420980873e-06	Dnm3/Vapa/Trappc10/Cul3/Golph3/Sec31a/Ap1s2/Ap2m1/Ap3m2/Arf1/Mia3/Sec23b/Picalm/Dnm1/Ap3b2/Arfgap3/Trappc11/Tmed10/Trappc8/Trappc2/Chmp4b/Rab1a/Snap91/Vapb/Trappc13/Golph3l/Sar1a/Ap3d1/Vps4a/Sec13/Prkn/Chmp6	32
GO:0006612	GO:0006612	protein targeting to membrane	45/4926	126/28891	3.52964711814857e-07	3.8043070535608e-06	1.90766420980873e-06	Irgm2/Srp54c/Prnp/Ssr3/Sec63/Pak1/Erbb2/Actr3/Pikfyve/Rtp4/Zdhhc3/Tram2/Zdhhc20/Zdhhc1/Golga7/Gdi1/Dmtn/Rabgef1/Oga/Srp72/Kcnb1/Chmp4b/Cacnb3/Mff/Zdhhc21/Get4/Srp19/Tcaf1/Large1/Cdk5r1/Zdhhc24/Zdhhc7/Pex5/Akt2/Zdhhc4/Ank3/Srprb/Nacad/Golga7b/Vps37d/Zdhhc15/Aqp11/Yif1b/Zdhhc22/Stom	45
GO:0098815	GO:0098815	modulation of excitatory postsynaptic potential	28/4926	63/28891	3.56145193615293e-07	3.83214618566254e-06	1.92162410189813e-06	Grik2/Nrxn1/Lrrk2/Nlgn3/Reln/Cux2/Nlgn2/Prkar1b/Dbn1/Afdn/Ptk2b/Stx1b/Cacnb3/Rgs4/Rims2/Grin2b/Celf4/Ngfr/Slc8a3/Pten/Grin1/Rims1/App/Chrna7/Shank1/Prkn/S1pr2/Grik1	28
GO:0098781	GO:0098781	ncRNA transcription	49/4926	142/28891	3.63085417472889e-07	3.90027936725902e-06	1.95578938619356e-06	Srebf1/Yy1/Nr3c1/Spin1/Ercc6/Taf1b/Ice1/Ncor2/Uspl1/Npm1/Jun/Wdr82/Gtf3c1/Hdac2/Ctcf/Smad4/Rest/Polr1a/Stat3/Ets1/Tgfbr1/Smad3/Mrtfb/Nfatc3/Smad1/Ar/Foxo3/Rpap2/Ippk/Nol11/Ngfr/Rela/Ell/Cavin1/Smad6/Nfatc2/Pwp1/Ercc3/Klf5/Mepce/Ddx5/App/Mars1/Ang/Macroh2a2/Pih1d1/Esr1/Klf4/Myc	49
GO:0042158	GO:0042158	lipoprotein biosynthetic process	39/4926	103/28891	3.71300805977088e-07	3.98185964670747e-06	1.99669769804613e-06	Irgm1/Irgm2/Hhat/Wipi2/Zdhhc3/Pigp/Atg7/Zdhhc17/Clip3/Apoe/Rb1cc1/Atg10/Zdhhc20/Rab3gap1/Zdhhc1/Golga7/Lcat/Ulk1/Abca1/Pigk/Pigu/Ppm1a/Zdhhc13/Zdhhc21/Pigm/Pigq/Zdhhc24/Pigs/Zdhhc7/Pgap1/Zdhhc16/Zdhhc4/Golga7b/Zdhhc15/Pigg/Rabl3/Pigo/Zdhhc22/Pigf	39
GO:0050768	GO:0050768	negative regulation of neurogenesis	57/4926	175/28891	3.9097145138845e-07	4.18580954549938e-06	2.09896807660437e-06	Fgf13/Sema3e/B2m/Gpr37l1/Fgfr3/Kdm1a/Syngap1/Actr3/Map2/Psen1/Ryk/Ephb2/Ctnnb1/Sema6d/Epha7/Sema3d/Bmp7/Mbd1/Ywhah/Mecp2/Sema3b/Rest/Gdi1/Ulk1/Syt4/Ttc3/Ntrk3/Cd24a/Appl2/Lingo1/Hook3/Pcm1/Rtn4/Wnt5a/Ptn/Sema4f/Ctnna1/Ptk2/Pten/Ctdsp1/Sorl1/Thy1/Trim11/Bdnf/Tspo/Tlx2/Sox11/Kctd11/Trpc6/Casz1/Cysltr2/Sema6c/Slit2/Fas/Slit1/Adcyap1/Nog	57
GO:1903432	GO:1903432	regulation of TORC1 signaling	36/4926	92/28891	4.0274462017894e-07	4.30466874867924e-06	2.1585698502573e-06	Prkaa2/Prkacb/Cul3/Fnip1/Usp7/Ywhaz/Sesn3/Gpr155/Flcn/C9orf72/Ep300/Clec16a/Seh1l/Src/Bmt2/Ube2n/Mios/Tbk1/Ywhag/Ube2w/Prkaa1/Rps6kb1/Rraga/Nlk/Prkaca/Ube3a/Mapk3/Alg13/Sec13/Dyrk3/Rragb/Rnf152/Rragd/Smcr8/Pih1d1/Wdr24	36
GO:0022408	GO:0022408	negative regulation of cell-cell adhesion	65/4926	209/28891	4.17084733118595e-07	4.4505231172871e-06	2.23170831014503e-06	Ildr2/Gli3/Bmp6/Prkg1/Cd274/Irf1/Sdc4/Prnp/Cd44/Jak2/Erbb2/Gpnmb/Prkar1a/Cbfb/Hmgb1/Specc1l/Swap70/Mia3/Marchf7/Ubash3b/Gtpbp4/Socs5/Loxl3/Rc3h2/Abl1/Map2k1/Pla2g5/Dlg1/Cd24a/Podxl/Dusp3/Lgals3/Runx1/Ndfip1/Socs6/Ass1/Zbtb7b/Sh2b3/Ppm1f/Mad2l2/Wnk1/Ptk2/Cd9/Pten/Pde5a/Tmem131l/Lgals9/Mapk7/Socs1/C1qtnf1/H2-Aa/Smad7/Trpv4/Akna/Hfe/Runx3/Cebpb/Dtx1/Fgl2/Nexmif/Klf4/Il20rb/Cd80/Foxj1/Cd74	65
GO:0045860	GO:0045860	positive regulation of protein kinase activity	101/4926	369/28891	4.19253183772389e-07	4.46623034473809e-06	2.23958467638512e-06	Irgm1/Irgm2/Angpt1/Csf1/Agrn/Nrxn1/Lrrk2/Sdc4/Prnp/Zfp91/Tab2/Magi3/Ccnd1/Cdkn1b/Jak2/Pak1/Erbb2/Reln/Snca/Fbn1/Psen1/Maged1/Dipk2a/Pkd2/Fgf2/Rhoa/Adnp/Map3k1/Npm1/Ppp2ca/Ddx3x/Ccnd3/Axin2/Wnk4/Src/Akap6/Osbpl8/Marcks/Dab2ip/Fbxw7/Pik3ca/Traf2/Hsp90aa1/Ptk2b/Ddr2/Kras/Abl1/Cab39/Map2k1/Adam9/Akap13/Dlg3/Xrcc5/Snx9/Ntrk3/Gprc5b/Dlg1/Prkag2/Ern1/Stradb/Cd24a/Cdk5r1/Card10/Dazap2/Map3k11/Prrc1/Ppia/…	101
GO:0099068	GO:0099068	postsynapse assembly	24/4926	50/28891	4.22096439320161e-07	4.48906213160894e-06	2.25103364252962e-06	Il1rap/Nrxn1/Nlgn3/Reln/Crkl/Ephb2/Cdh2/Nlgn2/Ptk2b/Sipa1l1/Vps35/Ntrk3/Nptxr/Arhgef9/Wnt5a/Sptbn2/Pten/Abi3bp/Lzts3/Lrfn1/Lrrtm2/Nptx1/Nrxn3/Lzts1	24
GO:0070059	GO:0070059	intrinsic apoptotic signaling pathway in response to endoplasmic reticulum stress	29/4926	67/28891	4.40735341387256e-07	4.6795293780074e-06	2.34654316475787e-06	Tmem117/Grina/Lrrk2/Tmbim6/Serinc3/Ero1a/Atf4/Creb3/Dab2ip/Dnajc10/Casp12/Casp9/Ern1/Apaf1/Hyou1/Eif2ak3/Bak1/Herpud1/Syvn1/Xbp1/Ube2k/Fcgr2b/Selenos/App/Wfs1/Bbc3/Pml/Prkn/Cebpb	29
GO:0070661	GO:0070661	leukocyte proliferation	113/4926	425/28891	4.46665576580068e-07	4.73465511174872e-06	2.37418588334425e-06	Ahr/H2-K1/H2-Q4/Irgm1/H2-D1/H2-Q7/Msn/Cd274/Csf1/H2-T22/Irf1/Sdc4/Prnp/Cd44/Il15/Cd81/Ripk2/Jak2/Erbb2/Gpnmb/Il6st/Prkar1a/Il27/Hmgb1/Cd55/Ephb2/Ctnnb1/Hspd1/Atad5/Ccnd3/H2-T23/Marchf7/Cd46/Psmb10/Vcam1/Azi2/Tbk1/Cd209c/Slc39a10/Sos1/Ncstn/Pura/Bmi1/Rc3h2/Cxcr4/Abl1/Slc7a1/Adk/Pla2g5/Sos2/Mapk8ip1/Impdh2/Irs2/Dlg1/Nfix/Cd24a/Cd151/Mapk1/Lgals3/Lyn/Ndfip1/Sh3rf1/Mapk3/Malt1/Lipa/Zbtb7b/Rps3/Coro1a…	113
GO:0051952	GO:0051952	regulation of amine transport	44/4926	123/28891	4.49650151409882e-07	4.75842643727982e-06	2.38610597977625e-06	Per2/Slc6a1/Myo5a/Nr3c1/Stxbp1/Abat/Snca/Syt10/Psen1/Pink1/Arl6ip5/Dtnbp1/Rab3gap1/Nat8l/Syt4/Kcnb1/Dpysl2/Rgs4/Rab3a/Kcna2/Plcd1/Grin2b/Slc38a1/P2ry12/Rtn4/Tor1a/Sdhd/Ptger3/P2ry1/Chrna7/Syt6/Syt9/Syt7/Syt3/Chrnb2/Sv2a/Htr2a/Chrna6/Slc7a5/Syt5/Cnr1/Slc43a1/Grik1/Slc36a2	44
GO:0000819	GO:0000819	sister chromatid segregation	67/4926	218/28891	4.53193131445634e-07	4.78014399993561e-06	2.39699621981719e-06	Hecw2/Zwint/Hnrnpu/Kpnb1/Baz1b/Cul3/Flna/Smc1a/Top2b/Smarce1/Vps4b/Smarca5/Rhoa/Rad21/Cltc/Akap8/Lats1/Dync1li1/Seh1l/Lcmt1/Dctn2/Mapre1/Riok2/Ppp2r1a/Lsm14a/Nek6/Phf10/Smarcd3/Ran/Kif3b/Zfp207/Bcl7b/Smarcc1/Arhgef10/Chmp2b/Chmp1a/Champ1/Chmp4b/Anapc2/Nsmce2/Cep97/Map9/Apc/Smarca2/Arid1a/Vps4a/Abraxas2/Nudc/Cdc16/Zw10/Anapc7/Stag1/Tubg1/Mis12/Drg1/Smc2/Clasp1/Ube2u/Dsn1/Ttk/Chmp6/Cenpe/Actb/Mad2l…	67
GO:0031032	GO:0031032	actomyosin structure organization	67/4926	218/28891	4.53193131445634e-07	4.78014399993561e-06	2.39699621981719e-06	Dlc1/Plec/Sdc4/Phactr1/Kank4/Actg1/Cdc42bpb/Pdcd6ip/Pak1/Cd47/Epb41l4b/Cul3/Myh9/Wdr1/Epb41l1/Prkar1a/Rac1/Pfn2/Cgnl1/Cnn3/Rhoa/Ppfia1/Ep300/Cdc42bpa/Tpm1/Csrp1/Hdac2/Src/Rock2/Tmod2/Iqgap2/Tjp1/Smad4/Ptk2b/Epb41l3/Cdc42/Sorbs3/Abl1/Trpm7/Akap13/Arhgef10/Alms1/Mef2a/Tgfbr1/Smad3/Limk1/Wasf2/Tmod1/Evl/Met/Six4/Tgfb3/Fhod3/Pgm5/Ppm1e/Ppm1f/Rock1/Frmd5/Nebl/Alkbh4/Arhgap6/Frmd3/Tesk1/Cnn2/Clasp1/Mef…	67
GO:0042752	GO:0042752	regulation of circadian rhythm	45/4926	127/28891	4.56938058473164e-07	4.81173032674614e-06	2.41283513721462e-06	Per2/Casp1/Pspc1/Cry1/Cry2/Prkaa2/Nr1d2/Ddb1/Ppp1cc/Mapk10/Usp7/Maged1/Rora/Ppp1cb/Atg7/Csnk1d/Mapk9/Rock2/Fbxw7/Parp1/Usp9x/Kdm2a/Mapk8/Prkaa1/Prkdc/Btrc/Per1/Kdm5b/Sfpq/Ppp1ca/Kcna2/Kdm5c/Fbxw11/Cipc/Thrap3/Ube3a/Bhlhe40/Ccar2/Ptger3/Timeless/Nr2f6/Pml/Sirt6/Chrnb2/Srrd	45
GO:0006163	GO:0006163	purine nucleotide metabolic process	117/4926	444/28891	4.63730141181308e-07	4.86829104242825e-06	2.44119742539714e-06	Pde1a/Atp2b2/Lrrk2/Oasl2/Nmnat2/Nme7/Snca/Dip2a/Cacnb4/Rora/Vdac1/Acsl6/Kcnab2/Rpe/Rhoa/Flcn/Ola1/Pgd/Pank2/Npr2/Nudt4/Fasn/Lacc1/Ak3/Cs/Atp6v1b2/Nt5c2/Atp1b1/Nampt/Gpat4/Cyb5r4/Mfn1/Idh1/Parp1/Shpk/Nudt3/Efl1/Gda/Pdha1/Fmo1/Idh3a/Gmps/Slc4a7/Gnai3/Slc25a25/Ran/Pank3/Suclg2/Map2k1/Stat3/Oga/Aldh1l1/Adk/Far1/Pdhx/Abcd1/Acadsb/Impdh2/Ldha/Acot1/Mdh1/Mccc2/Atic/Pdk3/Sdha/Mthfd1/Mmut/Adcy9/Samhd1/Adc…	117
GO:0006352	GO:0006352	DNA-templated transcription initiation	47/4926	135/28891	4.63827510825457e-07	4.86829104242825e-06	2.44119742539714e-06	Ahr/Ercc6/Taf1b/Taf2/Med13/Hmgb1/Setx/Med14/Smarca5/Pwwp2a/Jun/Paxip1/Gtf2a1/Gtf2e2/Cand1/Bclaf1/Med15/Gtf3c1/Dhx36/Gtf2f2/Thra/Psmc6/Med23/Atf7ip/Taf4/Brf1/Crcp/Mdc1/Tbp/Rsf1/Tfb1m/Taf11/Dr1/Med20/Med28/Cavin1/Gtf3c4/Tfam/Ercc3/Polr1f/Med30/Med19/Taf5/Med18/Med9/Esr1/Myc	47
GO:0008154	GO:0008154	actin polymerization or depolymerization	62/4926	197/28891	4.82412881736486e-07	5.05508792577791e-06	2.53486644944094e-06	Cyria/Kank4/Wdr1/Actr3/Mtpn/Capza2/Rac1/Pfn2/Enah/Specc1l/Rhoa/Capn1/Map3k1/Arfgef1/Swap70/Sptbn1/Lats1/Tpm1/Diaph2/Cyfip2/Add3/Rictor/Tmod2/Dbn1/Pik3ca/Ptk2b/Arpc5/Gas7/Abl1/Dmtn/Fam107a/Cfl1/Twf1/Avil/Snx9/Cdc42ep4/Dlg1/Fer/Svil/Tmod1/Evl/Diaph1/Pak3/Vasp/Add2/Fhod3/Coro1a/Hip1r/Eps8/Cyfip1/Cobl/Cdc42ep5/Cdc42ep3/Washc1/Fmn1/Sh3bp1/Catip/Tenm1/Sptb/Capg/Arf6/Slit2	62
GO:0046474	GO:0046474	glycerophospholipid biosynthetic process	55/4926	168/28891	5.15287116023775e-07	5.39076064447059e-06	2.70318904344919e-06	Dgkb/Bpnt2/Inpp4a/Pik3r3/Cds2/Pip4k2a/Fgf2/Socs7/Pigp/Etnk1/Dgke/Inpp1/Gpat4/Ttc7b/Socs5/Impa1/Pgs1/Pip4k2c/Agpat1/Pik3ca/Pik3cb/Ttc7/Dgkz/Lcat/Pigk/Far1/Pla2g5/Hdhd5/Sh3glb1/Pigu/Dgka/Pigm/Dgkh/Pld1/Pigq/Smg1/Selenoi/Pigs/Pgap1/Socs6/Cept1/Pla2g4a/Pik3cd/Abhd5/Dhrs7b/Tamm41/Socs1/Pigg/Ajuba/Sh3yl1/Pigo/Pdgfa/Htr2a/Dgki/Pigf	55
GO:0032943	GO:0032943	mononuclear cell proliferation	105/4926	389/28891	5.1894151673476e-07	5.4201497505212e-06	2.71792616770906e-06	Ahr/H2-K1/H2-Q4/Irgm1/H2-D1/H2-Q7/Msn/Cd274/Csf1/H2-T22/Irf1/Sdc4/Prnp/Cd44/Il15/Cd81/Ripk2/Jak2/Erbb2/Gpnmb/Il6st/Prkar1a/Il27/Hmgb1/Cd55/Ephb2/Ctnnb1/Hspd1/Atad5/Ccnd3/H2-T23/Marchf7/Cd46/Psmb10/Vcam1/Azi2/Tbk1/Cd209c/Slc39a10/Sos1/Ncstn/Pura/Bmi1/Rc3h2/Cxcr4/Abl1/Slc7a1/Adk/Pla2g5/Sos2/Mapk8ip1/Impdh2/Irs2/Dlg1/Cd24a/Cd151/Lgals3/Lyn/Ndfip1/Sh3rf1/Malt1/Lipa/Zbtb7b/Rps3/Coro1a/Flt3l/Impdh1/Cd5…	105
GO:0051647	GO:0051647	nucleus localization	22/4926	44/28891	5.21639109634322e-07	5.43946603265839e-06	2.72761228914481e-06	Nr3c1/Cdc42bpa/Dync1h1/Sun1/Dctn1/Cdc42/Tacc1/Sun2/Syne2/Tlk2/Hook3/Fbxw11/Nudc/Pcm1/Pafah1b1/Kif1a/Lmnb1/Ptk2/Lmnb2/Slit1/Trim58/Syne3	22
GO:0098840	GO:0098840	protein transport along microtubule	12/4926	16/28891	5.49188330018576e-07	5.70817627294834e-06	2.86235664626247e-06	Dlg2/Myo5a/Kif5c/Clip3/Map1a/Kif3a/Kif5a/Kif1a/Kif5b/Rab27b/Camsap3/Cep131	12
GO:0099118	GO:0099118	microtubule-based protein transport	12/4926	16/28891	5.49188330018576e-07	5.70817627294834e-06	2.86235664626247e-06	Dlg2/Myo5a/Kif5c/Clip3/Map1a/Kif3a/Kif5a/Kif1a/Kif5b/Rab27b/Camsap3/Cep131	12
GO:2000463	GO:2000463	positive regulation of excitatory postsynaptic potential	21/4926	41/28891	5.63008452391721e-07	5.84235146470567e-06	2.92963859999439e-06	Nrxn1/Nlgn3/Reln/Cux2/Nlgn2/Prkar1b/Dbn1/Afdn/Ptk2b/Stx1b/Cacnb3/Rgs4/Rims2/Grin2b/Ngfr/Pten/Grin1/Rims1/App/Chrna7/Shank1	21
GO:0030072	GO:0030072	peptide hormone secretion	90/4926	321/28891	5.68509942266926e-07	5.88990995114345e-06	2.95348673348433e-06	Ildr2/Epha5/Per2/Srebf1/Myo5a/Sybu/Selenot/Jak2/Abat/Tbc1d1/Myh9/Cpe/Fbn1/Ube2q1/Midn/Prkar1a/Rac1/Ptpn11/Sidt2/Snx19/Ccdc186/Trpc1/Gnao1/Atg7/Nlgn2/Rab11b/Rfx3/Pfkfb2/Raf1/Cyb5r4/Ptbp1/Smad2/Cask/Glud1/Cdk16/C2cd2l/Sfrp1/Ppp3cb/Rest/Slc16a1/Slc25a22/Hadh/Pde1c/Hcfc1/Oga/Kcnb1/Osbp/Snap25/Anxa5/Rapgef4/Irs2/Rab1a/Ensa/Aimp1/Rab11fip2/Rab3a/Rab11fip5/Gnaz/Gna11/Prkaca/Rims2/Vgf/Ucp2/Sox4/Pfkl/Myt1…	90
GO:0003007	GO:0003007	heart morphogenesis	84/4926	294/28891	5.69662774236783e-07	5.89233446964595e-06	2.95470250474257e-06	Dlc1/Ahr/Angpt1/Cert1/Ccdc39/Plxnd1/Crkl/Cpe/Zmpste24/Rxra/Psen1/Flna/Ncor2/Rac1/Ift57/Pkd2/Asxl1/Ctnnb1/Sav1/Megf8/Nsd2/Egln1/Jun/Tpm1/Axin2/Ift88/Pdcd4/Lrp6/Bmp7/Rbm15/Kat6a/Kif3a/Smad2/Mdm4/Smad4/Col11a1/Sos1/Smarcd3/Acvr1/Cdc42/Kdm2a/Col5a1/Cluap1/Tmed2/Tgfbr1/Smad3/Mrtfb/Fzd2/Ephb4/Pou4f1/Arl13b/Yap1/Bmpr2/Kdm6a/Nedd4/Sox4/Rtn4/Wnt5a/Adam15/Fkrp/Smad6/Fzd1/Heg1/Dvl2/Adgrg6/Six1/Zfpm2/Robo2/S…	84
GO:0045005	GO:0045005	DNA-templated DNA replication maintenance of fidelity	25/4926	54/28891	5.79193219041557e-07	5.98126588359663e-06	2.99929703224334e-06	Carm1/Nucks1/Wrn/Mcm9/Smarcal1/Rad50/Parp1/Nbn/Fbh1/Bod1l/Exd2/Samhd1/Rtel1/Rbbp8/Alyref/Fancm/Zfp365/Atrx/Donson/Timeless/Brca2/Pcna/Mms22l/Cenpx/Tonsl	25
GO:0021915	GO:0021915	neural tube development	62/4926	198/28891	5.86504325464503e-07	6.04702932347887e-06	3.03227401302091e-06	Dlc1/Gli3/Sdc4/Mthfd1l/Prkacb/Gatad2a/Psen1/Ift57/Brd2/Enah/Specc1l/Atp6ap2/Cecr2/Rock2/Lrp6/Marcks/Bmp7/Fzd6/Kif3a/Sfrp5/Sfrp1/Bmi1/Nup50/Kdm2a/Abl1/Plxnb2/Wdpcp/Cthrc1/Cfl1/Itpk1/Cluap1/Tmed2/Fzd2/Rarg/Arl13b/Intu/Brpf1/Kdm6a/Apaf1/Deaf1/Prkaca/Mthfd1/Arid1a/Hectd1/Vasp/Stk3/Wnt5a/Gorab/Nup133/Fzd1/Dvl2/Cobl/Cby1/Gpr161/Tcf7/Epha2/Alx1/Tgif1/Gas1/Cited2/Dact1/Nog	62
GO:0007212	GO:0007212	dopamine receptor signaling pathway	20/4926	38/28891	5.92134914520086e-07	6.08551475451492e-06	3.05157247614518e-06	Lrrk2/Palm/Flna/Gnao1/Dtnbp1/Ncstn/Gnai3/Vps35/Rgs9/Nsg2/Rgs4/Gnal/Gna11/Oprm1/Adcy6/Gnaq/Gna14/Gnas/Klf16/Cav2	20
GO:1903901	GO:1903901	negative regulation of viral life cycle	20/4926	38/28891	5.92134914520086e-07	6.08551475451492e-06	3.05157247614518e-06	Trim12a/Trim30a/Bst2/Trim56/Trim12c/Trim5/Mid2/Trim8/Rad50/Nbn/Trim30d/Ciita/Ifitm3/Ppia/Trim25/Csnk2b/Trim11/Ly6e/Ifitm2/Cd74	20
GO:0048172	GO:0048172	regulation of short-term neuronal synaptic plasticity	14/4926	21/28891	6.01133198044744e-07	6.16810751849751e-06	3.09298849688706e-06	Grik2/Unc13b/Kmt2a/Rab3gap1/Syp/Syt4/Rab3a/Syn1/Shisa7/Bdnf/Unc13a/Ppfia3/Shisa6/Grik1	14
GO:0007051	GO:0007051	spindle organization	61/4926	194/28891	6.14997100608735e-07	6.30028179904764e-06	3.15926709661962e-06	Hnrnpu/Kpnb1/Ddb1/Tubgcp3/Myh9/Flna/Smc1a/Parp3/Vps4b/Rhoa/Eml1/Gnai1/Cltc/Sbds/Csnk1d/Dync1h1/Dctn2/Mapre1/Dctn1/Mecp2/Ppp2r1a/Trim36/Lsm14a/Rnf4/Cenpj/Tubgcp5/Kif3b/Tacc1/Zfp207/Gpsm2/Arhgef10/Chmp2b/Chmp1a/Chmp4b/Dlg1/Dcaf13/Cep97/Map9/Pcnt/Tubgcp2/Map4/Abraxas2/Nudc/Haus6/Rps3/Ckap5/Stag1/Pten/Haus2/Atrx/Tubg1/Drg1/Haus3/Washc1/Fsd1/Tppp/Clasp1/Chmp6/Cenpe/Hspa1b/Fbxo5	61
GO:0043113	GO:0043113	receptor clustering	31/4926	75/28891	6.17004617461917e-07	6.30071753468674e-06	3.15948559561877e-06	Dlg2/Grik2/Agrn/Nrxn1/Gphn/Nme7/Cd81/Pak1/Reln/Syngap1/Crkl/Flna/Cdh2/Snx27/Nlgn2/Apoe/Dlg3/Dlg1/Shisa7/Rer1/Frrs1l/Grin2b/Arhgef9/Lhfpl4/Mesd/Ptn/Thy1/Lgals9/Slc7a11/Shisa6/Sorbs2	31
GO:1904377	GO:1904377	positive regulation of protein localization to cell periphery	31/4926	75/28891	6.17004617461917e-07	6.30071753468674e-06	3.15948559561877e-06	Nrxn1/Myo5a/Prnp/Snca/Actr3/Sqstm1/Ephb2/Pias1/Gnai1/Sptbn1/Clip3/Gpsm2/Vps35/Pgrmc1/Eif4g1/Rab11fip2/Dlg1/Rer1/Ppp1r9b/Lgals3/Ptpn9/Efcab7/Arhgef16/Atp2b4/Kif5b/Itga3/Rhog/Arf6/Pls1/Epha2/Nkd2	31
GO:0044380	GO:0044380	protein localization to cytoskeleton	27/4926	61/28891	6.34600877580762e-07	6.47010401895934e-06	3.24442420050076e-06	Hnrnpu/Cep350/Csnk1d/Snx10/Dctn2/Mid2/Mapre1/Map1a/Cep83/Abl1/Champ1/Ppp1r9b/Apc/Abhd17a/Hook3/Golgb1/Diaph1/Pcm1/Klhl21/Mid1/Abhd17c/Pard6a/Ttk/Fam83h/Cep131/Htr2a/Ccdc14	27
GO:0043903	GO:0043903	regulation of biological process involved in symbiotic interaction	29/4926	68/28891	6.43595342471327e-07	6.54100939979179e-06	3.27997960004989e-06	Trim12a/Trim30a/Trim62/Trim56/Hmgb1/Exoc2/P4hb/Trim12c/Trim5/Mid2/Bsg/Trim8/Rad50/Trim34a/Nbn/Trim30d/Trim21/Ciita/Ifitm3/Smpd1/Trim68/Trim25/Trim11/Lgals1/Fuca2/Trim58/Ly6e/Ifitm2/Cd74	29
GO:0062237	GO:0062237	protein localization to postsynapse	29/4926	68/28891	6.43595342471327e-07	6.54100939979179e-06	3.27997960004989e-06	Dlg2/Gphn/Git1/Sacm1l/Erbb2/Mapk10/Adam22/Tnik/Snap47/Iqsec2/Nbea/Clstn1/Stx1b/Map2k1/Vps35/Snap25/Rapgef4/Nptxr/Dlg1/Camk2a/Gpc4/Lhfpl4/Nptx2/Grin1/Cplx1/Tamalin/Zdhhc15/Nptx1/Nrxn3	29
GO:0097300	GO:0097300	programmed necrotic cell death	24/4926	51/28891	6.684761202348e-07	6.783128732699e-06	3.4013899855385e-06	Zbp1/Casp1/Ripk1/Cyld/Tlr3/Mlkl/Atg9a/Parp1/Ybx3/Traf2/Birc2/Trpm7/Itpk1/Mapk8/Rnf31/Pgam5/Pygl/Birc3/Tspo/Ppif/Spata2/Adprs/Nol3/Fas	24
GO:0097191	GO:0097191	extrinsic apoptotic signaling pathway	72/4926	242/28891	6.86020852911016e-07	6.95016071045552e-06	3.48514792657047e-06	Bmpr1b/Mal/Fgfr3/Jak2/Ripk1/Itm2c/Cyld/Zfp110/Tlr3/Zdhhc3/Scg2/Ddx3x/Hipk1/Raf1/Src/Gclc/Rock2/Dab2ip/Casp8ap2/Rb1cc1/Mcl1/Ppp2r1a/Traf2/Sfrp1/Acvr1/Bag3/Rps6kb1/Tgfbr1/Rnf41/Smad3/Yap1/Mknk2/Inhba/Stradb/Acvr1b/Bcl2l2/Ret/Ppp1ca/Lgals3/Trps1/Ar/Foxo3/Bak1/Faf1/Sh3rf1/Faim2/Stk3/Sgpp1/Psme3/Rela/Ctnna1/Acsl5/Pten/App/Mapk7/Pml/Casp2/Peli3/Dapk3/Nol3/Bid/Kitl/Tlr4/Tnfsf10/Fas/Tradd/Tnfrsf22/Gas1/C…	72
GO:1905897	GO:1905897	regulation of response to endoplasmic reticulum stress	32/4926	79/28891	7.04094879951099e-07	7.12201966108264e-06	3.571326346091e-06	Grina/Lrrk2/Tmbim6/Serinc3/Usp25/Bcap31/Tmem33/Atf6/Tmem259/Ubqln2/Creb3/Ubqln1/Nfe2l1/Usp13/Ern1/Crebrf/Ubxn1/Hyou1/Eif2ak3/Bak1/Herpud1/Syvn1/Abca7/Mbtps2/Xbp1/Fcgr2b/Selenos/App/Wfs1/Nr1h3/Prkn/Aqp11	32
GO:0008630	GO:0008630	intrinsic apoptotic signaling pathway in response to DNA damage	41/4926	113/28891	7.11642677060943e-07	7.16446544425719e-06	3.59261072200476e-06	Cd44/Kdm1a/Ercc6/Hnrnpk/Atad5/Ep300/Hipk1/Marchf7/Mcl1/Fbh1/Sod2/Tnfrsf1a/Shisa5/Dyrk2/Prkdc/Trp63/Casp9/Usp47/Bcl2l2/Bak1/Trim32/Ikbke/Rps3/Ccar2/Tmem109/Msh6/Uaca/Bcl3/Bbc3/Brca2/Zfp385a/Pml/Pnp/Casp2/Bid/Phlda3/Ier3/Epha2/Myc/Cd74/Steap3	41
GO:0021549	GO:0021549	cerebellum development	41/4926	113/28891	7.11642677060943e-07	7.16446544425719e-06	3.59261072200476e-06	Atp2b2/Nrxn1/Slc25a46/Crkl/Rora/Sdf4/Ptpn11/Nav2/Sez6l/Ldb1/Atg7/Lrp6/Fktn/Mecp2/Usp9x/Abl1/Ulk1/Map2k1/Herc1/Nr2c2/Cend1/Cplane1/Nfix/Cdk5r1/Pcnt/Agtpbp1/Zbtb18/Faim2/Sptbn2/Trnp1/Gabrb3/Cntn1/Fcgr2b/Zfp365/Ttll1/B4galt2/Naglu/Hap1/Gas1/Lmx1a/Gli1	41
GO:0030516	GO:0030516	regulation of axon extension	41/4926	113/28891	7.11642677060943e-07	7.16446544425719e-06	3.59261072200476e-06	Sema3e/Pak1/Ttl/Actr3/Map2/Ryk/Eif4g2/Sema6d/Adnp/Rab21/Megf8/Ep300/Sema3d/L1cam/Apoe/Dbn1/Sema3b/Abl1/Gdi1/Cdkl5/Smurf1/Ttc3/Golga4/Ntrk3/Anapc2/Bmpr2/Shtn1/Limk1/Rtn4/Wnt5a/Wdr36/Sema4f/Pafah1b1/Cyfip1/Map1b/Bdnf/Cdh4/Trpv2/Sema6c/Slit2/Slit1	41
GO:1901875	GO:1901875	positive regulation of post-translational protein modification	57/4926	178/28891	7.31162296329223e-07	7.34944170275753e-06	3.68536679637976e-06	Angpt1/Lrrk2/Cry1/Fgfr3/Dcun1d4/Baz1b/Kdm1a/Ercc6/Ripk2/Cul3/Huwe1/Smarca5/Pias1/Nmi/Npm1/Dek/Ddx3x/Ep300/Paxip1/Tollip/Mapk9/Marchf7/Sumo2/Ubqln1/Fbxw7/Ube2n/Ndfip2/Rnf111/Birc2/Fam107a/Hcfc1/Mapk8/Ddx21/Btrc/Rnf40/Dcun1d3/Senp2/Tnip1/Ndfip1/Skp1/Ube3a/Birc3/Xbp1/Arrdc3/Fancm/Mul1/Pten/Prdm12/Hspbp1/App/Sphk1/Rassf5/Wfs1/Pml/Prkn/Nscme3l/Arrdc4	57
GO:0034614	GO:0034614	cellular response to reactive oxygen species	49/4926	145/28891	7.37947614920561e-07	7.38076123099575e-06	3.70107192802318e-06	Gpr37l1/Lrrk2/Plekha1/Rnf146/Sqstm1/Ripk1/Pink1/Zfp277/Setx/Prdx1/Capn1/Pex2/Ep300/Jun/Stk25/Atg7/Mapk9/Hdac2/Src/Axl/Parp1/Ddr2/Sod2/Abl1/Cfl1/Mapk8/Rhob/Prdx3/Sod1/Fer/Sod3/Mapk1/Foxo3/Met/Pex5/Mapk3/Rela/Rps3/Cyp1b1/Sphk1/Mapk7/Bnip3/Ppif/Adprs/Ppargc1b/Trpc6/Cd36/Slc8a1/Hgf	49
GO:0006006	GO:0006006	glucose metabolic process	68/4926	225/28891	7.38881757414513e-07	7.38076123099575e-06	3.70107192802318e-06	Per2/Nr3c1/Cry1/Ppp4r3a/Gapdh/Ranbp2/Hectd4/Ddb1/Adipor1/Pgm2l1/Fbn1/Zmpste24/Usp7/Midn/Rora/Hmgb1/Slc39a14/Pgk1/Eno2/Ep300/Cyp2j6/Lcmt1/Atf4/Pfkfb2/Src/Pfkp/Pgm1/Pik3ca/Pdha1/Pgam1/Tpi1/Nfe2l1/Dyrk2/Ppp4r3b/Prkaa1/Irs2/Ldha/Foxk2/Mdh1/Pdk3/Prkaca/Pkm/G6pdx/Pfkl/Oma1/Akt2/Lipa/Kbtbd2/Wdtc1/Dusp12/G6pc3/Aldoa/Slc35b4/Slc25a10/Foxo1/C1qtnf12/C1qtnf1/Eno3/Usf1/Apod/Serp1/Slc45a3/Prkn/Sirt6/Pgm2/Adra…	68
GO:0050866	GO:0050866	negative regulation of cell activation	68/4926	225/28891	7.38881757414513e-07	7.38076123099575e-06	3.70107192802318e-06	Ildr2/Gli3/Prkg1/Cd274/Irf1/Sdc4/Prnp/Cd44/Cd200/Erbb2/Gpnmb/Prkar1a/Cbfb/Parp3/Hmgb1/Marchf7/Gclc/Ubash3b/Apoe/Socs5/Axl/Loxl3/Sfrp1/Rc3h2/Rabgef1/Pla2g5/Dlg1/Fer/Cd24a/Dusp3/Lgals3/Lyn/Runx1/Ndfip1/Socs6/Zbtb7b/Sh2b3/Grn/Cd9/Pten/Fcgr2b/Pde5a/Tmem131l/Mertk/Rassf5/Hmgb3/Lgals9/Socs1/C1qtnf1/Nr1h3/H2-Aa/Smad7/Sox11/Hfe/Fas/Pdgfa/Tyrobp/Cx3cl1/Samsn1/Cnr1/Runx3/Cebpb/Dtx1/Fgl2/Il20rb/Cd80/Foxj1/C…	68
GO:0070085	GO:0070085	glycosylation	68/4926	225/28891	7.38881757414513e-07	7.38076123099575e-06	3.70107192802318e-06	B3galt1/Galnt17/Ggta1/Il15/C1galt1/Stt3a/Psen1/Dpy19l4/Uggt1/Cds2/Alg14/Arfgef1/Rpn2/Tmem59/Rxylt1/Ube2j1/Galnt11/St6gal2/B4galt6/Gxylt1/Fktn/Tmem165/Nus1/Fut8/Tmtc3/Dpy19l1/Oga/Ext2/Uggt2/Trip11/Alg9/St6galnac5/Vegfb/Large1/Eogt/Magt1/Rpn1/Mlec/B4galt1/Ddost/Pomt2/B4galt5/Fkrp/B3gnt2/Dpagt1/A4galt/Pofut1/Alg13/Entpd5/B4galt4/Alg10b/Alg1/Fut10/Aqp11/B4galt2/Galnt5/St3gal1/Mgat2/B4gat1/Poglut3/Alg…	68
GO:0008286	GO:0008286	insulin receptor signaling pathway	47/4926	137/28891	7.53646952307719e-07	7.50487252352392e-06	3.76330735420085e-06	Srebf1/Adipor1/Pak1/Pik3r3/Ptpn11/Pip4k2a/Zfp106/Sesn3/Slc39a14/Appl1/Socs7/Bcar1/Prkca/Nucks1/Gnai2/Raf1/Src/Ide/Osbpl8/Marcks/Ptprj/Zfp592/Pip4k2c/Ctsd/Pik3ca/Sos1/Map2k1/Smarcc1/Prkaa1/Rps6kb1/Sos2/Ncoa5/Irs2/Lonp1/Fer/Apc/Mapk1/Eif4ebp2/Mapk3/Akt2/Rela/Zbtb7b/Sorl1/Foxo1/C1qtnf12/Socs1/Cav2	47
GO:2000177	GO:2000177	regulation of neural precursor cell proliferation	47/4926	137/28891	7.53646952307719e-07	7.50487252352392e-06	3.76330735420085e-06	Gli3/Gpr37l1/Lrrk2/Fgfr3/Kdm1a/Flna/Gak/Fgf2/Ctnnb1/Rhoa/Cdh2/Gnai2/Ptbp2/Rsu1/Afdn/Hapln1/Optn/Smarcd3/Nap1l1/Rapgef1/Mapk8/Ntrk3/Cend1/Cd24a/Appl2/Prdm4/Lyn/Lims1/Foxo3/Wnt5a/Ngfr/Ptn/Ctnna1/Vcan/Hdac5/Foxo1/Bdnf/Nes/Zfp335/Smarca1/Kctd11/Cx3cl1/Adcyap1/Gli1/Nog/Lims2/Insm1	47
GO:0015837	GO:0015837	amine transport	46/4926	133/28891	7.56721458080886e-07	7.52380575298096e-06	3.7728013944302e-06	Per2/Slc6a1/Myo5a/Nr3c1/Stxbp1/Abat/Snca/Syt10/Psen1/Pink1/Arl6ip5/Dtnbp1/Rab3gap1/Nat8l/Syt4/Kcnb1/Dpysl2/Rgs4/Rab3a/Kcna2/Plcd1/Grin2b/Slc38a1/P2ry12/Rtn4/Tor1a/Sdhd/Slc44a1/Ptger3/P2ry1/Chrna7/Syt6/Syt9/Syt7/Syt3/Chrnb2/Sv2a/Htr2a/Chrna6/Slc7a5/Syt5/Cnr1/Slc43a1/Th/Grik1/Slc36a2	46
GO:0098935	GO:0098935	dendritic transport	11/4926	14/28891	7.68160767525961e-07	7.62530818291723e-06	3.82369963951712e-06	Hnrnpu/Stau1/Kif5c/Pura/Kif5a/Stau2/Kif3b/Rabgef1/Sfpq/Wasf1/Kif5b	11
GO:0010948	GO:0010948	negative regulation of cell cycle process	88/4926	314/28891	7.69308341548019e-07	7.62530818291723e-06	3.82369963951712e-06	Stk33/Ctdsp2/Zwint/Cry1/Fgfr3/Baz1b/Ccnd1/Ercc6/Crlf3/Gpnmb/Cacnb4/Parp9/Dtx3l/Ptpn11/Pkd2/Cdc5l/Tiprl/Smarca5/Rbl2/Myo16/Npm1/Rad21/Map3k20/Zfp655/Dync1li1/Lcmt1/Bmp7/Tnks/Dab2ip/Prmt2/Rad50/Cdc73/Rps6ka2/Nbn/Brcc3/Acvr1/Rad17/Dgkz/Fam107a/Zfp207/Prkdc/Cradd/Taok1/Dlg1/Inhba/Dcun1d3/Usp47/Ppp2r5b/Gigyf2/Apc/Prpf19/Vps4a/Apbb2/Rint1/Rbbp8/Zw10/Mbtps2/Ccar2/Rbl1/Zfp36l2/Pten/Men1/Ctdsp1/Atrx/Jade1…	88
GO:0051924	GO:0051924	regulation of calcium ion transport	84/4926	296/28891	7.74459411739323e-07	7.6645188387103e-06	3.84336176553546e-06	Ahr/Atp2b2/Ahnak/Myo5a/Prnp/Tmbim6/Plcg1/Asph/Sestd1/Snca/Cacnb4/Tspan13/Jph4/Vdac1/Pkd2/Calm3/Ywhae/Ctnnb1/Rhoa/Trpc1/Gnao1/Plp1/Gnai2/Ubash3b/Akap6/Sumo1/Atp1b1/Creb3/Ubqln1/Cask/Ptk2b/Stim2/Ppp3cb/Cxcr4/Abl1/Oga/Cacnb3/Saraf/Nfatc3/Rgs9/Homer2/Rgs4/Pacsin3/Trpc4/Ank2/Pde4b/Camk2a/Spg11/Fbxo11/Lgals3/Lyn/Bak1/Diaph1/Ubr3/G6pdx/Atp2b1/Jph3/P2ry12/Il16/Coro1a/Grin1/Ptger3/Orai1/Cxcl10/Ppp3r1/Thy1…	84
GO:0006360	GO:0006360	transcription by RNA polymerase I	28/4926	65/28891	7.80480235485175e-07	7.71220300487893e-06	3.86727292094268e-06	Baz1b/Ercc6/Taf1b/Erbb2/Zmpste24/Flna/Smarca5/Dek/Carm1/Phf8/Atf4/Gtf2h1/Prr7/Ddx21/Spty2d1/Eif2ak3/Ippk/Nol11/Maf1/Cavin1/Heatr1/Pwp1/Ercc3/Mars1/Utp15/Macroh2a2/Pih1d1/Lyar	28
GO:0048639	GO:0048639	positive regulation of developmental growth	67/4926	221/28891	7.84202479043637e-07	7.73706230477976e-06	3.87973858053168e-06	Csf1/Agrn/Nr3c1/Pak1/Pum2/Hnrnpk/Eif4g2/Fgf2/Adnp/Megf8/Ep300/L1cam/Picalm/Akap6/Apoe/Bbs2/Dbn1/Ybx3/Afdn/Mecp2/Ppib/Plaa/Cxcr4/Gdi1/Syt4/Cdkl5/Smurf1/Rps6kb1/Prkdc/Sh3glb1/Golga4/Ntrk3/Yap1/Anapc2/Dlg1/Bmpr2/Shtn1/Atp8a2/Mtm1/Rnd2/Limk1/Rims2/Mapk1/Nedd4l/Pex5/Wnt5a/Cpne6/Pafah1b1/Mul1/Cyfip1/Rims1/Map1b/Bdnf/Unc13a/Hopx/Serp1/Zfpm2/Cdh4/Syt3/Prkn/Smad7/Pls1/Trpv2/Mef2c/Sptbn4/Cacna2d2/Gli1	67
GO:0006497	GO:0006497	protein lipidation	37/4926	98/28891	7.94708866967374e-07	7.80469826012522e-06	3.91365453145052e-06	Irgm1/Irgm2/Hhat/Wipi2/Zdhhc3/Pigp/Atg7/Zdhhc17/Clip3/Rb1cc1/Atg10/Zdhhc20/Rab3gap1/Zdhhc1/Golga7/Ulk1/Abca1/Pigk/Pigu/Ppm1a/Zdhhc13/Zdhhc21/Pigm/Pigq/Zdhhc24/Pigs/Zdhhc7/Pgap1/Zdhhc16/Zdhhc4/Golga7b/Zdhhc15/Pigg/Rabl3/Pigo/Zdhhc22/Pigf	37
GO:0031123	GO:0031123	RNA 3'-end processing	37/4926	98/28891	7.94708866967374e-07	7.80469826012522e-06	3.91365453145052e-06	Tent2/Tent4a/Ahcyl1/Rprd1b/Ints6/Cpsf2/Zc3h14/Ints8/Rprd1a/Ssb/Cdc73/Dhx36/Ssu72/Zc3h3/Trnt1/Cpsf6/Tut7/Pnpt1/Ints1/Ptcd1/Slbp/Papolg/Rbfox2/Elac1/Ncbp2/Toe1/Usb1/App/Ints2/Ints7/Exosc5/Ints5/Exosc9/Cstf2t/Ints12/Lsm11/Exosc4	37
GO:0061515	GO:0061515	myeloid cell development	37/4926	98/28891	7.94708866967374e-07	7.80469826012522e-06	3.91365453145052e-06	Ptbp3/Zbtb7a/Fbn1/Flna/Ptpn11/Pip4k2a/Ep300/Rabgap1l/Src/Fbxw7/Tjp2/Tspan2/Brd1/Dmtn/Slc11a2/Bpgm/Wasf2/G6pdx/Atp6ap1/Sh2b3/Ank1/Pafah1b1/Alas1/App/Bap1/Vps33b/Zfp385a/Ninj1/Fam20c/Trim58/Lyar/Tyrobp/Hba-a1/Gp1bb/Cited2/Cebpb/Nbeal2	37
GO:0034405	GO:0034405	response to fluid shear stress	15/4926	24/28891	8.09196560345078e-07	7.92271380380608e-06	3.97283325328118e-06	Plec/Pkd2/Ift88/Src/Socs5/Ptk2b/Abca1/Ass1/Xbp1/Hdac5/Mapk7/Spp1/Mef2c/Cited2/Klf4	15
GO:0060080	GO:0060080	inhibitory postsynaptic potential	15/4926	24/28891	8.09196560345078e-07	7.92271380380608e-06	3.97283325328118e-06	Grik2/Nlgn3/Unc13b/Abat/Nlgn2/Insyn2b/Dbn1/Igsf9b/Rims2/Insyn1/Gabrb3/Rims1/Bdnf/Cx3cl1/Grik1	15
GO:0008064	GO:0008064	regulation of actin polymerization or depolymerization	54/4926	166/28891	8.15341899941516e-07	7.97071281147095e-06	3.99690228549636e-06	Cyria/Kank4/Wdr1/Actr3/Mtpn/Capza2/Rac1/Pfn2/Specc1l/Rhoa/Capn1/Map3k1/Arfgef1/Swap70/Sptbn1/Lats1/Tpm1/Cyfip2/Add3/Rictor/Tmod2/Dbn1/Pik3ca/Ptk2b/Arpc5/Dmtn/Cfl1/Twf1/Avil/Snx9/Cdc42ep4/Dlg1/Fer/Svil/Tmod1/Evl/Pak3/Vasp/Add2/Fhod3/Coro1a/Hip1r/Eps8/Cyfip1/Cdc42ep5/Cdc42ep3/Washc1/Fmn1/Sh3bp1/Tenm1/Sptb/Capg/Arf6/Slit2	54
GO:0034446	GO:0034446	substrate adhesion-dependent cell spreading	38/4926	102/28891	8.37913150360975e-07	8.16646965541784e-06	4.09506426868146e-06	Crkl/Flna/Rac1/Cspg5/Rhoa/P4hb/Bcar1/Ap1ar/Dock5/Src/Dbn1/Axl/Calr/Sfrp1/Cdc42/Abl1/Dmtn/Rcc2/Peak1/Rab1a/Itga8/Ephb3/Fer/Lims1/Nedd9/Vamp3/Ptk2/Parvb/Ntn4/Mertk/Tesk1/Spry4/Radil/Has2/Bves/Fzd7/Lims2/Lpxn	38
GO:0050688	GO:0050688	regulation of defense response to virus	38/4926	102/28891	8.37913150360975e-07	8.16646965541784e-06	4.09506426868146e-06	Stat1/Gbp4/Irgm1/Irgm2/Il15/Trim30a/Ercc6/Parp9/Dtx3l/Zmpste24/Il27/Tomm70a/Ufd1/Dhx9/Apobec3/Zc3hav1/Nt5c2/Fbxl2/Creb3/Ubqln1/Lamp2/Ilrun/Htra1/Hsp90aa1/Zdhhc1/Erbin/Elmod2/Tarbp2/Mul1/Trim11/Pml/Nlrx1/Cptp/Rnf125/Il12rb1/Tkfc/Fgl2/Tspan6	38
GO:0021955	GO:0021955	central nervous system neuron axonogenesis	22/4926	45/28891	8.56227425059102e-07	8.33230117891354e-06	4.17822024367951e-06	Dcc/Kifbp/Wdr47/Ephb2/Nin/Prkca/Atg7/B4galt6/Hsp90aa1/Arhgef28/Ephb3/Spg11/B4galt5/Adarb1/Pafah1b1/Ptk2/Pten/Chrnb2/Slit2/Hsp90ab1/Sptbn4/Nr4a2	22
GO:0051961	GO:0051961	negative regulation of nervous system development	58/4926	183/28891	8.5856620774005e-07	8.34240165187416e-06	4.18328511107792e-06	Fgf13/Sema3e/B2m/Gpr37l1/Fgfr3/Kdm1a/Syngap1/Actr3/Map2/Psen1/Ryk/Ephb2/Ctnnb1/Sema6d/Rhoa/Epha7/Sema3d/Bmp7/Mbd1/Ywhah/Mecp2/Sema3b/Rest/Gdi1/Ulk1/Syt4/Ttc3/Ntrk3/Cd24a/Appl2/Lingo1/Hook3/Pcm1/Rtn4/Wnt5a/Ptn/Sema4f/Ctnna1/Ptk2/Pten/Ctdsp1/Sorl1/Thy1/Trim11/Bdnf/Tspo/Tlx2/Sox11/Kctd11/Trpc6/Casz1/Cysltr2/Sema6c/Slit2/Fas/Slit1/Adcyap1/Nog	58
GO:0048167	GO:0048167	regulation of synaptic plasticity	105/4926	393/28891	8.76392676078017e-07	8.50273257441501e-06	4.26368281776947e-06	Rasgrf1/Atp2b2/Grik2/Kcnn2/Prnp/Nr3c1/Nlgn3/Adgrb1/Unc13b/Cpeb1/Stxbp1/Pak1/Reln/Snca/Syngap1/Sqstm1/Psen1/Jph4/Rac1/Ephb2/Hnrnpk/Rims3/Nptn/Stau1/Arf1/Kmt2a/Atf4/Rab5a/Zzef1/Apoe/Map1a/Prkar1b/Dbn1/Snap47/Mecp2/Iqsec2/Rab3gap1/Ptk2b/Ywhag/Ncstn/Mpp2/Lnpep/Bace1/Tshz3/Stau2/Kras/Abl1/Syp/Fam107a/Cfl1/Syt4/Sipa1l1/Cplx2/Kcnb1/Paip2/Ncdn/Snap25/Anapc2/Rab3a/Lgmn/Syn1/Camk2a/Shisa7/Gnal/Ythdf1/Spg11…	105
GO:0030833	GO:0030833	regulation of actin filament polymerization	49/4926	146/28891	9.28232871252436e-07	8.97851795375848e-06	4.50226470060521e-06	Cyria/Kank4/Actr3/Mtpn/Capza2/Rac1/Pfn2/Rhoa/Capn1/Map3k1/Arfgef1/Sptbn1/Lats1/Tpm1/Cyfip2/Add3/Rictor/Tmod2/Dbn1/Ptk2b/Arpc5/Dmtn/Cfl1/Twf1/Avil/Snx9/Cdc42ep4/Dlg1/Fer/Svil/Tmod1/Evl/Pak3/Vasp/Add2/Fhod3/Coro1a/Hip1r/Eps8/Cyfip1/Cdc42ep5/Cdc42ep3/Washc1/Fmn1/Tenm1/Sptb/Capg/Arf6/Slit2	49
GO:0046488	GO:0046488	phosphatidylinositol metabolic process	49/4926	146/28891	9.28232871252436e-07	8.97851795375848e-06	4.50226470060521e-06	Bpnt2/Mtmr6/Plcg1/Sacm1l/Inpp4a/Pik3r3/Fig4/Pikfyve/Pip4k2a/Fgf2/Socs7/Synj1/Pigp/Dgke/Inpp1/Ttc7b/Socs5/Impa1/Pip4k2c/Pik3ca/Inpp5b/Pik3cb/Ttc7/Plcb3/Inpp5f/Pigk/Ocrl/Pigu/Lpgat1/Mtm1/Pigm/Mtmr9/Plcd1/Pigq/Smg1/Pigs/Pgap1/Socs6/Pten/Pik3cd/Socs1/Inpp5j/Pigg/Inpp5e/Sh3yl1/Pigo/Pdgfa/Htr2a/Pigf	49
GO:0000422	GO:0000422	autophagy of mitochondrion	35/4926	91/28891	9.39037837998028e-07	9.05571376703963e-06	4.54097442830863e-06	Irgm1/Irgm2/Srebf1/Slc25a46/Huwe1/Sqstm1/Pink1/Vdac1/Fbxl4/Wipi2/Lrba/Atg7/Clec16a/Fundc1/Atg9a/Fbxw7/Rb1cc1/Optn/Cdc37/Atg2b/Ulk1/Smurf1/Rnf41/Snx30/Arfip2/Map1lc3b/Parl/Cers1/Snx7/Mul1/Tspo/Bnip3/Atg4d/Prkn/Ulk3	35
GO:0061726	GO:0061726	mitochondrion disassembly	35/4926	91/28891	9.39037837998028e-07	9.05571376703963e-06	4.54097442830863e-06	Irgm1/Irgm2/Srebf1/Slc25a46/Huwe1/Sqstm1/Pink1/Vdac1/Fbxl4/Wipi2/Lrba/Atg7/Clec16a/Fundc1/Atg9a/Fbxw7/Rb1cc1/Optn/Cdc37/Atg2b/Ulk1/Smurf1/Rnf41/Snx30/Arfip2/Map1lc3b/Parl/Cers1/Snx7/Mul1/Tspo/Bnip3/Atg4d/Prkn/Ulk3	35
GO:0038179	GO:0038179	neurotrophin signaling pathway	21/4926	42/28891	9.44990547125916e-07	9.09943600408183e-06	4.56289888014806e-06	Ptpn11/Bcar1/Ndn/Slc9a6/Zdhhc17/Raf1/Cyfip2/Src/Sos1/Ulk1/Rapgef1/Sh3glb1/Kidins220/Ppp2r5b/Coro1a/Wasf1/Ppp2r5d/Ntrk1/Cyfip1/Bdnf/Hap1	21
GO:0045814	GO:0045814	negative regulation of gene expression, epigenetic	42/4926	118/28891	9.47232417641441e-07	9.10734856721824e-06	4.56686662336401e-06	Znfx1/Kdm1a/Ubr5/Usp7/Kmt2d/Hmgb1/Smarca5/Rif1/Phf8/Tasor2/Suz12/Hdac2/Mecp2/Trip12/Ctcf/Kmt2b/H3f3a/Ezh1/Bahd1/Ctr9/Pphln1/Atf7ip/Phf2/Dnmt1/Spty2d1/Dyrk1a/Tasor/Samd1/H1f0/Cenpv/Lmnb1/Kcnq1ot1/Fam172a/Atrx/Ing2/Dnmt3b/Pole3/Lmnb2/Sirt6/Macroh2a2/Cdk2/Myc	42
GO:0016082	GO:0016082	synaptic vesicle priming	16/4926	27/28891	9.63853389228807e-07	9.2532811154556e-06	4.64004428631265e-06	Unc13b/Stxbp1/Snca/Synj1/Stxbp5/Snap47/Rab3gap1/Stx1b/Snap25/Rab3a/Rims2/Rph3a/Rims1/Unc13a/Sv2a/Unc13c	16
GO:0099011	GO:0099011	neuronal dense core vesicle exocytosis	10/4926	12/28891	9.72000983523473e-07	9.31755202890289e-06	4.67227284189161e-06	Unc13b/Stxbp1/Syt10/Syt4/Snap25/Rab3a/Rims1/Syt6/Unc13a/Unc13c	10
GO:0042306	GO:0042306	regulation of protein import into nucleus	32/4926	80/28891	9.82390573129753e-07	9.39920559727182e-06	4.7132179043662e-06	Gli3/Gbp4/Angpt1/Jak2/Ipo5/Psen1/Ubr5/Flna/Epm2a/Ep300/Sumo1/Hsp90aa1/Mdfic/Tnfrsf1a/Ran/Bag3/Nolc1/Pkig/Mapk1/Pkia/Efcab7/Jup/Xbp1/Nup54/Dmap1/Uaca/Ufm1/Apod/Fermt1/Sirt6/Hsp90ab1/Cd36	32
GO:0110154	GO:0110154	RNA decapping	13/4926	19/28891	9.84915977134985e-07	9.39920559727182e-06	4.7132179043662e-06	Dcp2/Nudt3/Dcp1b/Caprin1/Cnot7/Dcp1a/Eif4enif1/Edc3/Edc4/Pan3/Nudt12/Nudt16/Zfp36	13
GO:1902774	GO:1902774	late endosome to lysosome transport	13/4926	19/28891	9.84915977134985e-07	9.39920559727182e-06	4.7132179043662e-06	Vps4b/Arl8b/Vps39/C9orf72/Arf1/Chmp2b/Chmp1a/Vps35/Chmp4b/Snapin/Vps4a/Plekhm1/Chmp6	13
GO:0033013	GO:0033013	tetrapyrrole metabolic process	24/4926	52/28891	1.04096185048106e-06	9.91929917850671e-06	4.97401807025828e-06	Mmadhc/Ireb2/Cyb5r4/Slc11a2/Pgrmc1/Mtr/Fech/Hmox2/Ank1/Cox15/Cubn/Eif2ak1/Alas1/Uros/Tmem14c/Blvra/Rsad1/Hmbs/Sptb/Srrd/Abcb6/Mtrr/Hebp1/Slco1a6	24
GO:0044346	GO:0044346	fibroblast apoptotic process	17/4926	30/28891	1.0555778364229e-06	1.00436508382493e-05	5.0363740282242e-06	Cul3/Btg1/Pik3ca/Sfrp1/Prdm11/Casp12/Trp63/Casp9/Apc/Bak1/Gas6/Xrcc2/Stk17b/Men1/Bbc3/Socs1/Bid	17
GO:0001503	GO:0001503	ossification	124/4926	484/28891	1.05775386356161e-06	1.00494452252157e-05	5.03927961509662e-06	Ahr/Gli3/Adamts12/Bmp6/Mkx/Csf1/Adgrv1/Bpnt2/Zbtb16/Bmpr1b/Xylt1/Fgfr3/Git1/Mmp16/Plxnb1/Limd1/Zmpste24/Rxra/Il6st/Ptpn11/Cbfb/Bmp2k/Tob1/Sp1/Fgf2/Ctnnb1/Rhoa/Zhx3/Slc20a2/Npr2/Hspg2/Mia3/Sbds/Sp3/Snx10/Axin2/Atf4/Lrp6/Bmp7/Suco/Dhx36/Tmem64/Smad4/Ptk2b/H3f3a/Ddr2/Ift80/Thra/Sfrp1/Acvr1/Crim1/Rest/Col1a2/Hira/Cthrc1/Ext2/Smurf1/Mapk8/Tapt1/Smad3/Jund/Rspo2/Yap1/Bmpr2/Hdac8/Intu/Trp63/Icmt/Nfix/Sm…	124
GO:0071241	GO:0071241	cellular response to inorganic substance	75/4926	258/28891	1.09167625631698e-06	1.03563902836698e-05	5.19319676588038e-06	B2m/Cpne8/Bmp6/Dlg2/Adgrv1/Nrxn1/Lrrk2/Prnp/Cpne4/Prkaa2/Kcna1/Cdkn1b/Asph/Snca/Syt10/Pkd2/Slc25a23/Cpne1/Bcar1/Slc41a1/Jun/Hnrnpa1/Ireb2/Mapk9/Sumo1/Mecp2/Rtf2/Traf2/Rnf4/Cpne3/Ncstn/Nfe2l1/Dmtn/Syt4/Rasa4/Kcnb1/Mef2a/Mapk8/Prkaa1/Jund/Nfatc3/Mtr/Lgmn/Mapk1/Mapk3/Smpd1/Cpne6/Ank3/Gabrb3/Wnk1/Nfatc2/Atrx/Slc25a24/Slc13a5/Syt6/Syt9/Foxo1/Kcnq3/Timeless/Bnip3/Syt7/Ppif/Kcnq2/Syt3/Kcnh1/Hfe/Nptx1/Ab…	75
GO:1904062	GO:1904062	regulation of monoatomic cation transmembrane transport	99/4926	367/28891	1.1134481424148e-06	1.05473307788864e-05	5.28894359803657e-06	Fgf13/Ahr/Hecw2/Kcnn2/Atp1b2/Agrn/Ahnak/Myo5a/Prnp/Tmbim6/Plcg1/Kcna1/Asph/Sestd1/Snca/Cacnb4/Tspan13/Wnk2/Flna/Fgf12/Vdac1/Pkd2/Calm3/Kcnab2/Ywhae/Trpc1/Snx27/Arf1/Plp1/Wnk4/Ubash3b/Akap6/Sumo1/Atp1b1/Tmem168/Ubqln1/Ywhah/Scn4b/Ptk2b/Crbn/Stim2/Ppp3cb/Abl1/Oga/Akap9/Cacnb3/Rgs9/Rgs4/Hecw1/Dlg1/Ank2/Pde4b/Kcnip1/Fbxo11/Pirt/Lyn/Nr3c2/Nedd4/Slmap/Bak1/Diaph1/Ubr3/Nedd4l/G6pdx/Amigo1/Jph3/Gpd1l/Ank…	99
GO:2001252	GO:2001252	positive regulation of chromosome organization	39/4926	107/28891	1.15135404759799e-06	1.08903149074423e-05	5.46093248783085e-06	Yy1/Ctnnb1/Cct2/Rad21/Tnks/Rad50/Cct6a/Dhx36/Nbn/Cct5/Pphln1/Atf7ip/Xrcc5/Cct8/Hmbox1/Tcp1/Sfpq/Nsmce2/Slf1/Mapk1/Naf1/Tasor/Shcbp1l/Rtel1/Mapk3/Terf2ip/Ino80e/Atrx/Slx1b/Tinf2/Ruvbl2/Pml/Tfpt/Ruvbl1/Smc2/Sirt6/Actr5/Cdk2/Fen1	39
GO:0006998	GO:0006998	nuclear envelope organization	23/4926	49/28891	1.20470946067849e-06	1.1378205848794e-05	5.70558468703632e-06	Brox/Zmpste24/Vps4b/Parp11/Sun1/Dctn1/Lemd3/Chmp2b/Sun2/Chmp1a/Ubxn2a/Chmp4b/Nup155/Vps4a/Nup93/Tmem43/Cdan1/Ankle2/Tor1a/Pafah1b1/Lmnb1/Lmnb2/Chmp6	23
GO:0032231	GO:0032231	regulation of actin filament bundle assembly	41/4926	115/28891	1.20777340026857e-06	1.13903688469446e-05	5.71168380467565e-06	Dlc1/Sdc4/Kank4/Actg1/Pak1/Cd47/Flna/Rac1/Pfn2/Cgnl1/Rhoa/Map3k1/Swap70/Ppfia1/Tpm1/Rock2/Dbn1/Tjp1/Cdc42/Sorbs3/Abl1/Cfl1/Arhgef10/Alms1/Tgfbr1/Smad3/Limk1/Wasf2/Synpo2/Evl/Met/Tgfb3/Ppm1e/Ppm1f/Arhgap6/Shank1/Tesk1/Prkn/Clasp1/Cx3cl1/Rhpn2	41
GO:0006898	GO:0006898	receptor-mediated endocytosis	78/4926	272/28891	1.2100059041263e-06	1.13946664657297e-05	5.71383883933201e-06	B2m/Angpt1/Cd44/Nlgn3/Cd81/Dnm3/Scarb2/Snca/Tnk2/Smap1/Pikfyve/Sdcbp/Scyl2/Bmp2k/Gak/Dnajc13/Hnrnpk/Ap2m1/Synj1/Rab21/Cltc/Hspg2/Arf1/Prkca/Dtnbp1/Rab5a/Picalm/Lrp6/Dnm1/Canx/Flot1/Apoe/Ubqln2/Kif3a/AU040320/Lmbrd1/Atad1/Clta/Inpp5f/Ulk1/Cd2ap/Rabgef1/Hgs/Snx9/Snap25/Ldlrad3/Snap91/Nsf/Ramp2/Nedd4/Tpcn2/Ifitm3/Snx17/Ankrd13b/Hip1r/Cubn/Ankrd13a/Cd9/Wasf1/Fcgr2b/Ptger3/Ppp3r1/Sorl1/App/Gria2/Grk3/…	78
GO:0032944	GO:0032944	regulation of mononuclear cell proliferation	82/4926	290/28891	1.2201110302672e-06	1.14729795265448e-05	5.7531088091778e-06	Ahr/H2-K1/H2-Q4/Irgm1/H2-D1/H2-Q7/Cd274/Csf1/H2-T22/Irf1/Sdc4/Prnp/Cd44/Il15/Cd81/Ripk2/Jak2/Erbb2/Gpnmb/Il6st/Prkar1a/Il27/Hmgb1/Cd55/Ephb2/Ctnnb1/Atad5/H2-T23/Marchf7/Cd46/Vcam1/Cd209c/Slc39a10/Sos1/Bmi1/Slc7a1/Adk/Pla2g5/Sos2/Mapk8ip1/Irs2/Dlg1/Cd24a/Lgals3/Lyn/Ndfip1/Sh3rf1/Zbtb7b/Rps3/Coro1a/Flt3l/Cd59a/Cd1d1/H2-Q6/Pten/Nfatc2/Fcgr2b/Pde5a/Tmem131l/Rassf5/Lgals9/H2-Aa/Lmo1/Pnp/Zfp335/Bid/Tnf…	82
GO:0046847	GO:0046847	filopodium assembly	31/4926	77/28891	1.22285582645848e-06	1.1481953755605e-05	5.757608923219e-06	Agrn/Nrxn1/Palm/Arhgef4/Dnm3/Actr3/Rac1/Ephb2/Fxr2/Rab5a/Dbn1/Cdc42/Stau2/Spata13/Dmtn/Gpm6a/Tgfbr1/Itgb4/Ppp1r9b/Srgap2/Tgfb3/Ttyh1/Dock11/Fscn1/Sh3bp1/Vstm5/Tenm1/Arf6/Spef1/Neurl1a/S1pr2	31
GO:0006275	GO:0006275	regulation of DNA replication	43/4926	123/28891	1.23308451677009e-06	1.1544191249703e-05	5.78881782363829e-06	Yy1/Jade2/Zmpste24/Rac1/Gmnc/Smarca5/Dhx9/Npm1/Atad5/Jun/Atg7/Nucks1/Gtpbp4/Cst3/Wrnip1/Atf1/Cdc42/Rad17/Lpin1/Mapk8/Meaf6/Zbtb38/Tspyl2/Senp2/Ankrd17/Faf1/Met/Brpf3/Cacybp/Ino80e/Atrx/Jade1/Mettl4/Timeless/Ruvbl2/Tfpt/Ruvbl1/Pole3/Pcna/Actr5/Cdk2/Fbxo5/Gli1	43
GO:0006413	GO:0006413	translational initiation	43/4926	123/28891	1.23308451677009e-06	1.1544191249703e-05	5.78881782363829e-06	Eif4e3/Uhmk1/Rxra/Ppp1r15b/Eif4g2/Npm1/Larp1/Ddx3x/Eif3a/Dnajc3/Eif3e/Impact/Eif4a1/Zfp598/Eif3c/Eif4e2/Eif4b/Eif2s3x/Denr/Eif2s1/Tmed2/Paip2/Rps6kb1/Bzw2/Habp4/Eif4g1/Eif3b/Eif2b5/Gigyf2/Fech/Eif1ax/Sh3bgrl/Eif2ak3/Bzw1/Eif4ebp2/Slbp/Eif1a/Eif2ak1/Ncbp2/Eif3f/Eif6/Dhx29/Pml	43
GO:0001837	GO:0001837	epithelial to mesenchymal transition	53/4926	164/28891	1.28616145767499e-06	1.20060457468263e-05	6.02041408595278e-06	Adipor1/Flna/Sdcbp/Trim62/Ctnnb1/Ppp2ca/Usf3/Phldb1/Axin2/Ldlrad4/Hdac2/Pdcd4/Mark1/Hnrnpab/Rock2/Spred1/Lrp6/Bmp7/Dab2ip/Smad2/Smad4/Slc39a10/Loxl3/Sfrp1/Acvr1/Tgfbr1/Smad3/Nolc1/Tasor/Rtn4/Wnt5a/Spred3/Tgfb3/Adam15/Tgfb1i1/Mad2l2/Rock1/Ptk2/Pten/Ppp3r1/Tgfbr3l/Ddx5/Rflnb/Smad7/Clasp1/Akna/Has2/Alx1/Col1a1/Glipr2/Il17rd/Tbx3/Nog	53
GO:0016570	GO:0016570	histone modification	53/4926	164/28891	1.28616145767499e-06	1.20060457468263e-05	6.02041408595278e-06	Smyd3/Baz1b/Kdm1a/Ercc6/Ep400/Msl2/Pcgf5/Smarca5/Dek/Ep300/Suz12/Setd7/Kmt2a/Smyd2/Rnf20/Hdac2/Kat6a/Morf4l2/Ube2n/Usp16/Cdc73/Mecp2/Msl1/Kmt2b/Ezh1/Hdac11/Hcfc1/Ctr9/Kdm3b/Yeats2/Meaf6/Ddx21/Tbl1xr1/Rnf40/Nfyc/Hdac8/Rnf2/Kdm6a/Hdac7/Kmt5b/Tbl1x/Xbp1/Noc2l/Prdm12/Dmap1/App/Hdac5/Prdm9/Yeats4/Ruvbl2/Pml/Ruvbl1/Msl3l2	53
GO:0050670	GO:0050670	regulation of lymphocyte proliferation	81/4926	286/28891	1.31634827252279e-06	1.22699730693149e-05	6.15276005593197e-06	Ahr/H2-K1/H2-Q4/Irgm1/H2-D1/H2-Q7/Cd274/H2-T22/Irf1/Sdc4/Prnp/Cd44/Il15/Cd81/Ripk2/Jak2/Erbb2/Gpnmb/Il6st/Prkar1a/Il27/Hmgb1/Cd55/Ephb2/Ctnnb1/Atad5/H2-T23/Marchf7/Cd46/Vcam1/Cd209c/Slc39a10/Sos1/Bmi1/Slc7a1/Adk/Pla2g5/Sos2/Mapk8ip1/Irs2/Dlg1/Cd24a/Lgals3/Lyn/Ndfip1/Sh3rf1/Zbtb7b/Rps3/Coro1a/Flt3l/Cd59a/Cd1d1/H2-Q6/Pten/Nfatc2/Fcgr2b/Pde5a/Tmem131l/Rassf5/Lgals9/H2-Aa/Lmo1/Pnp/Zfp335/Bid/Tnfsf13b…	81
GO:0006334	GO:0006334	nucleosome assembly	29/4926	70/28891	1.32978212645321e-06	1.23592648941224e-05	6.19753531092993e-06	Smyd3/Brd2/Smarca5/Shprh/Npm1/Tspyl4/Tspyl1/Ssrp1/Kat6a/Hp1bp3/Anp32b/Ubn1/Hira/Nap1l1/Nap1l3/Cabin1/Naa60/Tspyl2/Rsf1/Spty2d1/Smarca2/Set/H1f0/Nap1l5/Atrx/Nap1l2/Pole3/Macroh2a2/Chaf1a	29
GO:0030968	GO:0030968	endoplasmic reticulum unfolded protein response	29/4926	70/28891	1.32978212645321e-06	1.23592648941224e-05	6.19753531092993e-06	Parp8/Ccnd1/Amfr/Eif2ak2/Dnajc3/Tmem33/Ero1a/Atf6/Atf4/Creb3/Eif2s1/Yod1/Tmed2/Dnajc10/Casp12/Parp6/Vapb/Ern1/Crebrf/Eif2ak3/Bak1/Herpud1/Abca7/Xbp1/Tbl2/Ermp1/Selenos/Wfs1/Serp1	29
GO:0019083	GO:0019083	viral transcription	25/4926	56/28891	1.34799411064455e-06	1.25103997562424e-05	6.27332166656882e-06	Trim62/Dhx9/Sp1/Map3k1/Rrp1b/Ep300/Jun/Nucks1/Mid2/Trim8/Mdfic/Trim21/Rest/Ubp1/Rsf1/Taf11/Trim32/Ifitm3/Tarbp2/Trim11/Usf1/Trim14/Zfp36/Trim13/Ifitm2	25
GO:1901605	GO:1901605	alpha-amino acid metabolic process	60/4926	194/28891	1.39589555167634e-06	1.29362401342491e-05	6.48685870150781e-06	Gls/Hibadh/Psat1/Ddo/Oat/Azin1/Mthfs/Atf4/Got2/Gclc/Hmgcll1/Bcat1/Glud1/Mecp2/Gmps/Mthfsl/Pcmt1/Nat8l/Adhfe1/Azin2/Acadsb/Mtr/Fh1/Icmt/Enoph1/Mccc2/Apc/Mthfd1/Mmut/Hoga1/Ucp2/Qdpr/Slc38a1/Plod2/Ass1/Apip/Aldh6a1/Mtap/Mthfd2l/Aass/Kyat3/Atp2b4/Asns/Aasdhppt/Aldh5a1/Bcat2/Sdsl/Asl/Ppat/Odc1/Ddah2/Fpgs/Aldh18a1/Ndp/Slc7a11/Mtrr/Nit2/Th/Sephs2/Mpst	60
GO:0006909	GO:0006909	phagocytosis	71/4926	242/28891	1.44019248512473e-06	1.33082916528889e-05	6.6734233915608e-06	Pear1/Plscr2/Adgrb1/Il15/Pros1/Rab7/Cd47/Myh9/Pikfyve/Rac1/Hmgb1/Elmo2/Arl8b/Appl1/Rab34/Il15ra/Atg7/Anxa11/Arhgap12/Elmo1/Rab5a/Lyst/Ptprj/Axl/Calr/Pik3ca/Irf8/Lman2/Cdc42/Tgm2/Abl1/Cd302/Abca1/Xkr4/Rapgef1/Pla2g5/Xkr6/Timd2/Cdc42se1/Rab11fip2/Itga2/Spg11/Nfix/Sod1/Appl2/Met/Mesd/Csk/Abca7/Gas6/Coro1a/Eif2ak1/Ptk2/Pten/Myo7a/Fcgr2b/Gulp1/Mertk/Sphk1/C2/Syt7/Nr1h3/Sh3bp1/Cnn2/Mex3b/Tlr4/Lyar/Tyro…	71
GO:0060348	GO:0060348	bone development	71/4926	242/28891	1.44019248512473e-06	1.33082916528889e-05	6.6734233915608e-06	Gli3/Adamts12/Bmp6/Bpnt2/Zbtb16/Bmpr1b/Xylt1/Fgfr3/Col3a1/Mmp16/Plxnb1/Fbn1/Zmpste24/Asxl1/Rhoa/Megf8/Nsd2/Carm1/Npr2/Ttc9/Hspg2/Sbds/Snx10/Axin2/Por/Src/Sparc/Lrp6/Bbx/Atg9a/Fbxw7/Pls3/Slc38a10/Evc/Ppib/Ddr2/Ift80/Tjp2/Sulf2/Sulf1/Akap13/Ext2/Rarg/Trip11/Nfix/Smad1/Large1/Hoxb4/Atp6ap1/Lipa/Miga2/Runx2/Mbtps2/Pafah1b1/Ebp/Smad9/Ninj1/Pdgfc/Rflnb/Spns2/Mapk11/Cyp26b1/Gnas/Trpv4/Has2/Fam20c/Col1a1…	71
GO:0010821	GO:0010821	regulation of mitochondrion organization	49/4926	148/28891	1.45383561573283e-06	1.34150328110715e-05	6.72694858926741e-06	Irgm1/Irgm2/Srebf1/Stat2/Ddhd1/Slc30a9/Huwe1/Pink1/Vdac1/Golph3/Flcn/Ep300/Clec16a/Tmem135/Wdr35/Gclc/Mfn1/Fbxw7/Ghitm/Ddhd2/Vps35/Rnf41/Sh3glb1/Mff/Bcl2l2/Mief2/Marchf5/Parl/Bak1/Pgam5/Oma1/Cers1/Vat1/Hip1r/Slc35f6/Mul1/Bbc3/Tspo/Bnip3/Ppif/Pde2a/Prkn/Nol3/Bid/Ier3/Tnfsf10/Prmt6/Fas/Hgf	49
GO:0046651	GO:0046651	lymphocyte proliferation	102/4926	383/28891	1.45908876547747e-06	1.34441612830561e-05	6.74155501895595e-06	Ahr/H2-K1/H2-Q4/Irgm1/H2-D1/H2-Q7/Msn/Cd274/H2-T22/Irf1/Sdc4/Prnp/Cd44/Il15/Cd81/Ripk2/Jak2/Erbb2/Gpnmb/Il6st/Prkar1a/Il27/Hmgb1/Cd55/Ephb2/Ctnnb1/Hspd1/Atad5/Ccnd3/H2-T23/Marchf7/Cd46/Psmb10/Vcam1/Cd209c/Slc39a10/Sos1/Ncstn/Pura/Bmi1/Rc3h2/Cxcr4/Abl1/Slc7a1/Adk/Pla2g5/Sos2/Mapk8ip1/Impdh2/Irs2/Dlg1/Cd24a/Cd151/Lgals3/Lyn/Ndfip1/Sh3rf1/Malt1/Lipa/Zbtb7b/Rps3/Coro1a/Flt3l/Impdh1/Cd59a/Cd1d1/H2-Q6/…	102
GO:0045185	GO:0045185	maintenance of protein location	38/4926	104/28891	1.46413414299422e-06	1.34712944892711e-05	6.75516092554155e-06	Hnrnpu/Vps13a/Fbn1/Flna/Pink1/Pkd2/Golph3/Lats1/Sun1/Creb3/Dbn1/Dzip1/Keap1/Sun2/Tmed2/Morc3/Twf1/Kdelr1/Ctnnd1/Arl2bp/Get4/Rer1/Ywhab/Adcy6/Faf1/Skp1/Kdelr2/Ank3/Fkrp/Ccdc22/Sorl1/Ptprm/Lgals9/Tspo/Pml/Nfkbib/Ltbp1/Kdelr3	38
GO:0043112	GO:0043112	receptor metabolic process	33/4926	85/28891	1.48617592657592e-06	1.36545074744002e-05	6.84703280906263e-06	Agrn/Git1/Snca/Dtx3l/Psen1/Capn1/Pex2/Ap1ar/Snx25/Rab11b/Ide/Apoe/Ctsd/Kif16b/Optn/Usp9x/Fut8/Inpp5f/Gria3/Smurf1/Sh3glb1/Lgmn/Nsf/Plekha3/Nedd4/Pex5/Rab29/Vamp3/Sorl1/Tbc1d16/Gria2/Pheta1/Bves	33
GO:0001889	GO:0001889	liver development	47/4926	140/28891	1.51795717216375e-06	1.39265512805238e-05	6.9834487778936e-06	Ahr/Sec63/Ccnd1/Cul3/Ccdc39/Zmpste24/Pkd2/Gak/Sp1/Jun/Atg7/Sp3/Onecut2/Ift88/Frzb/Rb1cc1/Pik3ca/Ezh1/Sod2/Sulf2/Igf2r/Smad3/Mrtfb/Icmt/Lims1/Pkm/Runx1/Met/Rtn4/Lipa/Ptn/Rela/Xbp1/Cobl/Asl/Man2a1/Elk1/Hmbs/Arf6/Naglu/Tbx3/Cited2/Cebpb/Gli1/Hgf/Lims2/Mpst	47
GO:0030832	GO:0030832	regulation of actin filament length	54/4926	169/28891	1.5218435640931e-06	1.39422611093272e-05	6.99132644857808e-06	Cyria/Kank4/Wdr1/Actr3/Mtpn/Capza2/Rac1/Pfn2/Specc1l/Rhoa/Capn1/Map3k1/Arfgef1/Swap70/Sptbn1/Lats1/Tpm1/Cyfip2/Add3/Rictor/Tmod2/Dbn1/Pik3ca/Ptk2b/Arpc5/Dmtn/Cfl1/Twf1/Avil/Snx9/Cdc42ep4/Dlg1/Fer/Svil/Tmod1/Evl/Pak3/Vasp/Add2/Fhod3/Coro1a/Hip1r/Eps8/Cyfip1/Cdc42ep5/Cdc42ep3/Washc1/Fmn1/Sh3bp1/Tenm1/Sptb/Capg/Arf6/Slit2	54
GO:0045739	GO:0045739	positive regulation of DNA repair	45/4926	132/28891	1.56154149592743e-06	1.42855429577498e-05	7.16346462956423e-06	Yy1/Ercc6/Epc2/Ep400/Parp3/Hmgb1/Smarce1/Dhx9/Rif1/Actr2/Morf4l2/Ube2n/Parp1/Mms19/Brcc3/Phf10/Smarcd3/Bcl7b/Smarcc1/Prkdc/Meaf6/Slf1/Fh1/Cebpg/Smarca2/Arid1a/Ercc8/Kmt5b/Rps3/Fam168a/Mad2l2/Ino80e/Dmap1/Timeless/Yeats4/Ruvbl2/Tfpt/Ruvbl1/Pnp/Sirt6/Shld3/Pcna/Actr5/Actb/Kdm4d	45
GO:0021987	GO:0021987	cerebral cortex development	42/4926	120/28891	1.57481401469556e-06	1.43496646456514e-05	7.1956183562115e-06	Fgf13/Gli3/Phactr1/Col3a1/Reln/Crkl/Psen1/Wdr47/Rac1/Ywhae/Hnrnpk/Ctnnb1/Rhoa/Socs7/Cdh2/Atg7/Sun1/Lrp6/Bbs2/Dab2ip/Fktn/Afdn/Akirin2/Tacc1/Tubb2a/Sun2/Syne2/Nfix/Ccdc85c/Cdk5r1/Pals1/Zbtb18/Srgap2/Ccdc141/Pex5/P2ry12/Rtn4/Pafah1b1/Grin1/Fut10/Slit2/Bbs1	42
GO:0071498	GO:0071498	cellular response to fluid shear stress	12/4926	17/28891	1.57526335732709e-06	1.43496646456514e-05	7.1956183562115e-06	Plec/Pkd2/Src/Socs5/Ptk2b/Ass1/Xbp1/Hdac5/Mapk7/Spp1/Mef2c/Klf4	12
GO:0098693	GO:0098693	regulation of synaptic vesicle cycle	12/4926	17/28891	1.57526335732709e-06	1.43496646456514e-05	7.1956183562115e-06	Nrxn1/Psen1/Prkar1b/Pls3/Arhgdia/Rapgef4/Scrn1/Syn1/Bsn/Pld1/Cdk5r1/Ppp3r1	12
GO:1903539	GO:1903539	protein localization to postsynaptic membrane	28/4926	67/28891	1.63453621342629e-06	1.48684833144721e-05	7.45577921913748e-06	Dlg2/Gphn/Git1/Sacm1l/Erbb2/Mapk10/Adam22/Tnik/Snap47/Iqsec2/Nbea/Clstn1/Stx1b/Map2k1/Vps35/Snap25/Rapgef4/Nptxr/Dlg1/Camk2a/Gpc4/Lhfpl4/Nptx2/Grin1/Cplx1/Tamalin/Nptx1/Nrxn3	28
GO:0006310	GO:0006310	DNA recombination	91/4926	333/28891	1.6412559258908e-06	1.49084621143594e-05	7.47582652988878e-06	Yy1/Apex2/Kdm1a/Ercc6/Epc2/Xrn2/Ep400/Parp3/Hmgb1/Setx/Top2b/Hspd1/Rif1/Rad21/Swap70/Actr2/Sanbr/Nsd2/Atad5/Sfr1/Paxip1/Nucks1/Wrn/Ppp4r2/Mcm9/Morf4l2/Rad50/Ubqln4/Ube2n/Parp1/Mms19/Nbn/Fbh1/Abl1/Ppp4c/Prkdc/Psmd14/Meaf6/Xrcc5/Exd2/Sfpq/Nsmce2/Pgbd5/Samhd1/Nsmce1/Ercc4/Xrcc4/Lig1/Ndfip1/Rtel1/Rbbp8/H1f0/Kmt5b/Terf2ip/Klhl15/Alyref/Ap5z1/Mad2l2/Slc15a4/Xrcc2/Fancm/Msh6/Helb/Zfp365/Dmap1/Topbp1/Slx…	91
GO:0016072	GO:0016072	rRNA metabolic process	73/4926	252/28891	1.73671654846753e-06	1.57532718887161e-05	7.89945515606089e-06	Spin1/Ercc6/Taf1b/Utp14b/Drosha/Npm1/Rrp1/Rrp1b/Sbds/Gtf3c1/Slfn8/Gtpbp4/Riok2/Utp6/Mak16/Polr1a/Prkdc/Ddx21/Trmt2b/Rsl1d1/Ddx10/Bms1/Mtrex/Dcaf13/Pa2g4/Tfb1m/Tsr1/Ddx52/Pelo/Naf1/Ddx54/Ippk/Dis3/Nol11/Wdr36/Cavin1/Pelp1/Heatr1/Pwp1/Eif6/Ercc3/Krr1/Rpl7a/Nsun3/Ddx56/Tsr2/Rrp12/Utp3/Pwp2/Ftsj3/Mphosph6/Rrp15/Exosc5/Wdr18/Bop1/Mars1/Imp4/Exosc9/Wdr74/Rpl7l1/Nop2/Slfn9/Ang/Rbfa/Utp15/Mterf4/Macroh2a…	73
GO:0046328	GO:0046328	regulation of JNK cascade	50/4926	153/28891	1.75769014138051e-06	1.59209984133803e-05	7.98356137662425e-06	Grik2/Nod1/Ripk2/Ripk1/Cyld/Hmgb1/Zfp110/Mfhas1/Tlr3/Map3k1/Mapk9/Dusp16/Dab2ip/Fktn/Tnik/Rb1cc1/Hipk3/Mapk8ip2/Aida/Traf2/Ptk2b/Mdfic/Sfrp5/Sfrp1/Cdc42/Rapgef1/Mbip/Mapk8ip1/Mink1/Cdc42se1/Per1/Taok1/Dusp3/Map3k11/Sh3rf1/Stk3/Wnt5a/Pafah1b1/Lmnb1/Nox1/Men1/Fcgr2b/Tnfrsf19/Rasgrp1/App/Trpv4/Tlr4/Gadd45a/Gadd45b/Dact1	50
GO:0042098	GO:0042098	T cell proliferation	77/4926	270/28891	1.77786748307564e-06	1.60810496036165e-05	8.06381881196064e-06	H2-K1/H2-Q4/Irgm1/H2-D1/H2-Q7/Msn/Cd274/H2-T22/Irf1/Sdc4/Prnp/Cd44/Il15/Cd81/Ripk2/Jak2/Erbb2/Gpnmb/Il6st/Prkar1a/Il27/Hmgb1/Cd55/Ctnnb1/Ccnd3/H2-T23/Marchf7/Cd46/Psmb10/Vcam1/Cd209c/Sos1/Ncstn/Bmi1/Rc3h2/Cxcr4/Abl1/Slc7a1/Adk/Pla2g5/Sos2/Mapk8ip1/Dlg1/Cd24a/Cd151/Lgals3/Ndfip1/Sh3rf1/Malt1/Lipa/Zbtb7b/Rps3/Coro1a/Cd59a/Cd1d1/H2-Q6/Pten/Pde5a/Rasgrp1/Tmem131l/Washc1/Lgals9/H2-Aa/Lmo1/Pnp/Armc5/Bi…	77
GO:0051899	GO:0051899	membrane depolarization	36/4926	97/28891	1.78902174656586e-06	1.61364225889267e-05	8.09158551448472e-06	B2m/Scn7a/Lrrk2/Casp1/Scn8a/Fgf12/Jun/Src/Gclc/Ywhah/Parp1/Scn4b/Oga/Abcd1/Shtn1/Scn9a/Hcn2/Cacna1h/Slmap/Nedd4l/Gpd1l/Ngfr/Ank3/Rbfox2/Chrna7/Scn10a/Scn1a/Cacna2d1/Kcnq3/Tspo/Scn11a/Kcnq2/Smad7/Chrnb2/Chrna6/Grik1	36
GO:0051937	GO:0051937	catecholamine transport	36/4926	97/28891	1.78902174656586e-06	1.61364225889267e-05	8.09158551448472e-06	Myo5a/Abat/Snca/Syt10/Kpna4/Pink1/Dtnbp1/Mecp2/Tgm2/Nat8l/Syt4/Kcnb1/Rab3a/Kcna2/Plcd1/Slc29a3/P2ry12/Rtn4/Tor1a/Sdhd/Ptger3/P2ry1/Chrna7/Syt6/Syt9/Syt7/Syt3/Prkn/Chrnb2/Actb/Htr2a/Chrna6/Syt5/Cnr1/Ly6e/Slc29a4	36
GO:0050905	GO:0050905	neuromuscular process	62/4926	204/28891	1.80770722073176e-06	1.62820595597652e-05	8.16461496057885e-06	Atp2b2/Hexb/Nrxn1/Myo5a/Nlgn3/Kcna1/Zmpste24/Fgf12/Jph4/Kcnab2/Ap1s2/Vps54/Ankfn1/Npr2/Nlgn2/Kcnma1/Map1a/Dbn1/Dctn1/Parp1/Mecp2/Nbn/Synm/Nr4a1/Bace1/Tshz3/Rest/Abl1/Igdcc3/Vps35/Herc1/Aph1b/Pou4f1/Atp8a2/Icmt/Aph1c/Gigyf2/Large1/Pmp22/Gm2a/Agtpbp1/Grin2b/Pex5/Jph3/Fkrp/Rbfox2/Adarb1/Slc8a3/Pafah1b1/Pten/Myo7a/Grin1/Camta1/App/Shank1/Pou4f3/Scn1a/Prkn/Kcnh1/Pde8b/Sptbn4/Bloc1s4	62
GO:0006865	GO:0006865	amino acid transport	54/4926	170/28891	1.86344858921176e-06	1.67525314311909e-05	8.40053239263802e-06	Slc1a2/Per2/Slc6a1/Nr3c1/Sfxn5/Stxbp1/Abat/Pak1/Snca/Cacnb4/Psen1/Slc36a1/Vps54/Lrrc8c/Epm2a/Arl6ip5/Slc7a8/Slc6a6/Dtnbp1/Slc13a3/Lrrc8a/Slc38a10/Slc38a6/Rab3gap1/Slc25a15/Nfe2l1/Slc25a22/Slc7a1/Syt4/Apba1/Dpysl2/Rgs4/Trpc4/Slc17a6/Grin2b/Slc38a1/Sfxn4/Slc7a14/Sfxn3/Slc15a4/Gipc1/Slc6a17/Bdnf/Mfsd12/Sv2a/Xk/Slc7a11/Trpv1/Nfkbie/Slc7a5/Slc43a1/Grik1/Myc/Slc36a2	54
GO:0051965	GO:0051965	positive regulation of synapse assembly	32/4926	82/28891	1.86680549284991e-06	1.67525314311909e-05	8.40053239263802e-06	Il1rap/Agrn/Nrxn1/Nlgn3/Adgrb1/Bhlhb9/Actr3/Adgrl1/Ephb2/Il1rapl1/Adnp/Lrrn3/Cux2/Prkca/Nlgn2/Slitrk5/Clstn1/Stau2/Flrt3/Ntrk3/Ephb3/Amigo1/Ntrk1/Thbs2/Bdnf/Adgrb2/Vstm5/Lrrtm2/Cbln2/Slit2/Lrtm2/Slitrk4	32
GO:0010332	GO:0010332	response to gamma radiation	23/4926	50/28891	1.87137981220594e-06	1.67525314311909e-05	8.40053239263802e-06	Kdm1a/Ercc6/Zmpste24/Map3k20/Wrn/Rnf4/Sod2/Prkaa1/Prkdc/Xrcc5/Yap1/Dcun1d3/Tlk2/Xrcc4/Bak1/Xrcc2/Men1/Tmem109/Brca2/Pml/Elk1/Pnp/Myc	23
GO:0031297	GO:0031297	replication fork processing	23/4926	50/28891	1.87137981220594e-06	1.67525314311909e-05	8.40053239263802e-06	Carm1/Nucks1/Wrn/Smarcal1/Rad50/Parp1/Nbn/Fbh1/Bod1l/Exd2/Samhd1/Rtel1/Rbbp8/Alyref/Fancm/Zfp365/Atrx/Donson/Brca2/Pcna/Mms22l/Cenpx/Tonsl	23
GO:0016331	GO:0016331	morphogenesis of embryonic epithelium	58/4926	187/28891	1.87300250057132e-06	1.67525314311909e-05	8.40053239263802e-06	Dlc1/Sdc4/Mthfd1l/Prkacb/Gatad2a/Ift57/Brd2/Enah/Specc1l/Ctnnb1/Cecr2/Rock2/Lrp6/Bmp7/Fzd6/Sfrp5/Sfrp1/Nup50/Kdm2a/Abl1/Plxnb2/Cthrc1/Cfl1/Sulf1/Cluap1/Tmed2/Wnt6/Fzd2/Rarg/Trp63/Brpf1/Kdm6a/Apaf1/Deaf1/Prkaca/Ret/Mthfd1/Grsf1/Pals1/Arid1a/Ar/Hectd1/Vasp/Stk3/Wnt5a/Six4/Tgfb1i1/Fzd1/Rdh10/Dvl2/Cobl/Six1/Sox11/Alx1/Tgif1/Cited2/Jag2/Nog	58
GO:0021885	GO:0021885	forebrain cell migration	29/4926	71/28891	1.88305939311474e-06	1.67956326676562e-05	8.4221454446461e-06	Fgf13/Gli3/Lrrk2/Col3a1/Reln/Psen1/Wdr47/Rac1/Ctnnb1/Rhoa/Socs7/Sun1/Lrp6/Dab2ip/Axl/Cxcr4/Sun2/Syne2/Arl13b/Cdk5r1/Srgap2/Ccdc141/Pex5/P2ry12/Rtn4/Pafah1b1/Fut10/Slit2/Slit1	29
GO:0140115	GO:0140115	export across plasma membrane	29/4926	71/28891	1.88305939311474e-06	1.67956326676562e-05	8.4221454446461e-06	Tmem163/Atp1b2/Agrn/Abcc4/Abcc5/Ywhae/Wnk4/Atp1b1/Abca1/Kcnb1/Rgs9/Dlg1/Abcc1/Kcna2/Atp2b1/Slc30a4/Slc8a3/Slc22a18/Atp1a1/Atp2b3/Slc30a1/Abcg2/Atp1a3/Slc24a4/Kcna5/Slc8a1/Abcb1b/Slc29a4/Slc36a2	29
GO:0009791	GO:0009791	post-embryonic development	46/4926	137/28891	1.94155675347151e-06	1.72835801646927e-05	8.66682600361701e-06	Ahr/Bpnt2/Siah1a/Plekha1/Selenop/Jak2/Zfx/Psen1/Vps54/Ndn/Atg7/Ireb2/Kmt2a/Smad2/Mecp2/Sod2/Usp9x/Tmtc3/Rc3h2/Sgpl1/Abl1/Chaserr/Morc3/Tgfbr1/Aco1/Kdm5b/Rab3a/Scn9a/Gigyf2/Large1/Mmut/Bak1/Heg1/Myt1/Myo7a/Gnaq/Aldh5a1/Atrx/Asl/Prdm1/Serp1/Gnas/Csrnp1/Nr4a2/Klf4/Slc8a1	46
GO:0045943	GO:0045943	positive regulation of transcription by RNA polymerase I	18/4926	34/28891	1.94315629171112e-06	1.72835801646927e-05	8.66682600361701e-06	Baz1b/Ercc6/Erbb2/Smarca5/Dek/Carm1/Phf8/Atf4/Ddx21/Eif2ak3/Ippk/Nol11/Heatr1/Pwp1/Mars1/Utp15/Pih1d1/Lyar	18
GO:0006446	GO:0006446	regulation of translational initiation	27/4926	64/28891	2.00217873678252e-06	1.77838950678481e-05	8.91770818030414e-06	Uhmk1/Rxra/Ppp1r15b/Eif4g2/Npm1/Larp1/Ddx3x/Dnajc3/Impact/Zfp598/Eif4e2/Eif2s1/Tmed2/Paip2/Rps6kb1/Bzw2/Habp4/Eif4g1/Eif3b/Gigyf2/Fech/Sh3bgrl/Eif2ak3/Bzw1/Eif4ebp2/Eif2ak1/Pml	27
GO:0045765	GO:0045765	regulation of angiogenesis	85/4926	307/28891	2.01124677439291e-06	1.78397310707908e-05	8.94570706234307e-06	Sema3e/Stat1/Reck/Adgrb1/Erap1/Plcg1/Jak1/Plxnd1/Btg1/Hmgb1/Sp1/Fgf2/Ctnnb1/Epn2/Flcn/Tlr3/Pgk1/Egln1/Akt3/Prkca/Rock2/Sparc/Spred1/Dab2ip/Mecp2/Tjp1/Ptk2b/Tnfrsf1a/Pik3cb/Cxcr4/Abl1/Ago1/Sulf1/Stat3/Ets1/Hgs/Amot/Rhob/Smad1/Vegfb/Nras/Lgals3/Ramp2/Pkm/Runx1/Jup/Rtn4/Wnt5a/Ngfr/Ptn/Sh2b3/Xbp1/Grn/Cyp1b1/Atp2b4/Wnk1/Rock1/Cd59a/Gab1/Ntrk1/Cxcl10/Jmjd8/Htatip2/Pik3cd/Thbs2/Sphk1/Ptprm/Vegfd/Mapk7/N…	85
GO:1901988	GO:1901988	negative regulation of cell cycle phase transition	77/4926	271/28891	2.07313882013443e-06	1.83633138860802e-05	9.20825689955027e-06	Stk33/Ctdsp2/Zwint/Cry1/Ccnd1/Ercc6/Crlf3/Gpnmb/Cacnb4/Parp9/Dtx3l/Ptpn11/Pkd2/Cdc5l/Tiprl/Rbl2/Myo16/Rad21/Map3k20/Zfp655/Dync1li1/Lcmt1/Prmt2/Rad50/Cdc73/Nbn/Brcc3/Acvr1/Rad17/Dgkz/Fam107a/Zfp207/Prkdc/Cradd/Taok1/Dlg1/Inhba/Dcun1d3/Usp47/Gigyf2/Apc/Prpf19/Vps4a/Apbb2/Rint1/Rbbp8/Zw10/Mbtps2/Ccar2/Rbl1/Zfp36l2/Pten/Men1/Ctdsp1/Jade1/Susd2/Topbp1/Trim39/Donson/Timeless/Ints7/Brca2/Pml/Rad1/Casp2…	77
GO:0098813	GO:0098813	nuclear chromosome segregation	86/4926	312/28891	2.13969043937798e-06	1.89266686727324e-05	9.49075033364754e-06	Hecw2/Zwint/Hnrnpu/Kpnb1/Baz1b/Ddb1/Cpeb1/Cul3/Ttl/Actr3/Flna/Smc1a/Top2b/Smarce1/Vps4b/Smarca5/Rhoa/Rad21/Actr2/Cltc/Akap8/Lats1/Dync1li1/Seh1l/Dync1h1/Lcmt1/Dctn2/Sun1/Mapre1/Riok2/Ppp2r1a/Lsm14a/Nek6/Phf10/Smarcd3/Cdc42/Ran/Kif3b/Zfp207/Bcl7b/Smarcc1/Arhgef10/Chmp2b/Chmp1a/Champ1/Rcc2/Chmp4b/Anapc2/Nsmce2/Dcaf13/Cep97/Map9/Apc/Smarca2/Arid1a/Vps4a/Abraxas2/Nudc/Mlh3/Syde1/Cdc16/Zw10/Anapc7/Sta…	86
GO:1903039	GO:1903039	positive regulation of leukocyte cell-cell adhesion	84/4926	303/28891	2.17776888014003e-06	1.92369584412369e-05	9.64634468439581e-06	Gli3/H2-K1/H2-Q4/B2m/Irgm1/H2-D1/H2-Q7/Cd274/H2-T22/Irf1/Zbtb16/Cd44/Il15/Cd81/Ripk2/Zbtb1/Jak2/Cd47/Il6st/Cyld/Cbfb/Hmgb1/Smarce1/Cd55/Rhoa/Hspd1/Capn1/Lgals8/Sox13/H2-T23/Cd46/Vcam1/Socs5/Hsp90aa1/Cd209c/Phf10/Smarcd3/Bmi1/Abl1/Slc7a1/Ets1/Smarcc1/Adk/Ephb4/Ap3b1/Cd24a/Smarca2/Arid1a/Ap3d1/Runx1/Sox4/Malt1/Rela/Zbtb7b/Rps3/Coro1a/Xbp1/Nfat5/Cd59a/Cd1d1/H2-Q6/Chst2/H2-Ab1/Thy1/Rasgrp1/Tespa1/Lga…	84
GO:0006066	GO:0006066	alcohol metabolic process	95/4926	354/28891	2.30780276935724e-06	2.03575504262559e-05	1.0208263896889e-05	Bmp6/Srebf1/Rpe65/Dkk3/Abca5/Plcg1/Prkaa2/Myh9/Snca/Cyp7b1/Cyp27a1/Ephx2/Alg14/Fgf2/Gk/Pex2/Nudt4/Scap/Kcnma1/Naaa/Por/Apoe/Impa1/Idh1/Shpk/Clcn2/Nudt3/Mecp2/Cyp39a1/Coq2/Idh3a/Ptk2b/Asah2/Dhcr24/Nus1/Tpi1/Ephx1/Rest/Hdlbp/Nfe2l1/Lcat/Plcb3/Abca1/Itpk1/Prkaa1/Gde1/Ppip5k1/Adh5/Cyb5r3/Dhrs7/Aldh3a2/Sod1/Fech/Cacna1h/Pmp22/Lbr/Plcd1/Ttc39b/Tpk1/Qdpr/Ippk/G6pdx/Lipa/Sgpp1/Gk5/Thrb/Smpd1/Fkrp/Dpagt1/…	95
GO:0022029	GO:0022029	telencephalon cell migration	28/4926	68/28891	2.32819482309478e-06	2.05092217039929e-05	1.02843192373548e-05	Fgf13/Gli3/Lrrk2/Col3a1/Reln/Psen1/Wdr47/Rac1/Ctnnb1/Rhoa/Socs7/Sun1/Lrp6/Dab2ip/Cxcr4/Sun2/Syne2/Arl13b/Cdk5r1/Srgap2/Ccdc141/Pex5/P2ry12/Rtn4/Pafah1b1/Fut10/Slit2/Slit1	28
GO:0032252	GO:0032252	secretory granule localization	13/4926	20/28891	2.37211422050187e-06	2.08388609535322e-05	1.04496163570775e-05	Myo5a/Sybu/Map2/Mecp2/Kif5a/Uso1/Syt4/Mapk8/Kif1c/Kif1a/Kif5b/Rasgrp1/Tanc2	13
GO:0097091	GO:0097091	synaptic vesicle clustering	13/4926	20/28891	2.37211422050187e-06	2.08388609535322e-05	1.04496163570775e-05	Syn2/Nrxn1/Nlgn3/Ctnnb1/Cdh2/Ctbp1/Nlgn2/Picalm/Rab3a/Snap91/Syn1/Bsn/Pten	13
GO:0048762	GO:0048762	mesenchymal cell differentiation	73/4926	254/28891	2.38761217122314e-06	2.09463158058194e-05	1.05034994356494e-05	Sema3e/Adipor1/Flna/Sdcbp/Trim62/Ctnnb1/Sema6d/Ppp2ca/Usf3/Cdh2/Sema3d/Phldb1/Axin2/Ldlrad4/Hdac2/Pdcd4/Mark1/Hnrnpab/Rock2/Spred1/Lrp6/Frzb/Bmp7/Dab2ip/Smad2/Sema3b/Smad4/Slc39a10/Loxl3/Sfrp1/Acvr1/Cdc42/Cfl1/Tgfbr1/Smad3/Nolc1/Ret/Mapk1/Tasor/Mapk3/Rtn4/Wnt5a/Spred3/Tgfb3/Sema4f/Adam15/Tgfb1i1/Mad2l2/Rock1/Rdh10/Ptk2/Pten/Fam172a/Ppp3r1/Tgfbr3l/Ddx5/Radil/Six1/Rflnb/Smad7/Kitl/Clasp1/Akna/Has2/…	73
GO:0021795	GO:0021795	cerebral cortex cell migration	24/4926	54/28891	2.40825375716806e-06	2.10697562683748e-05	1.0565398475118e-05	Fgf13/Gli3/Col3a1/Reln/Psen1/Wdr47/Rac1/Ctnnb1/Rhoa/Socs7/Sun1/Lrp6/Dab2ip/Sun2/Syne2/Cdk5r1/Srgap2/Ccdc141/Pex5/P2ry12/Rtn4/Pafah1b1/Fut10/Slit2	24
GO:1990928	GO:1990928	response to amino acid starvation	24/4926	54/28891	2.40825375716806e-06	2.10697562683748e-05	1.0565398475118e-05	Sesn3/Gpr155/Eif2ak2/Flcn/Larp1/Pex2/Seh1l/Impact/Atf4/Bmt2/Mios/Eif2s1/Ulk1/Mapk8/Sh3glb1/Rraga/Mapk1/Eif2ak3/Mapk3/Rragb/Rnf152/Rragd/Fas/Wdr24	24
GO:0006999	GO:0006999	nuclear pore organization	11/4926	15/28891	2.43295717625033e-06	2.12568860644324e-05	1.06592344377524e-05	Ahctf1/Nup98/Seh1l/Nup153/Pom121/Nup93/Nup107/Rtn4/Nup133/Nup205/Nup54	11
GO:0070663	GO:0070663	regulation of leukocyte proliferation	86/4926	313/28891	2.46229792752177e-06	2.14839681757784e-05	1.07731044304748e-05	Ahr/H2-K1/H2-Q4/Irgm1/H2-D1/H2-Q7/Cd274/Csf1/H2-T22/Irf1/Sdc4/Prnp/Cd44/Il15/Cd81/Ripk2/Jak2/Erbb2/Gpnmb/Il6st/Prkar1a/Il27/Hmgb1/Cd55/Ephb2/Ctnnb1/Atad5/H2-T23/Marchf7/Cd46/Vcam1/Cd209c/Slc39a10/Sos1/Bmi1/Slc7a1/Adk/Pla2g5/Sos2/Mapk8ip1/Irs2/Dlg1/Cd24a/Mapk1/Lgals3/Lyn/Ndfip1/Sh3rf1/Mapk3/Zbtb7b/Rps3/Coro1a/Flt3l/Ptk2/Cd59a/Cd1d1/H2-Q6/Pten/Nfatc2/Fcgr2b/Pde5a/Tmem131l/Rassf5/Lgals9/H2-Aa/Lmo1/P…	86
GO:0050727	GO:0050727	regulation of inflammatory response	107/4926	411/28891	2.56659018784588e-06	2.23635093405647e-05	1.12141490615978e-05	Ahr/Adamts12/H2-K1/H2-Q4/Irgm1/Irgm2/H2-D1/Zbp1/H2-Q7/Lrrk2/H2-T22/Casp1/Cd44/Cd81/Cd200/Git1/Nr1d2/Jak2/Cd47/Snca/Ripk1/Drosha/Rora/Cyld/Dhx9/Nmi/Arel1/Mfhas1/Ifi35/Lacc1/Prkca/H2-T23/Pdcd4/Fbxl2/Rictor/Apoe/Socs5/Shpk/Hspa4/Tnfrsf1a/Nfe2l1/Rabgef1/Stat3/Ets1/Pla2g5/Otulin/Vps35/Smad3/Gprc5b/Armh4/Abcc1/Sod1/Cd24a/Pmp22/Sharpin/Metrnl/Lyn/Tnip1/Ndfip1/Mkrn2/Il16/Wnt5a/Rela/Daglb/Grn/Fem1a/Casp4/…	107
GO:0002262	GO:0002262	myeloid cell homeostasis	64/4926	215/28891	2.7148395125711e-06	2.3623155758641e-05	1.1845796916239e-05	Stat1/B2m/Csf1/Cd44/Kdm1a/Ptbp3/Jak2/Zbtb7a/Smap1/Hmgb1/Sp1/Prdx1/Mfhas1/Ldb1/Ireb2/Sp3/Axl/Thra/Ncstn/Pik3cb/Nfe2l1/Brd1/Dmtn/Stat3/Ets1/Slc11a2/Prkdc/Bpgm/Pde4b/Inhba/Acvr1b/Sod1/Cebpg/Fech/Cd24a/Mthfd1/Lyn/Rcor1/Foxo3/Bak1/G6pdx/Lipa/Sh2b3/Ank1/Rbfox2/Exoc6/Slc15a4/Alas1/Fcgr2b/Pik3cd/Mertk/Bap1/Dyrk3/Tmem14c/Ypel4/Kitl/Isg15/Ankrd54/Slc7a11/Zfp36/Trim58/Lyar/Hba-a1/Cited2	64
GO:0051259	GO:0051259	protein complex oligomerization	75/4926	264/28891	2.80802447984654e-06	2.44008956493982e-05	1.22357934473416e-05	Slc1a2/Gbp5/B2m/Ifih1/Prnp/Kcna1/Ripk2/Pdcd6ip/Zbtb1/Snca/Gls/G3bp2/Pkd2/Lrrc8c/Mlkl/Kcna6/Usp16/Lrrc8a/Abca3/Ehd4/Zdhhc1/Sod2/Osbpl2/Mpp2/Tgm2/Col1a2/Trpm7/Rnf135/Kcnb1/Vps35/Cpsf6/Hgsnat/Trp63/Zfp777/Kctd9/Appl2/Pnpt1/Kcna2/Samhd1/Grin2b/Pkm/Evl/Tifa/Samd1/Vasp/Pex5/Stk3/Apip/Kcnc4/Fkrp/Kcnd1/Kctd6/Grin1/Kctd7/App/Gria2/Bbc3/Cby1/Ninj1/Gsdmd/Lzts3/Vstm5/Aqp11/Nol3/Kcnb2/Isg15/Kctd11/Trpv1/Kcnc2…	75
GO:0030520	GO:0030520	intracellular estrogen receptor signaling pathway	23/4926	51/28891	2.85947927346797e-06	2.48143986207714e-05	1.24431439077625e-05	Lbh/Pak1/Cyp7b1/Wbp2/Kmt2d/Carm1/Lats1/Peg13/Src/Parp1/Cnot1/Yap1/Trp63/Cnot2/Arid1a/Ar/Rbfox2/Cnot9/Ddx5/Ufm1/Ppargc1b/Vps18/Esr1	23
GO:0032436	GO:0032436	positive regulation of proteasomal ubiquitin-dependent protein catabolic process	34/4926	91/28891	2.87769731627847e-06	2.49387471476944e-05	1.25054982947805e-05	Lrrk2/Rnf19b/Psen1/Rnf217/Nub1/Pias1/Usp5/Bcap31/Atg7/Csnk1d/Axin2/Mapk9/Rnf14/Gclc/Sumo1/Ubqln2/Sumo2/Ubqln1/Socs5/Cop1/Ankib1/Mapk8/Fbxw8/Fbxo22/Bbs7/Rad23a/Sh3rf1/Herpud1/Arih1/Hspbp1/Prkn/Sirt6/Nkd2/Hspa1b	34
GO:0000380	GO:0000380	alternative mRNA splicing, via spliceosome	30/4926	76/28891	2.93460972523628e-06	2.53634126252564e-05	1.27184461776094e-05	Hnrnpu/Zbtb7a/Wtap/Dhx9/Strap/Fxr2/Hnrnpa1/Nova1/Rbm15/Ptbp1/Mbnl1/Rest/Rbm7/Hnrnpl/Khdrbs3/Cdk13/Sfpq/Dyrk1a/Thrap3/Celf4/Rbm15b/Rbfox2/Ncbp2/Rsrc1/Fam172a/Ddx5/Celf6/Celf5/Rbm47/Rbm11	30
GO:0046824	GO:0046824	positive regulation of nucleocytoplasmic transport	30/4926	76/28891	2.93460972523628e-06	2.53634126252564e-05	1.27184461776094e-05	Gli3/Jak2/Ipo5/Psen1/Ubr5/Flna/Wipf1/Dhx9/Ywhae/Ep300/Riok2/Hsp90aa1/Tnfrsf1a/Ran/Anp32b/Bag3/Cpsf6/Ppm1a/Prkaca/Mapk1/Nedd4/Efcab7/Jup/Gas6/Xbp1/Dmap1/Uaca/Sirt6/Camk4/Hsp90ab1	30
GO:0061008	GO:0061008	hepaticobiliary system development	47/4926	143/28891	2.96137021374723e-06	2.55602519256541e-05	1.28171509569991e-05	Ahr/Sec63/Ccnd1/Cul3/Ccdc39/Zmpste24/Pkd2/Gak/Sp1/Jun/Atg7/Sp3/Onecut2/Ift88/Frzb/Rb1cc1/Pik3ca/Ezh1/Sod2/Sulf2/Igf2r/Smad3/Mrtfb/Icmt/Lims1/Pkm/Runx1/Met/Rtn4/Lipa/Ptn/Rela/Xbp1/Cobl/Asl/Man2a1/Elk1/Hmbs/Arf6/Naglu/Tbx3/Cited2/Cebpb/Gli1/Hgf/Lims2/Mpst	47
GO:0051220	GO:0051220	cytoplasmic sequestering of protein	14/4926	23/28891	2.99706632840003e-06	2.58335838226201e-05	1.29542128370997e-05	Flna/Pkd2/Lats1/Creb3/Dbn1/Dzip1/Keap1/Ctnnd1/Get4/Ywhab/Faf1/Ccdc22/Ptprm/Nfkbib	14
GO:0098698	GO:0098698	postsynaptic specialization assembly	19/4926	38/28891	3.11036844972403e-06	2.67742186148727e-05	1.3425892778392e-05	Il1rap/Nrxn1/Nlgn3/Reln/Crkl/Nlgn2/Ptk2b/Sipa1l1/Ntrk3/Nptxr/Arhgef9/Wnt5a/Sptbn2/Pten/Abi3bp/Lrfn1/Lrrtm2/Nptx1/Nrxn3	19
GO:1900182	GO:1900182	positive regulation of protein localization to nucleus	37/4926	103/28891	3.19182427245553e-06	2.7438564422597e-05	1.37590280123489e-05	Gli3/Jak2/Jak1/Cacnb4/Parp9/Ipo5/Dtx3l/Psen1/Ubr5/Flna/Npm1/Ep300/Src/Trim8/Parp1/Hsp90aa1/Tnfrsf1a/Ppp3cb/Ran/Bag3/Cd2ap/Yap1/Card10/Mapk1/Eif2ak3/Efcab7/Nmd3/Jup/Ngfr/Xbp1/Mepce/Dmap1/Uaca/Tesk1/Ormdl3/Cav2/Hsp90ab1	37
GO:0022037	GO:0022037	metencephalon development	43/4926	127/28891	3.22908990669392e-06	2.77217584626882e-05	1.39010352497004e-05	Atp2b2/Nrxn1/Slc25a46/Crkl/Rora/Sdf4/Ptpn11/Nav2/Sez6l/Ldb1/Atg7/Lrp6/Fktn/Mecp2/Slc4a7/Usp9x/Abl1/Ulk1/Map2k1/Herc1/Nr2c2/Cend1/Cplane1/Nfix/Cdk5r1/Pcnt/Agtpbp1/Zbtb18/Faim2/Sptbn2/Trnp1/Gabrb3/Cntn1/Grin1/Fcgr2b/Zfp365/Ttll1/B4galt2/Naglu/Hap1/Gas1/Lmx1a/Gli1	43
GO:0002062	GO:0002062	chondrocyte differentiation	42/4926	123/28891	3.26701284437807e-06	2.80098307098885e-05	1.40454886568745e-05	Gli3/Adamts12/Bmp6/Mkx/Bpnt2/Zbtb16/Bmpr1b/Col3a1/Efemp1/Ptpn11/Slc39a14/Ctnnb1/Snx19/Npr2/Hspg2/Prkca/Mia3/Axin2/Por/Ift80/Col11a1/Sulf2/Lnpk/Sulf1/Ext2/Tgfbr1/Smad3/Rarg/Bmpr2/Trip11/Trps1/Eif2ak3/Runx1/Creb3l2/Thrb/Rela/Runx2/Slc26a2/Rflnb/Smad7/Mef2c/Runx3	42
GO:0061951	GO:0061951	establishment of protein localization to plasma membrane	28/4926	69/28891	3.28315135092667e-06	2.80172807203309e-05	1.40492244537183e-05	Rab7/Golph3/Rab34/Prepl/Sptbn1/Snx27/Gga2/Nectin3/Blzf1/Bbs2/Gorasp2/Afdn/Trarg1/Optn/Golga7/Vps35/Golga4/Gga1/Golph3l/Nsf/Atp6ap1/Csk/Ank3/Vamp3/Sorl1/Tamalin/Washc1/Bbs1	28
GO:0071868	GO:0071868	cellular response to monoamine stimulus	28/4926	69/28891	3.28315135092667e-06	2.80172807203309e-05	1.40492244537183e-05	Lrrk2/Palm/Flna/Gnao1/Dtnbp1/Akap6/Ncstn/Gnai3/Tgm2/Vps35/Rgs9/Nsg2/Rgs4/Pde4b/Gnaz/Gnal/Gna11/Oprm1/Adcy6/Atp2b4/Gnaq/App/Gna14/Gnas/Klf16/Htr3a/Cav2/Htr2a	28
GO:0071870	GO:0071870	cellular response to catecholamine stimulus	28/4926	69/28891	3.28315135092667e-06	2.80172807203309e-05	1.40492244537183e-05	Lrrk2/Palm/Flna/Gnao1/Dtnbp1/Akap6/Ncstn/Gnai3/Tgm2/Vps35/Rgs9/Nsg2/Rgs4/Pde4b/Gnaz/Gnal/Gna11/Oprm1/Adcy6/Atp2b4/Gnaq/App/Gna14/Gnas/Klf16/Htr3a/Cav2/Htr2a	28
GO:0001942	GO:0001942	hair follicle development	41/4926	119/28891	3.28972592895823e-06	2.80172807203309e-05	1.40492244537183e-05	Myo5a/Norad/Zmpste24/Psen1/Pum2/Ctnnb1/Sav1/Mysm1/Ldb1/Apcdd1/Hdac2/Fzd6/Smad4/Trpc4ap/Sos1/Zdhhc21/Intu/Trp63/Inhba/Acvr1b/Apc/Trps1/Runx1/Wnt5a/Ngfr/Lncpint/Igfbp5/Rela/Gorab/Tnfrsf19/Fermt1/Gnas/Eda/Mfsd12/Naglu/Pdgfa/Trpv1/Tradd/Ldb2/Runx3/Fst	41
GO:0014020	GO:0014020	primary neural tube formation	41/4926	119/28891	3.28972592895823e-06	2.80172807203309e-05	1.40492244537183e-05	Dlc1/Sdc4/Mthfd1l/Prkacb/Gatad2a/Ift57/Brd2/Enah/Specc1l/Cecr2/Rock2/Lrp6/Bmp7/Fzd6/Sfrp5/Sfrp1/Kdm2a/Abl1/Plxnb2/Cthrc1/Cfl1/Cluap1/Tmed2/Fzd2/Rarg/Kdm6a/Apaf1/Deaf1/Prkaca/Mthfd1/Arid1a/Hectd1/Vasp/Wnt5a/Fzd1/Dvl2/Cobl/Alx1/Tgif1/Cited2/Nog	41
GO:0044782	GO:0044782	cilium organization	108/4926	418/28891	3.3607073602509e-06	2.85463905182534e-05	1.4314545788286e-05	Ptpdc1/Nme7/Ssx2ip/Ccdc39/Actr3/Septin7/Ablim1/Flna/Cyld/Ift57/Abcc4/Pkd2/Gmnc/Cep350/Cfap20/Togaram1/Actr2/Atmin/Csnk1d/Ro60/Snx10/Onecut2/Rfx3/Dnah7b/Ift88/Wdr35/Wdr44/Mapre1/Bbs2/Kif3a/Dctn1/Ift43/Lrguk/Cep83/Ehd4/Ift80/Dzip1/Cenpj/Kif3b/Wdpcp/Wdr11/Cdkl5/Alms1/Cluap1/Ocrl/Iqcb1/Gdi2/Ift74/Tapt1/Avil/Cfap54/Fbxw8/Syne2/Arl13b/Yap1/Alpk1/Cplane1/Intu/Cilk1/Cep97/Cdc14b/Pcnt/Ttc39c/Cep128/Bbs7/M…	108
GO:0007020	GO:0007020	microtubule nucleation	18/4926	35/28891	3.36231402173934e-06	2.85463905182534e-05	1.4314545788286e-05	Slain2/Git1/Tubgcp3/Pak1/Nin/Csnk1d/Dctn1/Slain1/Mecp2/Cenpj/Tubgcp5/Akap9/Tubgcp2/Ckap5/Haus2/Tubg1/Tppp/Clasp1	18
GO:0098927	GO:0098927	vesicle-mediated transport between endosomal compartments	22/4926	48/28891	3.36520680364877e-06	2.85463905182534e-05	1.4314545788286e-05	Msn/Rab7/Flna/Dnajc13/Rab21/Rab5a/Src/Pxk/Kif16b/Aktip/Map2k1/Stx8/Snx12/Sh3glb1/Hook3/Mapk1/Mapk3/Coro1a/Sorl1/Wdr91/Hook1/Ighm	22
GO:0006261	GO:0006261	DNA-templated DNA replication	49/4926	152/28891	3.43005163748431e-06	2.90580200147779e-05	1.45711016512752e-05	Upf1/Orc2/Zmpste24/Orc4/Npm1/Carm1/Atad5/Atg7/Nucks1/Wrn/Mcm9/Smarcal1/Rad50/Parp1/Rtf2/Nbn/Fbh1/Pold3/Pura/Wrnip1/Bod1l/Exd2/Senp2/Samhd1/Lig1/Rtel1/Rbbp8/Noc3l/Alyref/Fancm/Helb/Zfp365/Atrx/Topbp1/Donson/Mettl4/Mcm4/Timeless/Brca2/Wdr18/Pole3/Pcna/Mms22l/Ccne2/Pold4/Cdk2/Cenpx/Tonsl/Fbxo5	49
GO:0032272	GO:0032272	negative regulation of protein polymerization	32/4926	84/28891	3.44084907293535e-06	2.90726812974103e-05	1.45784535300153e-05	Kank4/Snca/Mtpn/Map2/Capza2/Pfn2/Capn1/Arfgef1/Sptbn1/Tpm1/Clip3/Add3/Mapre1/Tmod2/Dmtn/Cfl1/Tubb4a/Tbcd/Twf1/Avil/Svil/Dyrk1a/Tmod1/Evl/Add2/Fhod3/Hip1r/Eps8/Inpp5j/Sptb/Capg/Slit2	32
GO:0140888	GO:0140888	interferon-mediated signaling pathway	32/4926	84/28891	3.44084907293535e-06	2.90726812974103e-05	1.45784535300153e-05	Nlrc5/Stat1/Irgm1/Irgm2/Zbp1/Ifih1/Irf1/Stat2/Jak2/Jak1/Parp9/Trim56/Ythdf3/Parp14/Ifngr1/Lsm14a/Tbk1/Eif4e2/Cdc37/Cnot7/Gigyf2/Samhd1/Ifitm3/Wnt5a/Ikbke/Ube2k/Mul1/Ifngr2/Irf7/Isg15/Rbm47/Ifitm2	32
GO:0048011	GO:0048011	neurotrophin TRK receptor signaling pathway	17/4926	32/28891	3.52509319579549e-06	2.96694124195851e-05	1.48776834787615e-05	Ptpn11/Bcar1/Ndn/Slc9a6/Zdhhc17/Raf1/Cyfip2/Src/Sos1/Ulk1/Sh3glb1/Ppp2r5b/Wasf1/Ppp2r5d/Ntrk1/Cyfip1/Hap1	17
GO:1903649	GO:1903649	regulation of cytoplasmic transport	17/4926	32/28891	3.52509319579549e-06	2.96694124195851e-05	1.48776834787615e-05	Msn/Lrrk2/Map2/Usp7/Dnajc13/Rab21/Src/Mecp2/Atp9a/Map2k1/Mapk8/Snx12/Sh3glb1/Mapk1/Mapk3/Rab29/Sorl1	17
GO:1901342	GO:1901342	regulation of vasculature development	85/4926	311/28891	3.52535354182502e-06	2.96694124195851e-05	1.48776834787615e-05	Sema3e/Stat1/Reck/Adgrb1/Erap1/Plcg1/Jak1/Plxnd1/Btg1/Hmgb1/Sp1/Fgf2/Ctnnb1/Epn2/Flcn/Tlr3/Pgk1/Egln1/Akt3/Prkca/Rock2/Sparc/Spred1/Dab2ip/Mecp2/Tjp1/Ptk2b/Tnfrsf1a/Pik3cb/Cxcr4/Abl1/Ago1/Sulf1/Stat3/Ets1/Hgs/Amot/Rhob/Smad1/Vegfb/Nras/Lgals3/Ramp2/Pkm/Runx1/Jup/Rtn4/Wnt5a/Ngfr/Ptn/Sh2b3/Xbp1/Grn/Cyp1b1/Atp2b4/Wnk1/Rock1/Cd59a/Gab1/Ntrk1/Cxcl10/Jmjd8/Htatip2/Pik3cd/Thbs2/Sphk1/Ptprm/Vegfd/Mapk7/N…	85
GO:2000271	GO:2000271	positive regulation of fibroblast apoptotic process	10/4926	13/28891	3.56220504828462e-06	2.99402634005889e-05	1.50135013071801e-05	Btg1/Sfrp1/Prdm11/Trp63/Apc/Stk17b/Men1/Bbc3/Socs1/Bid	10
GO:0050796	GO:0050796	regulation of insulin secretion	65/4926	221/28891	3.56811470613723e-06	2.99506801184006e-05	1.50187247550968e-05	Epha5/Per2/Srebf1/Sybu/Jak2/Abat/Tbc1d1/Myh9/Fbn1/Midn/Prkar1a/Rac1/Ptpn11/Sidt2/Trpc1/Gnao1/Atg7/Nlgn2/Rfx3/Pfkfb2/Ptbp1/Cask/Glud1/Cdk16/C2cd2l/Sfrp1/Ppp3cb/Rest/Slc16a1/Slc25a22/Hadh/Pde1c/Hcfc1/Oga/Kcnb1/Osbp/Rapgef4/Irs2/Ensa/Gnaz/Gna11/Prkaca/Ucp2/Sox4/Pfkl/Myt1/Ptger3/Gnaq/Kif5b/Orai1/Syt9/Foxo1/C1qtnf12/Syt7/Sytl4/Serp1/Prkn/Gnas/Gpr27/Sirt6/Pde8b/Pde4c/Nnat/Piwil4/Cnr1	65
GO:0097352	GO:0097352	autophagosome maturation	24/4926	55/28891	3.5835868983066e-06	2.99628980167408e-05	1.50248514023559e-05	Irgm1/Irgm2/Vps4b/Clec16a/Vps33a/Ubqln1/Ubqln4/Lamp2/Tom1/Rubcn/Stx17/Epg5/Chmp2b/Chmp1a/Chmp4b/Map1lc3b/Atp2a2/Snapin/Vps4a/Mfsd8/Tbc1d25/Smcr8/Chmp6/Rubcnl	24
GO:1903350	GO:1903350	response to dopamine	24/4926	55/28891	3.5835868983066e-06	2.99628980167408e-05	1.50248514023559e-05	Lrrk2/Palm/Flna/Gnao1/Dtnbp1/Ncstn/Gnai3/Tgm2/Vps35/Rgs9/Nsg2/Rgs4/Gnaz/Gnal/Gna11/Oprm1/Adcy6/Gnaq/Gna14/Gnas/Klf16/Htr3a/Cav2/Htr2a	24
GO:1903351	GO:1903351	cellular response to dopamine	24/4926	55/28891	3.5835868983066e-06	2.99628980167408e-05	1.50248514023559e-05	Lrrk2/Palm/Flna/Gnao1/Dtnbp1/Ncstn/Gnai3/Tgm2/Vps35/Rgs9/Nsg2/Rgs4/Gnaz/Gnal/Gna11/Oprm1/Adcy6/Gnaq/Gna14/Gnas/Klf16/Htr3a/Cav2/Htr2a	24
GO:0003281	GO:0003281	ventricular septum development	33/4926	88/28891	3.64749607451922e-06	3.03390302540749e-05	1.52134623628319e-05	Sav1/Nsd2/Egln1/Matr3/Lrp6/Rbm15/Mdm4/Smad4/Acvr1/Cxcr4/Tgfbr1/Fzd2/Bmpr2/Cplane1/Trip11/Hectd1/Sox4/Wnt5a/Smad6/Fzd1/Heg1/Prdm1/Zfpm2/Pde2a/Robo2/Smad7/Sox11/Fgfrl1/Slit2/Tbx3/Cited2/Ltbp1/Nog	33
GO:0032784	GO:0032784	regulation of DNA-templated transcription elongation	33/4926	88/28891	3.64749607451922e-06	3.03390302540749e-05	1.52134623628319e-05	Setd5/Hnrnpu/Ercc6/Med14/Ctnnb1/Pwwp2a/Ldb1/Wdr82/Med15/Parp1/Cdc73/Ccnk/Map2k1/Med23/Chaserr/Zfp326/Cdk13/Cbx7/Nelfcd/Med20/Alyref/Med28/Ccar2/Ell/Ncbp2/Eaf1/Pwwp2b/Med30/Med19/Thoc5/Sirt6/Med18/Med9	33
GO:0051966	GO:0051966	regulation of synaptic transmission, glutamatergic	33/4926	88/28891	3.64749607451922e-06	3.03390302540749e-05	1.52134623628319e-05	Grik2/Nrxn1/Lrrk2/Myo5a/Nlgn3/Stxbp1/Reln/Psen1/Cdh2/Nlgn2/Dtnbp1/Mapk8ip2/Iqsec2/Rab3gap1/Ptk2b/Tshz3/Atad1/Dgkz/Prkaca/Frrs1l/Grin2b/Ngfr/Grin1/Ntrk1/Gria2/Prkn/Grm4/Mef2c/Htr2a/Dgki/Adcyap1/Cnr1/Grik1	33
GO:1902117	GO:1902117	positive regulation of organelle assembly	33/4926	88/28891	3.64749607451922e-06	3.03390302540749e-05	1.52134623628319e-05	Msn/Sdc4/Pdcd6ip/Septin7/G3bp2/Sdcbp/Pip4k2a/Vps4b/Rhoa/Atmin/Dync1h1/Mapk9/Ift88/Src/Pip4k2c/Rab3gap1/Caprin1/Dzip1/Cenpj/Cnot1/Ulk1/Gpsm2/Mapk8/Tapt1/Sh3glb1/Snx30/Cnot2/Snx7/Pan3/Fscn1/Mns1/Hap1/Sdc1	33
GO:1901991	GO:1901991	negative regulation of mitotic cell cycle phase transition	56/4926	182/28891	3.66740262072373e-06	3.04590085908435e-05	1.52736253243866e-05	Ctdsp2/Zwint/Ccnd1/Crlf3/Gpnmb/Cacnb4/Pkd2/Rbl2/Myo16/Rad21/Zfp655/Dync1li1/Lcmt1/Prmt2/Rad50/Cdc73/Nbn/Brcc3/Acvr1/Rad17/Dgkz/Fam107a/Zfp207/Prkdc/Cradd/Taok1/Dlg1/Inhba/Dcun1d3/Usp47/Gigyf2/Apc/Vps4a/Rint1/Rbbp8/Zw10/Mbtps2/Rbl1/Zfp36l2/Pten/Ctdsp1/Jade1/Topbp1/Trim39/Donson/Pml/Casp2/Aven/Ier3/Ttk/Rbm38/Cenpe/Mad2l1/Klf4/Fbxo5/Dact1	56
GO:0010569	GO:0010569	regulation of double-strand break repair via homologous recombination	29/4926	73/28891	3.6714195603808e-06	3.04590085908435e-05	1.52736253243866e-05	Kdm1a/Ercc6/Epc2/Ep400/Rif1/Actr2/Ppp4r2/Morf4l2/Ubqln4/Parp1/Mms19/Fbh1/Abl1/Ppp4c/Meaf6/Rtel1/Terf2ip/Klhl15/Mad2l2/Helb/Zfp365/Dmap1/Timeless/Yeats4/Ruvbl2/Ruvbl1/Sirt6/Shld3/Actb	29
GO:0044282	GO:0044282	small molecule catabolic process	94/4926	353/28891	3.70257080890084e-06	3.06777604618618e-05	1.53833181302762e-05	Cbr3/Hexb/Gapdh/Dera/Abat/Gls/Acox1/Hibadh/Cyp27a1/Ddo/Oat/Abhd2/Pgk1/Eno2/Pex2/Pgd/Mthfs/Acox3/Pfkfb2/Got2/Hmgcll1/Bcat1/Apoe/Pfkp/Glud1/Hadhb/Nudt3/Gda/Cyp39a1/Tpi1/Mthfsl/Cyp4f15/Crat/Slc16a1/Lpin1/Slc25a17/Hadh/Aldh1l1/Adhfe1/Abcd1/Lonp2/Acadsb/Irs2/Adh5/Glo1/Phyh/Ldha/Enpp4/Etfa/Foxk2/Arsb/Ids/Mccc2/Hoga1/Acot8/Pkm/Qdpr/Abhd3/Pex5/Pfkl/Ehhadh/Akt2/Aldh6a1/Aass/Cyp4f14/Cubn/Atp2b4/Cyp46a1/Aca…	94
GO:0052547	GO:0052547	regulation of peptidase activity	116/4926	457/28891	3.7283342220131e-06	3.08513643429291e-05	1.54703715426146e-05	Dlc1/Stat1/Serpina3n/Psmb9/Psmb8/Casp1/Cd44/Nod1/Reck/Psme2/Gapdh/Asph/Ripk2/Jak2/Snca/Serping1/Fnip1/Ift57/Timp2/Hmgb1/Serpinb1a/Rhoa/Hspd1/Ddx3x/Epha7/Ep300/Arl6ip5/Bcap31/Mapk9/Dnajb6/Por/Cyfip2/Src/Picalm/Wdr35/Rock2/Casp8ap2/Ctsd/Cst3/Dhcr24/Tmed10/Akirin2/Ncstn/Nr4a1/Rest/Anp32b/Stat3/Prr7/Slc11a2/Aph1a/Smad3/Aph1b/Cradd/Psme1/Casp12/Caap1/Lgmn/Trp63/Casp9/Aph1c/Usp47/Apaf1/Ret/Ubxn1/Itih5/…	116
GO:1903305	GO:1903305	regulation of regulated secretory pathway	51/4926	161/28891	3.8771795099551e-06	3.20416909759563e-05	1.6067259092394e-05	Lrrk2/Lamp1/Unc13b/Git1/Stxbp1/Cacnb4/Syt10/Pfn2/Cspg5/Rims3/Ap1g1/Prepl/Arf1/Prkca/Dtnbp1/Gnai2/Rab5a/Stxbp5/Cask/Ncs1/Rab3gap1/Slc4a8/Rest/Rap1b/Syp/Syt4/Rabgef1/Kcnb1/Rab3a/Syn1/Atp2a2/Fer/Rims2/Gab2/Cacna1h/Snapin/Rph3a/Lyn/Rims1/P2ry1/Syt6/Syt9/Lgals9/Syt7/Vps18/Syt3/Kcnh1/Npy/Syt5/P2ry2/Npy1r	51
GO:0032479	GO:0032479	regulation of type I interferon production	45/4926	136/28891	3.89246620166292e-06	3.21266225884997e-05	1.61098479253271e-05	Stat1/Gbp3/Gbp4/Irgm1/Gbp7/Irgm2/Yy1/Ifih1/Xaf1/Irf1/Gapdh/Cul3/Ptpn11/Trim56/Tomm70a/Hmgb1/Ufd1/Dhx9/Nmi/Hspd1/Tlr3/Ddx3x/Zc3hav1/Flot1/Atg9a/Dhx36/Ilrun/Hsp90aa1/Tbk1/Irf8/Rab2b/Rnf135/Morc3/Polr3f/Ikbke/Ddx56/Irf7/Nlrx1/Peli3/Rnf125/Isg15/Tlr4/Tradd/Tyrobp/Arrdc4	45
GO:1900181	GO:1900181	negative regulation of protein localization to nucleus	21/4926	45/28891	3.91842675529616e-06	3.2257857229415e-05	1.61756553441386e-05	Gbp4/Angpt1/Maged1/Ywhaz/Mfhas1/Flcn/Lats1/Sumo1/Ilrun/Mdfic/Polr1a/Mark3/Pkig/Pkia/Ctnna1/App/Ufm1/Apod/Fermt1/Sirt6/Cd36	21
GO:2000785	GO:2000785	regulation of autophagosome assembly	21/4926	45/28891	3.91842675529616e-06	3.2257857229415e-05	1.61756553441386e-05	Lrrk2/Pikfyve/Pink1/Pip4k2a/Ephb2/Fez1/C9orf72/Ift88/Ubqln2/Pip4k2c/Rab3gap1/Ulk1/Sh3glb1/Scfd1/Snx30/Rab1b/Mtm1/Fez2/Rnf5/Snx7/Smcr8	21
GO:0001841	GO:0001841	neural tube formation	44/4926	132/28891	3.98594346438133e-06	3.27296484469622e-05	1.64122343603814e-05	Dlc1/Sdc4/Mthfd1l/Prkacb/Gatad2a/Ift57/Brd2/Enah/Specc1l/Cecr2/Rock2/Lrp6/Bmp7/Fzd6/Sfrp5/Sfrp1/Nup50/Kdm2a/Abl1/Plxnb2/Cthrc1/Cfl1/Cluap1/Tmed2/Fzd2/Rarg/Brpf1/Kdm6a/Apaf1/Deaf1/Prkaca/Mthfd1/Arid1a/Hectd1/Vasp/Stk3/Wnt5a/Fzd1/Dvl2/Cobl/Alx1/Tgif1/Cited2/Nog	44
GO:0045931	GO:0045931	positive regulation of mitotic cell cycle	44/4926	132/28891	3.98594346438133e-06	3.27296484469622e-05	1.64122343603814e-05	Ccnd1/Cul3/Ttl/Ptpn11/Hmgb1/Vps4b/Pkn2/Ddx3x/Prkca/Mecp2/Ddr2/Smarcd3/Cenpj/Anp32b/Abl1/Usp22/Rcc2/Rps6kb1/Eif4g1/Nsmce2/Lgmn/Ankrd17/Rpl17/Dusp3/Cul4b/Dynlt3/Cdc16/Anapc7/Pafah1b1/Lmnb1/Asns/Mepce/Plrg1/App/Sphk1/Ube2e2/Brca2/Cenpe/Adamts1/Kcna5/Shb/Lsm11/Hspa2/Fbxo5	44
GO:0035601	GO:0035601	protein deacylation	30/4926	77/28891	4.02721859679658e-06	3.2984103271081e-05	1.65398303599026e-05	Prkaa2/Flna/Ncor2/Smarca5/Ndn/Ep300/Abhd10/Hdac2/Spred1/Hdac11/Yeats2/Mbip/Prkaa1/Tbl1xr1/Hdac8/Hdac7/Abhd17a/Sirt5/Zzz3/Dyrk1a/Dr1/Tbl1x/Ccar2/Tada3/Hdac5/Pml/Abhd17c/Tppp/Sirt6/Abhd13	30
GO:0098732	GO:0098732	macromolecule deacylation	30/4926	77/28891	4.02721859679658e-06	3.2984103271081e-05	1.65398303599026e-05	Prkaa2/Flna/Ncor2/Smarca5/Ndn/Ep300/Abhd10/Hdac2/Spred1/Hdac11/Yeats2/Mbip/Prkaa1/Tbl1xr1/Hdac8/Hdac7/Abhd17a/Sirt5/Zzz3/Dyrk1a/Dr1/Tbl1x/Ccar2/Tada3/Hdac5/Pml/Abhd17c/Tppp/Sirt6/Abhd13	30
GO:0043484	GO:0043484	regulation of RNA splicing	57/4926	187/28891	4.17040348315774e-06	3.41132621651665e-05	1.71060454364217e-05	Ildr2/Ahnak/Hnrnpu/Tmbim6/Ptbp3/Zbtb7a/Srsf10/Hnrnpf/Wtap/Setx/Hnrnpk/Nup98/Npm1/Fxr2/Srsf4/Rrp1b/Nova1/Prdx6/Cirbp/Ptbp2/Rbm15/Ptbp1/Rbm12b1/Mbnl1/Rest/Usp22/Rbm7/Zfp326/Habp4/Hnrnpl/Khdrbs3/Ern1/Polr2a/Grsf1/Prpf19/Dyrk1a/Thrap3/Celf4/Tada2b/Akt2/Rbm15b/Rbfox2/Fam172a/Tada3/Ddx5/Tra2a/Mettl4/Brdt/Rbm12b2/Celf6/Celf5/Rbm47/Rbm38/Rbm11/Zc3h10/Gm7324/Sf3b4	57
GO:0043266	GO:0043266	regulation of potassium ion transport	40/4926	116/28891	4.20752820834862e-06	3.43284936600647e-05	1.72139729548528e-05	Kcnn2/Atp1b2/Agrn/Prnp/Kcna1/Plcb4/Wnk2/Flna/Kcnab2/Ywhae/Hbp1/Snx27/Wnk4/Atf4/Akap6/Sumo1/Atp1b1/Ptk2b/Crbn/Akap9/Rgs4/Dlg1/Ank2/Kcnip1/Nr3c2/Nedd4/Nedd4l/Amigo1/Ank3/Wnk1/Pten/Ptger3/Gnaq/Kif5b/Kcnab1/Htr2a/Kcnc2/Kcna5/Adcyap1/Kcns1	40
GO:0051028	GO:0051028	mRNA transport	40/4926	116/28891	4.20752820834862e-06	3.43284936600647e-05	1.72139729548528e-05	Ranbp2/Cpeb1/Ahctf1/G3bp2/Dhx9/Nup98/Parp11/Hnrnpa1/Seh1l/Alkbh5/Kif5c/Tnks/Fyttd1/Pom121/Chtop/Zc3h3/Poldip3/Ddx19a/Ranbp17/Senp2/Nup155/Nup93/Mcm3ap/Hnrnpa3/Nup107/Slbp/Rbm15b/Alyref/Nup133/Ncbp2/Wnk1/Nup54/Sec13/Thoc5/Ddx25/Zfp36/Magohb/Nxt2/Ddx39a/Nup210	40
GO:0001843	GO:0001843	neural tube closure	39/4926	112/28891	4.21277475603788e-06	3.43284936600647e-05	1.72139729548528e-05	Dlc1/Sdc4/Mthfd1l/Prkacb/Gatad2a/Ift57/Brd2/Enah/Specc1l/Cecr2/Rock2/Lrp6/Fzd6/Sfrp5/Sfrp1/Kdm2a/Abl1/Plxnb2/Cthrc1/Cluap1/Tmed2/Fzd2/Rarg/Kdm6a/Apaf1/Deaf1/Prkaca/Mthfd1/Arid1a/Hectd1/Vasp/Wnt5a/Fzd1/Dvl2/Cobl/Alx1/Tgif1/Cited2/Nog	39
GO:0071695	GO:0071695	anatomical structure maturation	86/4926	317/28891	4.26737813070349e-06	3.4729309584012e-05	1.74149615138915e-05	Adamts12/Dlg2/Nrxn1/Lrrk2/Myo5a/Zbtb16/Reck/Xylt1/Tdrd7/Il15/Fgfr3/Ptbp3/Zbtb7a/Plxnb1/Psen1/Rac1/Cbfb/Abhd2/Ctnnb1/Rhoa/Snx19/Atp6ap2/Npr2/Snx10/Kcnma1/Rfx3/B4galt6/Gpat4/Gdf11/Rps6ka2/Mecp2/Ppp2r1a/Ptk2b/H3f3a/Trpc4ap/Ift80/Brd1/Syt4/Kcnb1/Cend1/Tut7/Tdrd6/Nfix/Ankrd17/Prkaca/Ret/Pmp22/Cdk5r1/Nrcam/Foxo3/Runx1/G6pdx/Wnt5a/Nfasc/Runx2/Mbtps2/B4galt5/Ank3/Xbp1/Grin1/Gnaq/Ntn4/Ebp/App/Bap1/Kcnq3/W…	86
GO:0030010	GO:0030010	establishment of cell polarity	53/4926	170/28891	4.29263628399133e-06	3.48905912411108e-05	1.7495835965037e-05	Fgf13/Msn/Pak1/Myh9/Crkl/Map2/Ust/Golph3/Rhoa/Fez1/Ankfn1/Arfgef1/Slc9a6/Mapre1/Rictor/Dctn1/Amotl2/Coro7/Hsp90aa1/Ptk2b/Cdc42/Abl1/Wdpcp/Cfl1/Gpsm2/Gpsm1/Amot/Rnf41/Rab11fip2/Shtn1/Amotl1/Fbxw11/Map4/Fam89b/Wnt5a/Zw10/Kif26b/Pafah1b1/Wee1/Fscn1/Map1b/Sh3bp1/Kcnq2/Cyp26b1/Fermt1/Clasp1/Arf6/Pard6a/Frmd4b/Camsap3/Hsp90ab1/Mad2l1/Foxj1	53
GO:0060271	GO:0060271	cilium assembly	101/4926	387/28891	4.30088247232851e-06	3.49133661962566e-05	1.75072564329961e-05	Ptpdc1/Ssx2ip/Ccdc39/Actr3/Septin7/Ablim1/Flna/Cyld/Ift57/Abcc4/Gmnc/Cep350/Cfap20/Togaram1/Actr2/Atmin/Csnk1d/Ro60/Snx10/Onecut2/Rfx3/Dnah7b/Ift88/Wdr35/Wdr44/Mapre1/Bbs2/Kif3a/Dctn1/Ift43/Lrguk/Cep83/Ehd4/Ift80/Dzip1/Cenpj/Kif3b/Wdpcp/Wdr11/Cdkl5/Alms1/Cluap1/Ocrl/Iqcb1/Gdi2/Ift74/Tapt1/Avil/Cfap54/Fbxw8/Syne2/Arl13b/Yap1/Alpk1/Cplane1/Intu/Cilk1/Cep97/Cdc14b/Pcnt/Ttc39c/Cep128/Bbs7/Map4/Poc1b/…	101
GO:0006513	GO:0006513	protein monoubiquitination	25/4926	59/28891	4.31675584890302e-06	3.49537313876453e-05	1.75274974992009e-05	Cul3/Huwe1/Trim56/Pcgf5/Rnf20/Marchf7/Fbxl2/Zfp598/Ube2o/Ube2r2/Ube2w/Trim21/Birc2/Rnf40/Ube2d3/Rnf2/Nedd4/Nedd4l/Skp1/Fancm/Trim25/Rnf152/Prkn/Zc4h2/Neurl1a	25
GO:1900271	GO:1900271	regulation of long-term synaptic potentiation	25/4926	59/28891	4.31675584890302e-06	3.49537313876453e-05	1.75274974992009e-05	Prnp/Nlgn3/Pak1/Reln/Sqstm1/Ephb2/Hnrnpk/Nptn/Stau1/Apoe/Prkar1b/Ncstn/Abl1/Fam107a/Paip2/Rab3a/Lgmn/Shisa7/Ythdf1/Ptn/Cyp46a1/App/Chrna7/Tyrobp/Pirb	25
GO:0000281	GO:0000281	mitotic cytokinesis	31/4926	81/28891	4.3449507181448e-06	3.51376657698142e-05	1.76197311262128e-05	Pdcd6ip/Usp8/Exoc1/Septin7/Vps4b/Exoc2/Rhoa/Sptbn1/Arf1/Rock2/Iqgap2/Trim36/Cfl1/Chmp2b/Chmp1a/Chmp4b/Snx9/Rhob/Map9/Apc/Stambp/Vps4a/Ank3/Exoc6/Wnk1/Rock1/Exoc6b/Zfp365/Unc119/Chmp6/Snx33	31
GO:0051235	GO:0051235	maintenance of location	98/4926	373/28891	4.35740588540768e-06	3.51940100039288e-05	1.76479848600298e-05	Hexb/Myo5a/Rnf213/Itpr2/Hnrnpu/Cry1/Cry2/Plcg1/Asph/Vps13a/Snca/Plcb4/Fbn1/Psen1/Flna/Cds2/Pink1/Pkd2/Calm3/Asxl1/Slc25a23/Fgf2/Golph3/Trpc1/Lats1/Mest/Ero1a/Tmem135/Ldah/Sun1/Ubash3b/Akap6/Osbpl8/Apoe/Creb3/Dbn1/Ghitm/Polr2m/Ptk2b/Dzip1/Abl1/Plcb3/Keap1/Gpsm2/Sun2/Tmed2/Akap9/Morc3/Twf1/Kdelr1/Ctnnd1/Arl2bp/Ank2/Get4/Rer1/Ywhab/Gm2a/Plcd1/Adcy6/Ttc39b/Lyn/Faf1/Diaph1/Tpcn2/Skp1/Jph3/Lipa/Plch1/I…	98
GO:0099563	GO:0099563	modification of synaptic structure	20/4926	42/28891	4.50407895098442e-06	3.6332903537941e-05	1.82190813575073e-05	Pfn2/Rhoa/Stau1/Egln1/Wasf3/Marcks/Cdc42/Rest/Abl1/Rap1b/Cfl1/Chmp2b/Pgrmc1/Rhob/Ptk2/Wasf1/Cyfip1/Filip1/Dlgap3/Sptb	20
GO:0032206	GO:0032206	positive regulation of telomere maintenance	28/4926	70/28891	4.58539750057564e-06	3.69424047376778e-05	1.85247148429762e-05	Yy1/Ctnnb1/Cct2/Tnks/Rad50/Cct6a/Dhx36/Nbn/Cct5/Xrcc5/Cct8/Hmbox1/Tcp1/Mapk1/Naf1/Rtel1/Mapk3/Terf2ip/Ino80e/Atrx/Slx1b/Tinf2/Ruvbl2/Pml/Tfpt/Ruvbl1/Sirt6/Actr5	28
GO:0018205	GO:0018205	peptidyl-lysine modification	66/4926	227/28891	4.63027543517626e-06	3.72571598065061e-05	1.86825483120431e-05	Ifih1/Smyd3/Baz1b/Prkaa2/Ercc6/Ep400/Dip2a/Setd3/Msl2/Smarca5/Uspl1/Pias1/Ctnnb1/Pias2/Dek/Ep300/Suz12/Setd7/Kmt2a/Tollip/Smyd2/Por/Hdac2/Zmiz2/Sumo1/Sumo2/Kat6a/Morf4l2/Kif3a/Mecp2/Gnl3l/Msl1/Kmt2b/Loxl3/Ezh1/Tgm2/Hcfc1/Yeats2/Prkaa1/Meaf6/Ddx21/Nfyc/Nsmce2/Hdac8/Senp2/Sirt5/Ndufab1/Kmt5b/Sox4/Plod2/Sumo3/Rela/Noc2l/Mul1/Prdm12/Dmap1/Fkbp10/App/Vps33b/Yeats4/Camkmt/Ruvbl2/Pml/Ruvbl1/Setd6/Msl3l2	66
GO:0045667	GO:0045667	regulation of osteoblast differentiation	51/4926	162/28891	4.72937658252614e-06	3.80068822352633e-05	1.90584955277897e-05	Ahr/Gli3/Bmp6/Bmpr1b/Limd1/Il6st/Tob1/Fgf2/Ctnnb1/Zhx3/Axin2/Atf4/Bmp7/Suco/Tmem64/Ddr2/Sfrp1/Acvr1/Crim1/Rest/Cthrc1/Smad3/Jund/Yap1/Bmpr2/Hdac8/Trp63/Smad1/Hdac7/Prkaca/Apc/Lrp3/Tmem53/Igfbp5/Runx2/Cebpd/Smad6/Ptk2/Men1/Ddx5/Hdac5/Gnas/Sox11/Fam20c/Mef2c/Riox1/Cebpb/Fbxo5/Gli1/Scube3/Nog	51
GO:0090257	GO:0090257	regulation of muscle system process	74/4926	263/28891	4.76820378136729e-06	3.82709522527014e-05	1.91909130519426e-05	Fgf13/Prkg1/Yy1/Agrn/Nr3c1/Kcna1/Abat/Pak1/Setd3/Mtpn/Tomm70a/Calm3/Rhoa/Ep300/Prkca/Kcnma1/Dock5/Akap6/Sumo1/Rock2/Atp1b1/Dbn1/Parp1/Glrx3/Smad4/Nr4a1/Tnfrsf1a/Map2k1/Oga/Adk/Akap9/Mef2a/Twf1/Smad3/Rgs4/Zdhhc21/Dlg1/Ank2/Pde4b/Itga2/Atp2a2/Sod1/Cacna1h/Foxo3/Dock4/Arhgap42/Fbxo32/G6pdx/Atp2b1/Jup/Igfbp5/Gdf1/Slc8a3/Atp2b4/Rock1/Ptk2/Ptger3/Pde5a/Sphk1/Foxo1/Scn10a/Atp1a1/Ormdl3/Nol3/Smad7/Trpv4/…	74
GO:0003158	GO:0003158	endothelium development	45/4926	137/28891	4.84671538827827e-06	3.88524822312857e-05	1.94825204094607e-05	Adamts12/Bmp6/Msn/Col18a1/Btg1/Ctnnb1/Rhoa/Fasn/S1pr3/Ift88/Rock2/Bsg/Akap11/Afdn/Tjp1/Smad4/Tjp2/Tnfrsf1a/Acvr1/Cxcr4/Zeb1/Rapgef1/Tgfbr1/Fzd2/Zdhhc21/Rhob/Bmpr2/Rap2c/Arhgef26/Met/Lipa/Fzd1/Rock1/Heg1/Cxcl10/Csnk2b/Vcl/Xdh/Pde2a/Naglu/Ndp/Acvrl1/S1pr2/Fstl1/Abcb1b	45
GO:0030641	GO:0030641	regulation of cellular pH	33/4926	89/28891	4.85361164045428e-06	3.88591903248855e-05	1.94858841731885e-05	Lrrk2/Rab7/Dmxl2/Atp6ap2/Slc9a9/Lacc1/Slc9a6/Atp6v1b2/Vps33a/Slc4a3/Tmem165/Slc4a7/Atp6v0d1/Slc4a8/Tmem106b/Dmxl1/Atp6v0c/Snapin/Mapk1/Car2/Tpcn2/Atp6ap1/Ube3a/Mapk3/Spns1/Tmem9/Creg1/Grn/Nox1/Ccdc115/Aqp11/Hvcn1/Atp6v0d2	33
GO:0051168	GO:0051168	nuclear export	54/4926	175/28891	4.93014031699323e-06	3.94226806145605e-05	1.97684455550785e-05	Uhmk1/Cdkn1b/Ranbp2/Ptpn11/Ahcyl1/Wipf1/Dhx9/Ywhae/Nup98/Xpo5/Npm1/Alkbh5/Dusp16/Ssb/Nup153/Riok2/Calr/Fyttd1/Pom121/Chtop/Ran/Anp32b/Bag3/Poldip3/Dnajc27/Akap13/Smurf1/Cpsf6/Ddx19a/Ppm1a/Ranbp17/Stradb/Prkaca/Nup155/Nup93/Mcm3ap/Nmd3/Nup107/Malt1/Atxn1/Rbm15b/Alyref/Nup133/Gas6/Ncbp2/Wnk1/Eif6/Thoc5/Sirt6/Camk4/Ddx25/Magohb/Nxt2/Ddx39a	54
GO:0051058	GO:0051058	negative regulation of small GTPase mediated signal transduction	26/4926	63/28891	5.03433234907933e-06	4.02056953357979e-05	2.01610871422132e-05	Dlc1/Git1/Cul3/Syngap1/Timp2/Cgnl1/Ephb2/Flcn/Arhgap12/Dab2ip/Dgkz/Cd2ap/Rabgef1/Rasa4/Rapgef1/Ppp2cb/Stambp/Met/Arhgap42/Heg1/Itga3/Spry4/Sh3bp1/Trim67/Slit2/Adra1b	26
GO:0035456	GO:0035456	response to interferon-beta	29/4926	74/28891	5.05842646288137e-06	4.03004871310708e-05	2.02086203493597e-05	F830016B08Rik/Tgtp2/Gbp6/Iigp1/Gbp2/Stat1/Ifi47/Gbp3/Irgm1/Gbp7/Irgm2/Plscr2/Ifit3/Xaf1/Irf1/Tgtp1/Bst2/Gm12185/Ifit1/Camk2a/Pnpt1/Ifitm3/Ikbke/Ube2k/Ube2g2/Cdc34/9930111J21Rik1/Ifitm2/Gm4841	29
GO:0050870	GO:0050870	positive regulation of T cell activation	77/4926	277/28891	5.05877002035117e-06	4.03004871310708e-05	2.02086203493597e-05	Gli3/H2-K1/H2-Q4/B2m/Irgm1/H2-D1/H2-Q7/Cd274/H2-T22/Irf1/Zbtb16/Il15/Cd81/Ripk2/Zbtb1/Jak2/Cd47/Il6st/Cyld/Cbfb/Hmgb1/Smarce1/Cd55/Rhoa/Hspd1/Lgals8/Sox13/H2-T23/Cd46/Vcam1/Socs5/Hsp90aa1/Cd209c/Phf10/Smarcd3/Bmi1/Abl1/Slc7a1/Smarcc1/Adk/Ephb4/Ap3b1/Cd24a/Smarca2/Arid1a/Ap3d1/Runx1/Sox4/Malt1/Zbtb7b/Rps3/Coro1a/Xbp1/Cd59a/Cd1d1/H2-Q6/H2-Ab1/Thy1/Rasgrp1/Tespa1/Lgals1/Lgals9/Socs1/H2-Aa/H2-Eb1/Pnp…	77
GO:0006458	GO:0006458	'de novo' protein folding	19/4926	39/28891	5.09583059308155e-06	4.05453617784516e-05	2.03314123832626e-05	Cct2/Ero1a/Selenof/Dnajb14/Dnajb4/Sh3glb1/Sdf2/Tor1a/Dnajc2/Entpd5/Hspa13/Dnajb5/H2-DMa/H2-DMb1/Tor2a/Hspa2/Hspa1b/Dnajb1/Cd74	19
GO:0002931	GO:0002931	response to ischemia	22/4926	49/28891	5.12561204606903e-06	4.06310878262555e-05	2.03743995845955e-05	Per2/Csf1/Ndnf/Rock2/Ptk2b/Cpeb4/Sos1/Pik3cb/Rest/Stat3/Camk2a/Hyou1/Sirt5/Abraxas2/Panx1/Faim2/Ppif/Nol3/Mef2c/Bves/Cx3cl1/Panx2	22
GO:0031111	GO:0031111	negative regulation of microtubule polymerization or depolymerization	22/4926	49/28891	5.12561204606903e-06	4.06310878262555e-05	2.03743995845955e-05	Fgf13/Mid1ip1/Snca/Map2/Wdr47/Camsap2/Specc1l/Camsap1/Clip3/Mapre1/Map1a/Tubb4a/Tbcd/Taok1/Apc/Dyrk1a/Map1b/Inpp5j/Mid1/Clasp1/Camsap3/Spef1	22
GO:0034198	GO:0034198	cellular response to amino acid starvation	22/4926	49/28891	5.12561204606903e-06	4.06310878262555e-05	2.03743995845955e-05	Sesn3/Gpr155/Eif2ak2/Flcn/Seh1l/Impact/Atf4/Bmt2/Mios/Eif2s1/Ulk1/Mapk8/Sh3glb1/Rraga/Mapk1/Eif2ak3/Mapk3/Rragb/Rnf152/Rragd/Fas/Wdr24	22
GO:0061157	GO:0061157	mRNA destabilization	35/4926	97/28891	5.18792038852752e-06	4.10742388291691e-05	2.05966170070845e-05	Hnrnpu/Upf1/Tent4a/Tob1/Dhx9/Ythdf3/Syncrip/Fxr2/Dcp2/Rock2/Dhx36/Mov10/Dcp1b/Caprin1/Cnot1/Rc3h2/Cnot7/Dcp1a/Eif4enif1/Tut7/Pabpc1/Ythdf1/Cnot2/Gigyf2/Pnpt1/Cnot8/Mex3d/Tnrc6c/Rock1/Zfp36l2/Pan3/Exosc5/Exosc9/Zfp36/Plekhn1	35
GO:0051875	GO:0051875	pigment granule localization	13/4926	21/28891	5.24995838199468e-06	4.15141591907914e-05	2.08172144292215e-05	Myo5a/Bloc1s5/Rab11b/Dctn2/Vps33a/Dctn1/Map2k1/Rab1a/Myo7a/a/Vps33b/Bloc1s6/Gpr143	13
GO:0015844	GO:0015844	monoamine transport	40/4926	117/28891	5.34837154966018e-06	4.22402792462693e-05	2.11813262693957e-05	Myo5a/Abat/Snca/Syt10/Kpna4/Maob/Pink1/Dtnbp1/Mecp2/Tgm2/Nat8l/Syt4/Kcnb1/Rab3a/Slc18b1/Kcna2/Plcd1/Lgals3/Slc29a3/P2ry12/Rtn4/Tor1a/Xbp1/Sdhd/Ptger3/P2ry1/Chrna7/Syt6/Syt9/Syt7/Syt3/Prkn/Chrnb2/Actb/Htr2a/Chrna6/Syt5/Cnr1/Ly6e/Slc29a4	40
GO:0060606	GO:0060606	tube closure	39/4926	113/28891	5.38221536325048e-06	4.24352401430817e-05	2.12790891260539e-05	Dlc1/Sdc4/Mthfd1l/Prkacb/Gatad2a/Ift57/Brd2/Enah/Specc1l/Cecr2/Rock2/Lrp6/Fzd6/Sfrp5/Sfrp1/Kdm2a/Abl1/Plxnb2/Cthrc1/Cluap1/Tmed2/Fzd2/Rarg/Kdm6a/Apaf1/Deaf1/Prkaca/Mthfd1/Arid1a/Hectd1/Vasp/Wnt5a/Fzd1/Dvl2/Cobl/Alx1/Tgif1/Cited2/Nog	39
GO:0071901	GO:0071901	negative regulation of protein serine/threonine kinase activity	38/4926	109/28891	5.38629120169477e-06	4.24352401430817e-05	2.12790891260539e-05	Cdkn1b/Prkar2a/Prkar1a/Lats1/Dtnbp1/Dusp16/Lrp6/Ptprj/Apoe/Dab2ip/Prkar1b/Hipk3/Aida/Sfrp5/Sfrp1/Pik3cb/Prkar2b/Abl1/Mapk8ip1/Nolc1/Apc/Pkig/Dusp7/Lyn/Pkia/Smpd1/Fem1a/Slc8a3/Paqr3/Heg1/Pten/Men1/Sorl1/Tesk1/Spry4/Gadd45a/Cdkn2c/Slc8a1	38
GO:0062012	GO:0062012	regulation of small molecule metabolic process	101/4926	389/28891	5.46786634020347e-06	4.30144126947266e-05	2.15695143552799e-05	Bmp6/Srebf1/Dkk3/Nr3c1/Cry1/Ppp4r3a/Mid1ip1/Git1/Prkaa2/Ranbp2/Ddb1/Adipor1/Zbtb7a/Myh9/Snca/Zmpste24/Psen1/Usp7/Midn/Rora/Ncor2/Hmgb1/Ephx2/Flcn/Ppp2ca/Gk/Pex2/Pank2/Ep300/Cyp2j6/Lacc1/Lcmt1/Scap/Kcnma1/Mapk9/Pfkfb2/Por/Src/Apoe/Parp1/Clcn2/Fmo1/Ptk2b/Ubr4/Rest/Nfe2l1/Dcaf5/Map2k1/Stat3/Dyrk2/Ppp4r3b/Prkaa1/Abcd1/Lonp2/Lpgat1/Irs2/Foxk2/Prkag2/Fh1/Sod1/Pdk3/Prkaca/Apc/Appl2/Plcd1/Sirt5/Ttc39b/Ei…	101
GO:0031644	GO:0031644	regulation of nervous system process	52/4926	167/28891	5.47322014016792e-06	4.30144126947266e-05	2.15695143552799e-05	Grik2/Nrxn1/Lrrk2/Nlgn3/Unc13b/Abat/Reln/Fig4/Fgf12/Hnrnpk/Wasf3/Cux2/Nlgn2/Src/Rock2/Prkar1b/Dbn1/Afdn/Ptk2b/Lpin1/Stx1b/Cacnb3/Rapgef4/Rgs4/Itga2/Shisa7/Igsf9b/Rims2/Grin2b/Eif2ak3/Celf4/Ngfr/Kcnc4/Slc8a3/Jam2/Pten/Grin1/Rims1/App/Chrna7/Shank1/Dlgap3/Prkn/Tppp/Chrnb2/Fgfbp3/Shisa6/Ncmap/Myrf/S1pr2/Grik1/Hgf	52
GO:0051865	GO:0051865	protein autoubiquitination	30/4926	78/28891	5.4821265569233e-06	4.30316739406966e-05	2.15781699818343e-05	Lrrk2/Rnf213/Jade2/Trim30a/Cul3/Amfr/Rnf19b/Rnf146/Dtx3l/Ltn1/Rnf115/Marchf7/Rnf13/Traf2/Rnf4/Ube2d2a/Trim21/Uhrf2/Rnf41/Ube2d3/Marchf5/Hectd1/Sh3rf1/Ercc8/Ube3a/Trim68/Rnf208/Prkn/Trim58/Trim13	30
GO:0034612	GO:0034612	response to tumor necrosis factor	61/4926	206/28891	5.51949013325613e-06	4.3271992939574e-05	2.16986775924559e-05	Stat1/Adamts12/Gbp3/Lrrk2/Irf1/Casp1/Jak2/Gsdme/Actr3/Ripk1/Rora/Cyld/Slc22a5/Dhx9/Cpne1/Prpf8/Hipk1/Slc22a21/Wdr35/Dab2ip/Dbn1/Ybx3/Traf2/Ptk2b/Sfrp1/Tjp2/Tnfrsf1a/Erbin/Birc2/Cfl1/Adam9/Otulin/Rps6kb1/Traf5/Rraga/Map4k3/Ppp2cb/Sharpin/Mapk1/Lims1/Trim32/Aff3/Mapk3/Birc3/Smpd1/Rela/Rps3/Gas6/Ube2k/Zfp36l2/Sphk1/Smpd4/Spata2/Peli3/Prkn/Nol3/Tnfsf13b/Nkiras2/Zfp36/Tradd/Cx3cl1	61
GO:0036293	GO:0036293	response to decreased oxygen levels	74/4926	264/28891	5.53164203564378e-06	4.33143105916771e-05	2.17198977172312e-05	Ndnf/Casp1/Itpr2/Tmbim6/Hif3a/Cpeb1/Abat/Pak1/Limd1/Rora/Pink1/Gnb1/P4hb/Pgk1/Egln1/Ep300/Ireb2/Alkbh5/Cpeb2/Scap/Kcnma1/Raf1/Fundc1/Rock2/Atp1b1/Ubqln1/Prmt2/Mecp2/Smad4/Cpeb4/Hp1bp3/Pik3cb/Rest/Birc2/Map2k1/Stat3/Slc11a2/Smad3/Nfatc3/Kdm6a/Pdk3/Cd24a/Vegfb/Hmox2/Sod3/Hyou1/Ucp2/Grin2b/Npepps/Rtn4/Tgfb3/Tbl2/Sdhd/Slc8a3/Pten/Plat/Vegfd/Bnip3/Usf1/Pml/Nol3/Acot2/Ajuba/Chrnb2/Ang/Ndp/Ado/Plekhn1/C…	74
GO:0044788	GO:0044788	modulation by host of viral process	21/4926	46/28891	6.0532869057077e-06	4.72215294235483e-05	2.36791668878085e-05	Vapa/Eef1a1/Fasn/Nucks1/Rab5a/Rock2/Fbxl2/Apoe/Ppib/Zdhhc20/Cdc42/Ccnk/Cfl1/Igf2r/Eea1/Vapb/Rab29/Ddx56/Prkn/Cav2/Stom	21
GO:1902991	GO:1902991	regulation of amyloid precursor protein catabolic process	21/4926	46/28891	6.0532869057077e-06	4.72215294235483e-05	2.36791668878085e-05	Prnp/Sp1/Picalm/Rock2/Apoe/Ifngr1/Tmed10/Rtn3/Lyn/Ranbp9/Rtn4/Rela/Abca7/Rock1/Rtn2/Sorl1/App/Chrna7/Unc13a/Hap1/Slc2a13	21
GO:0019076	GO:0019076	viral release from host cell	14/4926	24/28891	6.06008400367695e-06	4.72215294235483e-05	2.36791668878085e-05	Vapa/Rab7/Ddb1/Trim62/Vps4b/Arl8b/Chmp2b/Chmp1a/Chmp4b/Vapb/Vps4a/Trim25/Cav2/Chmp6	14
GO:0035891	GO:0035891	exit from host cell	14/4926	24/28891	6.06008400367695e-06	4.72215294235483e-05	2.36791668878085e-05	Vapa/Rab7/Ddb1/Trim62/Vps4b/Arl8b/Chmp2b/Chmp1a/Chmp4b/Vapb/Vps4a/Trim25/Cav2/Chmp6	14
GO:0046597	GO:0046597	negative regulation of viral entry into host cell	17/4926	33/28891	6.11433520955832e-06	4.75864462365261e-05	2.38621538901388e-05	Trim12a/Trim30a/Trim56/Trim12c/Trim5/Mid2/Trim8/Rad50/Nbn/Trim30d/Ciita/Ifitm3/Trim25/Trim11/Ly6e/Ifitm2/Cd74	17
GO:0072332	GO:0072332	intrinsic apoptotic signaling pathway by p53 class mediator	32/4926	86/28891	6.16310717643764e-06	4.78498865889765e-05	2.39942556697043e-05	Cd44/Kdm1a/Trp53bp2/Hnrnpk/Atad5/Ep300/Hipk1/Marchf7/Jmy/Mdm4/Usp15/Shisa5/Dyrk2/Sh3glb1/Pou4f1/Trp63/Armc10/Fhit/Tmem109/Ddx5/Bcl3/Bbc3/Brca2/Zfp385a/Pml/Prkn/Phlda3/E2f2/Zfp385b/Myc/Cd74/Steap3	32
GO:2000781	GO:2000781	positive regulation of double-strand break repair	32/4926	86/28891	6.16310717643764e-06	4.78498865889765e-05	2.39942556697043e-05	Ercc6/Epc2/Ep400/Parp3/Smarce1/Rif1/Actr2/Morf4l2/Ube2n/Parp1/Mms19/Phf10/Smarcd3/Bcl7b/Smarcc1/Prkdc/Meaf6/Slf1/Fh1/Smarca2/Arid1a/Kmt5b/Mad2l2/Dmap1/Timeless/Yeats4/Ruvbl2/Ruvbl1/Sirt6/Shld3/Actb/Kdm4d	32
GO:0098900	GO:0098900	regulation of action potential	28/4926	71/28891	6.34505952403859e-06	4.92029827420308e-05	2.46727637573193e-05	Fgf13/Flna/Fgf12/Calm3/Kcnab2/Hnrnpa1/Sumo1/Mecp2/Slc4a3/Kcnb1/Akap9/Cacnb3/Rapgef4/Dlg1/Trpc4/Ank2/Scn9a/Atp2a2/Kcnip1/Jup/Kcnc4/Ank3/Cacna2d1/Kcnq3/Kcnq2/Chrnb2/Cnr1/Cd36	28
GO:0045070	GO:0045070	positive regulation of viral genome replication	16/4926	30/28891	6.40184348028059e-06	4.95235491423877e-05	2.48335113100847e-05	Gbp3/Gbp7/Ddb1/Top2b/Pkn2/Larp1/Stau1/Ddx3x/Ppid/Hacd3/Cnot7/Vapb/Rad23a/Ppia/Tarbp2/Adarb1	16
GO:0061003	GO:0061003	positive regulation of dendritic spine morphogenesis	16/4926	30/28891	6.40184348028059e-06	4.95235491423877e-05	2.48335113100847e-05	Bhlhb9/Reln/Actr3/Ephb2/Actr2/Cux2/Marcks/Mfn1/Dbn1/Cask/Dhx36/Afdn/Caprin1/Stau2/Pak3/Pafah1b1	16
GO:0110156	GO:0110156	methylguanosine-cap decapping	11/4926	16/28891	6.57724863796016e-06	5.08191512231789e-05	2.54831890792242e-05	Dcp2/Dcp1b/Caprin1/Cnot7/Dcp1a/Eif4enif1/Edc3/Edc4/Pan3/Nudt12/Zfp36	11
GO:0022404	GO:0022404	molting cycle process	41/4926	122/28891	6.66265814219003e-06	5.13553205118566e-05	2.57520503851095e-05	Myo5a/Norad/Zmpste24/Psen1/Pum2/Ctnnb1/Sav1/Mysm1/Ldb1/Apcdd1/Hdac2/Fzd6/Smad4/Trpc4ap/Sos1/Zdhhc21/Intu/Trp63/Inhba/Acvr1b/Apc/Trps1/Runx1/Wnt5a/Ngfr/Lncpint/Igfbp5/Rela/Gorab/Tnfrsf19/Fermt1/Gnas/Eda/Mfsd12/Naglu/Pdgfa/Trpv1/Tradd/Ldb2/Runx3/Fst	41
GO:0022405	GO:0022405	hair cycle process	41/4926	122/28891	6.66265814219003e-06	5.13553205118566e-05	2.57520503851095e-05	Myo5a/Norad/Zmpste24/Psen1/Pum2/Ctnnb1/Sav1/Mysm1/Ldb1/Apcdd1/Hdac2/Fzd6/Smad4/Trpc4ap/Sos1/Zdhhc21/Intu/Trp63/Inhba/Acvr1b/Apc/Trps1/Runx1/Wnt5a/Ngfr/Lncpint/Igfbp5/Rela/Gorab/Tnfrsf19/Fermt1/Gnas/Eda/Mfsd12/Naglu/Pdgfa/Trpv1/Tradd/Ldb2/Runx3/Fst	41
GO:0030217	GO:0030217	T cell differentiation	90/4926	339/28891	6.70436499439559e-06	5.16147571537322e-05	2.5882144509861e-05	Gli3/B2m/Irf1/Zbtb16/Cd44/Il15/Ripk2/Zbtb1/Erbb2/Drosha/Rora/Cyld/Il27/Cbfb/Hmgb1/Smarce1/Ctnnb1/Rhoa/Patz1/Sox13/Sp3/Kmt2a/Cd46/Socs5/Hsp90aa1/Phf10/Loxl3/Sos1/Smarcd3/Bmi1/Ppp3cb/Rc3h2/Abl1/Stat3/Smarcc1/Prr7/Zeb1/Prkdc/Sos2/Mink1/Nfatc3/Kdelr1/Ap3b1/Duxbl1/Apc/Smarca2/Arid1a/Ap3d1/Xrcc4/Runx1/Sh3rf1/Sox4/Malt1/Lipa/Zbtb7b/Runx2/Sh2b3/Xbp1/Cd1d1/Rsad2/Zfp36l2/Hs1bp3/Men1/Mr1/Rasgrp1/Tmem131l/Bc…	90
GO:0050779	GO:0050779	RNA destabilization	36/4926	102/28891	6.84552512328353e-06	5.26383124887497e-05	2.63954048360863e-05	Hnrnpu/Upf1/Tent4a/Tob1/Dhx9/Ythdf3/Syncrip/Fxr2/Dcp2/Rock2/Dhx36/Mov10/Dcp1b/Caprin1/Cnot1/Rc3h2/Cnot7/Dcp1a/Eif4enif1/Tut7/Pabpc1/Ythdf1/Cnot2/Gigyf2/Pnpt1/Cnot8/Mex3d/Tnrc6c/Rock1/Zfp36l2/Pan3/Exosc5/Exosc9/Ang/Zfp36/Plekhn1	36
GO:0060485	GO:0060485	mesenchyme development	85/4926	316/28891	6.92260942237252e-06	5.31672984738623e-05	2.66606640849014e-05	Sema3e/Adipor1/Rxra/Flna/Sdcbp/Trim62/Ctnnb1/Sema6d/Ppp2ca/Usf3/Cdh2/Megf8/Sema3d/Phldb1/Axin2/Ldlrad4/Hdac2/Pdcd4/Mark1/Hnrnpab/Rock2/Spred1/Lrp6/Frzb/Bmp7/Dab2ip/Smad2/Mdm4/Sema3b/Smad4/Slc39a10/Loxl3/Sfrp1/Acvr1/Cdc42/Cfl1/Tgfbr1/Smad3/Yap1/Bmpr2/Nolc1/Ret/Mapk1/Tasor/Nedd4/Sox4/Mapk3/Rtn4/Wnt5a/Six4/Spred3/Tgfb3/Sema4f/Nup133/Adam15/Tgfb1i1/Mad2l2/Rock1/Rdh10/Ptk2/Pten/Fam172a/Ppp3r1/Tgfbr3l/…	85
GO:0045930	GO:0045930	negative regulation of mitotic cell cycle	69/4926	243/28891	6.98492739907192e-06	5.35817457060385e-05	2.68684880435214e-05	Stk33/Ctdsp2/Zwint/Fgfr3/Ccnd1/Cdkn1b/Crlf3/Gpnmb/Cacnb4/Btg1/Timp2/Pkd2/Rbl2/Myo16/Ctnnb1/Rad21/Map3k20/Zfp655/Dync1li1/Lcmt1/Bmp7/Prmt2/Rad50/Cdc73/Nbn/Brcc3/Acvr1/Rad17/Abl1/Dgkz/Fam107a/Zfp207/Prkdc/Cradd/Taok1/Dlg1/Inhba/Heca/Dcun1d3/Usp47/Gigyf2/Apc/Vps4a/Rint1/Rbbp8/Zw10/Mbtps2/Rbl1/Zfp36l2/Pten/Ctdsp1/Jade1/Topbp1/Trim39/Donson/Pml/Casp2/Aven/Btg3/Ier3/Ttk/Rbm38/Cenpe/Mad2l1/Esr1/Gas1/Klf…	69
GO:0006778	GO:0006778	porphyrin-containing compound metabolic process	20/4926	43/28891	7.07263316667067e-06	5.41250554867053e-05	2.71409299386747e-05	Ireb2/Cyb5r4/Slc11a2/Pgrmc1/Fech/Hmox2/Ank1/Cox15/Eif2ak1/Alas1/Uros/Tmem14c/Blvra/Rsad1/Hmbs/Sptb/Srrd/Abcb6/Hebp1/Slco1a6	20
GO:0099174	GO:0099174	regulation of presynapse organization	20/4926	43/28891	7.07263316667067e-06	5.41250554867053e-05	2.71409299386747e-05	Il1rap/Nrxn1/Nlgn3/Snca/Il1rapl1/Nlgn2/Picalm/Slitrk5/Vps35/Ntrk3/Mdga2/Eif4g1/Snap91/Gpc4/Fzd1/App/Lrfn3/Arf6/Cbln2/Slitrk4	20
GO:0042593	GO:0042593	glucose homeostasis	81/4926	298/28891	7.37815778939936e-06	5.63958592412611e-05	2.82796211613011e-05	Epha5/Cry1/Sybu/Unc13b/Cry2/Selenot/Prkaa2/Hectd4/Adipor1/Dmxl2/Tbc1d1/Myh9/Fbn1/Slc12a7/Ncor2/Rac1/Ptpn11/Sidt2/Sesn3/Slc39a14/Rab34/Gk/Ccdc186/Atg7/Nucks1/Rab11b/Raf1/Sgcb/Vcam1/Ptprj/Cyb5r4/Cdk16/Pik3ca/Smad4/C2cd2l/Ppp3cb/Slc16a1/Pde1c/Hcfc1/Stat3/Alms1/Kcnb1/Prkaa1/Ncoa5/Osbp/Gprc5b/Rab11fip2/Foxk2/Rab11fip5/Rraga/Ern1/Pdk3/Prkaca/Appl2/Vgf/Ucp2/Foxo3/Met/Sox4/Pygl/Ngfr/Igfbp5/Gas6/Xbp1/Myt1…	81
GO:0050432	GO:0050432	catecholamine secretion	30/4926	79/28891	7.40456422304432e-06	5.65241841450777e-05	2.83439694966987e-05	Myo5a/Abat/Snca/Syt10/Kpna4/Pink1/Dtnbp1/Mecp2/Tgm2/Syt4/Kcnb1/Rab3a/Kcna2/Plcd1/P2ry12/Rtn4/Sdhd/Ptger3/P2ry1/Chrna7/Syt6/Syt9/Syt7/Syt3/Chrnb2/Htr2a/Chrna6/Syt5/Cnr1/Ly6e	30
GO:0016485	GO:0016485	protein processing	74/4926	266/28891	7.41257428130522e-06	5.65241841450777e-05	2.83439694966987e-05	Gli3/Lrrk2/Casp1/Asph/Ripk2/Mmp16/Prkacb/Myh9/Cpe/Zmpste24/Psen1/C1ra/P4hb/Atp6ap2/Capn1/Pgk1/Cyfip2/Ift88/Src/Parp1/Rps6ka2/Pmpcb/Cpd/Dhcr24/Inpp5b/Ncstn/Bace1/Immp2l/Adam9/Rnpep/Vps35/Mipep/Aph1a/Lonp2/Snx12/Afg3l2/Aph1b/Casp12/Ctnnd1/Ldlrad3/Lgmn/Casp9/Aph1c/Prkaca/Sppl3/Timm17a/Parl/Bak1/Pmpca/Rnf139/Oma1/Spcs1/Fkrp/Casp4/Spcs2/Bace2/Plat/Klkb1/Atp23/Pcsk4/Casp2/Phex/Pcsk6/Tysnd1/Nol3/Ece2/Na…	74
GO:0035264	GO:0035264	multicellular organism growth	66/4926	230/28891	7.48001669593768e-06	5.69707209869933e-05	2.85678847432049e-05	Slc1a2/Csf1/Plec/Norad/Siah1a/Plekha1/Col3a1/Ercc6/Zfx/Zmpste24/Ptpn11/Npr2/Ep300/Gpat4/Bbs2/Kmt2c/Pik3ca/Ppib/H3f3a/Sos1/Slc25a25/Rc3h2/Sgpl1/Kdm2a/Stat3/Wdr11/Apba1/Alms1/Tmed2/Chaserr/Afg3l2/Rarg/Tbl1xr1/Dlg1/Atp8a2/Lgmn/Icmt/Kdm6a/Stk40/Nfix/Sod1/Gigyf2/Large1/Pmp22/Pcnt/Ar/G6pdx/Pex5/Lncpint/Wdtc1/Sptbn2/Tarbp2/Adarb1/Xrcc2/Heg1/Sp2/Atrx/App/Brca2/Gnas/Pls1/Sptbn4/Cacna2d2/Apba2/Npy1r/Slco1a6	66
GO:0019693	GO:0019693	ribose phosphate metabolic process	97/4926	373/28891	7.72150999153442e-06	5.87146123829272e-05	2.94423565339881e-05	Pde1a/Atp2b2/Lrrk2/Nme7/Snca/Dip2a/Cacnb4/Rora/Vdac1/Acsl6/Rhoa/Flcn/Ola1/Pank2/Npr2/Nudt4/Fasn/Ak3/Cs/Atp6v1b2/Nt5c2/Atp1b1/Gpat4/Mfn1/Parp1/Cmpk1/Nudt3/Efl1/Gda/Pdha1/Gmps/Gnai3/Slc25a25/Ran/Pank3/Suclg2/Map2k1/Stat3/Adk/Far1/Pdhx/Abcd1/Acadsb/Impdh2/Acot1/Mccc2/Atic/Pdk3/Sdha/Mthfd1/Mmut/Adcy9/Adcy6/Acot8/Nt5c3/G6pdx/Paics/Ndufab1/Ehhadh/Prps1/Pygl/Rfk/Lipa/Ndufa9/Acot9/Impdh1/Sdhd/Ak1/Acsl5/E…	97
GO:0006109	GO:0006109	regulation of carbohydrate metabolic process	61/4926	208/28891	7.72729344319204e-06	5.87146123829272e-05	2.94423565339881e-05	Nr3c1/Cry1/Ppp4r3a/Git1/Prkaa2/Ranbp2/Ddb1/Adipor1/Scarb2/Zbtb7a/Myh9/Snca/Zmpste24/Psen1/Usp7/Midn/Rora/Hmgb1/Flcn/Ppp2ca/Cltc/Ppp1cb/Ep300/Cyp2j6/Lcmt1/Pfkfb2/Src/Ptk2b/Nfe2l1/Stat3/Dyrk2/Ppp4r3b/Prkaa1/Irs2/Foxk2/Prkag2/Pdk3/Prkaca/Ppp1ca/Plcd1/Akt2/Dusp12/Slc35b4/Eif6/Jmjd8/P2ry1/App/Mlx/Foxo1/C1qtnf12/C1qtnf1/Slc45a3/Prkn/Adcyap1r1/Ier3/Has2/Sirt6/Htr2a/Adra1b/Rubcnl/Myc	61
GO:0018394	GO:0018394	peptidyl-lysine acetylation	31/4926	83/28891	7.82302869857286e-06	5.93716959099973e-05	2.97718501079291e-05	Baz1b/Prkaa2/Ercc6/Ep400/Dip2a/Msl2/Smarca5/Dek/Ep300/Por/Hdac2/Kat6a/Morf4l2/Kif3a/Mecp2/Msl1/Yeats2/Prkaa1/Meaf6/Ddx21/Nfyc/Hdac8/Sox4/Noc2l/Dmap1/App/Yeats4/Ruvbl2/Pml/Ruvbl1/Msl3l2	31
GO:0035148	GO:0035148	tube formation	55/4926	182/28891	8.07584014007476e-06	6.12179229530726e-05	3.06976379593485e-05	Dlc1/Sdc4/Mthfd1l/Prkacb/Gatad2a/Ift57/Brd2/Ywhaz/Enah/Specc1l/Fgf2/Ctnnb1/Cecr2/Rock2/Lrp6/Bmp7/Fzd6/Dab2ip/Sfrp5/Sfrp1/Tgm2/Nup50/Kdm2a/Abl1/Plxnb2/Cthrc1/Cfl1/Cluap1/Tmed2/Wnt6/Fzd2/Rarg/Brpf1/Kdm6a/Apaf1/Deaf1/Prkaca/Ret/Mthfd1/Arid1a/Hectd1/Vasp/Stk3/Wnt5a/Six4/Fzd1/Dvl2/Cobl/Pik3cd/Six1/Eda/Alx1/Tgif1/Cited2/Nog	55
GO:0001822	GO:0001822	kidney development	89/4926	336/28891	8.28499696385747e-06	6.27292627263495e-05	3.14554970789593e-05	Ahr/Gli3/Angpt1/Bmp6/Lrrk2/Zbtb16/Cd44/Bicc1/C1galt1/Plxnd1/Fbn1/Zmpste24/Maged1/Pkd2/Asxl1/Fgf2/Ctnnb1/Rhoa/Flcn/Epha7/Wnk4/Ift88/Bmp7/Gdf11/Kif3a/Smad2/Smad4/Sfrp1/Sulf2/Tshz3/Sgpl1/Cxcr4/Wdpcp/Sulf1/Mmp17/Aph1a/Tgfbr1/Smad3/Fras1/Wnt6/Ctnnd1/Yap1/Itga8/Dlg1/Cplane1/Aph1c/Cys1/Smad1/Cd24a/Apc/Ret/Pcnt/Pygo1/Sox4/Nup107/Wnt5a/Six4/Snx17/Nup133/Zbtb14/Gsta3/Smad6/Kif26b/Rdh10/Anxa4/Vcan/Itga3/Sma…	89
GO:0051225	GO:0051225	spindle assembly	41/4926	123/28891	8.36048079109586e-06	6.32261359826625e-05	3.17046534468693e-05	Hnrnpu/Kpnb1/Ddb1/Tubgcp3/Flna/Smc1a/Vps4b/Rhoa/Cltc/Csnk1d/Dync1h1/Mapre1/Lsm14a/Rnf4/Cenpj/Tubgcp5/Kif3b/Zfp207/Gpsm2/Arhgef10/Chmp2b/Chmp1a/Chmp4b/Dcaf13/Cep97/Map9/Tubgcp2/Abraxas2/Haus6/Rps3/Stag1/Pten/Haus2/Drg1/Haus3/Washc1/Clasp1/Chmp6/Cenpe/Hspa1b/Fbxo5	41
GO:0033500	GO:0033500	carbohydrate homeostasis	81/4926	299/28891	8.44783373765501e-06	6.3811493238612e-05	3.19981799870263e-05	Epha5/Cry1/Sybu/Unc13b/Cry2/Selenot/Prkaa2/Hectd4/Adipor1/Dmxl2/Tbc1d1/Myh9/Fbn1/Slc12a7/Ncor2/Rac1/Ptpn11/Sidt2/Sesn3/Slc39a14/Rab34/Gk/Ccdc186/Atg7/Nucks1/Rab11b/Raf1/Sgcb/Vcam1/Ptprj/Cyb5r4/Cdk16/Pik3ca/Smad4/C2cd2l/Ppp3cb/Slc16a1/Pde1c/Hcfc1/Stat3/Alms1/Kcnb1/Prkaa1/Ncoa5/Osbp/Gprc5b/Rab11fip2/Foxk2/Rab11fip5/Rraga/Ern1/Pdk3/Prkaca/Appl2/Vgf/Ucp2/Foxo3/Met/Sox4/Pygl/Ngfr/Igfbp5/Gas6/Xbp1/Myt1…	81
GO:0019827	GO:0019827	stem cell population maintenance	62/4926	213/28891	8.49931686231616e-06	6.41248459270983e-05	3.21553102345212e-05	Lbh/Fgfr3/Wdr47/Smc1a/Smarce1/Med14/Sav1/Cdh2/Rif1/Ldb1/Suds3/Med15/Raf1/Hdac2/Bmp7/Trim8/Kat6a/Cdc73/Ddx6/Brms1l/Phf10/Sfrp1/Ss18/Cnot1/Rest/Ctr9/Eif4enif1/Bcl7b/Stat3/Smarcc1/Mapk8/Yap1/Trp63/Nfix/Cnot2/Apc/Smarca2/Hook3/Arid1a/Pelo/Tead3/Foxo3/Pcm1/Sox4/Arid4b/Ptn/Med28/Zfp322a/Zfp36l2/Ing2/Foxo1/Fut10/Med30/Sirt6/Setd6/Actb/Fzd7/Ldb2/Tbx3/Klf4/Myc/Nog	62
GO:0044272	GO:0044272	sulfur compound biosynthetic process	40/4926	119/28891	8.53073814542737e-06	6.42862793497365e-05	3.22362607882746e-05	Angpt1/Xylt1/Snca/Dip2a/Vdac1/Acsl6/Sp1/Ctnnb1/Pdha1/Fmo1/Ext2/Pdhx/Chpf/Mtr/Enoph1/Pdk3/Mthfd1/Mmut/Tpk1/Glce/Slc35b2/Apip/Mtap/Mthfd2l/Hs6st2/Slc35d2/Pxylp1/Acsl5/Xylt2/Hs6st1/Csgalnact2/Dse/B4galt4/Gcdh/Ppcs/Mtrr/Ndst3/Slc19a2/Thtpa/Mpst	40
GO:0050817	GO:0050817	coagulation	54/4926	178/28891	8.57452066500434e-06	6.45403767895221e-05	3.23636775779445e-05	Pear1/Prkg1/Pros1/Stxbp1/Jak2/Serping1/Psen1/Flna/Ephb2/Prkca/Dtnbp1/Ubash3b/Lyst/Fzd6/Ptprj/Apoe/Axl/Tec/Lnpk/Pik3cb/Hps5/Dmtn/Anxa5/Enpp4/Ap3b1/Lyn/Evl/Ppia/P2ry12/Rap2b/Sh2b3/Gas6/Cd9/Pla2g4a/Gnaq/Plat/Klkb1/P2ry1/Mertk/F8/Vps33b/C1qtnf1/Bloc1s6/Gnas/Tlr4/Slc7a11/Pdgfa/Hps1/F2rl3/Gp1bb/Cd36/Bloc1s4/S100a9/Nbeal2	54
GO:0060395	GO:0060395	SMAD protein signal transduction	34/4926	95/28891	8.62365692468466e-06	6.47582106065605e-05	3.24729100270081e-05	Bmp6/Jade2/Jak2/Rbpms/Vim/Tob1/Sptbn1/Jun/Ldlrad4/Bmp7/Gdf11/Smad2/Parp1/Smad4/Acvr1/Lnpep/Nceh1/Tgfbr1/Smad3/Bmpr2/Inhba/Smad1/Rbm14/Nup93/Fam89b/Veph1/Runx2/Tgfb3/Smad6/Smad9/Eid2/Lgals9/Pml/Smad7	34
GO:0140747	GO:0140747	regulation of ncRNA transcription	34/4926	95/28891	8.62365692468466e-06	6.47582106065605e-05	3.24729100270081e-05	Srebf1/Yy1/Nr3c1/Ncor2/Jun/Wdr82/Hdac2/Ctcf/Smad4/Rest/Stat3/Ets1/Tgfbr1/Smad3/Mrtfb/Nfatc3/Smad1/Ar/Foxo3/Ippk/Nol11/Ngfr/Rela/Smad6/Pwp1/Klf5/Mepce/App/Mars1/Macroh2a2/Pih1d1/Esr1/Klf4/Myc	34
GO:0071867	GO:0071867	response to monoamine	28/4926	72/28891	8.70194479917493e-06	6.51934252302673e-05	3.26911477637474e-05	Lrrk2/Palm/Flna/Gnao1/Dtnbp1/Akap6/Ncstn/Gnai3/Tgm2/Vps35/Rgs9/Nsg2/Rgs4/Pde4b/Gnaz/Gnal/Gna11/Oprm1/Adcy6/Atp2b4/Gnaq/App/Gna14/Gnas/Klf16/Htr3a/Cav2/Htr2a	28
GO:0071869	GO:0071869	response to catecholamine	28/4926	72/28891	8.70194479917493e-06	6.51934252302673e-05	3.26911477637474e-05	Lrrk2/Palm/Flna/Gnao1/Dtnbp1/Akap6/Ncstn/Gnai3/Tgm2/Vps35/Rgs9/Nsg2/Rgs4/Pde4b/Gnaz/Gnal/Gna11/Oprm1/Adcy6/Atp2b4/Gnaq/App/Gna14/Gnas/Klf16/Htr3a/Cav2/Htr2a	28
GO:0044091	GO:0044091	membrane biogenesis	25/4926	61/28891	8.81904286012469e-06	6.59936077736052e-05	3.30923981301737e-05	Nrxn1/Nlgn3/Brox/Serinc1/Vps4b/Ephb2/Il1rapl1/Cdh2/Sptbn1/Tlcd2/Nlgn2/Clip3/Flot1/Chmp2b/Chmp1a/Ubxn2a/Chmp4b/Vps4a/Lrch4/Ankle2/Ank3/Pten/Rftn1/Cav2/Chmp6	25
GO:0003205	GO:0003205	cardiac chamber development	59/4926	200/28891	8.85058232830318e-06	6.61524294538558e-05	3.31720390295255e-05	Ahr/Tmem65/Plxnd1/Cpe/Zmpste24/Rxra/Ctnnb1/Sav1/Nsd2/Egln1/Matr3/Tpm1/Ift88/Lrp6/Bmp7/Rbm15/Maml1/Mdm4/Smad4/Col11a1/Sos1/Smarcd3/Acvr1/Cxcr4/Tgfbr1/Fzd2/Pou4f1/Bmpr2/Cplane1/Trip11/Ank2/Arid1a/Hectd1/Sox4/Wnt5a/Snx17/Zbtb14/Smad6/Fzd1/Heg1/Adgrg6/Adamts6/Prdm1/Zfpm2/Pde2a/Robo2/Greb1l/Smad7/Sox11/Fgfrl1/Naglu/Slit2/Mef2c/Adamts1/Tbx3/Cited2/Ltbp1/Ly6e/Nog	59
GO:0051250	GO:0051250	negative regulation of lymphocyte activation	53/4926	174/28891	9.09323726761025e-06	6.78869972027759e-05	3.40418354911455e-05	Ildr2/Gli3/Cd274/Irf1/Sdc4/Prnp/Cd44/Erbb2/Gpnmb/Prkar1a/Cbfb/Parp3/Hmgb1/Marchf7/Socs5/Axl/Loxl3/Sfrp1/Rc3h2/Pla2g5/Dlg1/Cd24a/Dusp3/Lgals3/Lyn/Runx1/Ndfip1/Socs6/Zbtb7b/Pten/Fcgr2b/Pde5a/Tmem131l/Mertk/Rassf5/Hmgb3/Lgals9/Socs1/H2-Aa/Smad7/Sox11/Hfe/Fas/Tyrobp/Samsn1/Runx3/Cebpb/Dtx1/Fgl2/Il20rb/Cd80/Foxj1/Cd74	53
GO:0032897	GO:0032897	negative regulation of viral transcription	12/4926	19/28891	9.13534082094625e-06	6.81220240520096e-05	3.41596893610658e-05	Trim62/Mid2/Trim8/Trim21/Ubp1/Trim32/Ifitm3/Trim11/Trim14/Zfp36/Trim13/Ifitm2	12
GO:0006623	GO:0006623	protein targeting to vacuole	21/4926	47/28891	9.18807015308991e-06	6.84356491193561e-05	3.43169561925419e-05	Irgm1/Irgm2/Rab7/Vps13a/Scarb2/Sqstm1/Vps54/Pxk/Lamp2/Gnptab/M6pr/Hgs/Smurf1/Ncoa4/Ap3b1/Ap3d1/Vps4a/Nedd4/Sorl1/Vps37d/Ndp	21
GO:0071709	GO:0071709	membrane assembly	23/4926	54/28891	9.32097694521869e-06	6.93450407768996e-05	3.47729693096142e-05	Nrxn1/Nlgn3/Brox/Vps4b/Ephb2/Il1rapl1/Cdh2/Sptbn1/Tlcd2/Nlgn2/Flot1/Chmp2b/Chmp1a/Ubxn2a/Chmp4b/Vps4a/Lrch4/Ankle2/Ank3/Pten/Rftn1/Cav2/Chmp6	23
GO:0001838	GO:0001838	embryonic epithelial tube formation	49/4926	157/28891	9.36298945731602e-06	6.95768845767875e-05	3.4889227044094e-05	Dlc1/Sdc4/Mthfd1l/Prkacb/Gatad2a/Ift57/Brd2/Enah/Specc1l/Ctnnb1/Cecr2/Rock2/Lrp6/Bmp7/Fzd6/Sfrp5/Sfrp1/Nup50/Kdm2a/Abl1/Plxnb2/Cthrc1/Cfl1/Cluap1/Tmed2/Wnt6/Fzd2/Rarg/Brpf1/Kdm6a/Apaf1/Deaf1/Prkaca/Ret/Mthfd1/Arid1a/Hectd1/Vasp/Stk3/Wnt5a/Six4/Fzd1/Dvl2/Cobl/Six1/Alx1/Tgif1/Cited2/Nog	49
GO:0055001	GO:0055001	muscle cell development	67/4926	236/28891	9.46797930525087e-06	7.02756380608493e-05	3.52396159570436e-05	Sgcd/Yy1/Plec/Hnrnpu/Norad/Nr3c1/Smyd3/Actg1/Kdm1a/Pak1/Cacnb4/Wdr1/Zmpste24/Prkar1a/Tomm70a/Myorg/Ep300/Atg7/Tpm1/Csrp1/Hdac2/Sgcb/Akap6/Tmod2/Maml1/Smad4/Tmtc3/Ppp3cb/Akap13/Mef2a/Afg3l2/Nfatc3/Rgs4/Ank2/Spg11/Atp2a2/Pdlim5/Large1/Pmp22/Fbxo22/Ramp2/Tmod1/Met/G6pdx/Lncpint/Six4/Fhod3/Pgm5/Smad6/Nebl/Nfatc2/Hdac5/Myof/Six1/Efemp2/Actn1/Cav2/Naglu/Xk/Mef2c/Bves/Cacna2d2/Adra1b/Tbx3/Sorbs2/Lrrc27/…	67
GO:0010921	GO:0010921	regulation of phosphatase activity	30/4926	80/28891	9.92586404160143e-06	7.34853452908712e-05	3.6849118954691e-05	Ahr/Itga1/Ppp2r2b/Cry2/Jak2/Ppp1r15b/Ppp6r1/Tiprl/Calm3/Ppp4r4/Epm2a/Ppp1r2/Gnai2/Uri1/Ppp6r2/Rock2/Slc39a10/Lpin1/Ppp6r3/Smad3/Itga2/Ppp1r9b/Mtmr9/Rock1/Vcan/Ppp1r12a/Ppargc1b/Ppp1r1b/Mef2c/Cmya5	30
GO:0015872	GO:0015872	dopamine transport	26/4926	65/28891	9.93478783208878e-06	7.34853452908712e-05	3.6849118954691e-05	Myo5a/Abat/Snca/Syt10/Kpna4/Pink1/Dtnbp1/Tgm2/Nat8l/Syt4/Rab3a/Kcna2/Slc29a3/Rtn4/Tor1a/Syt6/Syt9/Syt7/Syt3/Prkn/Chrnb2/Htr2a/Chrna6/Syt5/Cnr1/Slc29a4	26
GO:0070897	GO:0070897	transcription preinitiation complex assembly	26/4926	65/28891	9.93478783208878e-06	7.34853452908712e-05	3.6849118954691e-05	Ahr/Taf1b/Taf2/Hmgb1/Med14/Gtf2a1/Cand1/Med15/Gtf2f2/Thra/Psmc6/Med23/Atf7ip/Taf4/Brf1/Tbp/Taf11/Dr1/Med20/Med28/Med30/Med19/Taf5/Med18/Med9/Esr1	26
[truncated: 2,034 more rows]
